# Supplementary material for: Integrative analysis of blood transcriptome profiles in small-cell lung cancer patients for identification of novel chemotherapy resistance-related biomarkers
Source: Front Immunol. 2024 Jun 18;15:1338162. doi: 10.3389/fimmu.2024.1338162 (PMC11217175; doi:10.3389/fimmu.2024.1338162)
Supplement: Supplementary file 2 [file Table_1.xlsx]

## Sheet: Supplementary Table 1
Supplementary Table S1. Clinicopathological characteristics of SCLC patients
Clinical	Primary resistance	Acquired resistance	Total
features
Age	69 (37–70)	58 (32–78)	59 (32–78)
Male	5	12	17
II	0	1	1
III	2	9	11
IV	3	2	5
ES-SCLC	5	8	13
LS-SCLC	0	4	4

## Sheet: Supplementary Table 2
Supplementary Table S2. Patient information
ID	Sex	Age	TNM	Satge	Treatment	First diagnosis	Progression	Classification
1335190	Male	61	T4N3M1	IV	EP	2021-03-30	2021-05-27	PR
1301359	Male	64	T4N3M1	IV	EP	2020-04-22	2020-06-16	PR
1300103	Male	58	T3N3M1	IV	EP	2020-03-27	2020-07-13	AR
1300479	Male	69	T1N2M1	IV	EP	2020-03-27	2020-07-15	PR
1300219	Male	45	T3N0M0	IIB	EP	2020-03-27	2020-07-22	AR
1297910	Male	64	T1N3M1	IV	EP	2020-02-15	2020-10-22	AR
1295450	Male	32	T4N2M0	IIIA	EP	2019-12-23	2020-06-08	AR
1318402	Male	64	T4N3M0	IIIC	EP	2020-10-02	2021-05-19	AR
1299966	Male	53	T4N3M0	IIIC	EP	2020-03-27	2020-10-29	AR
1299217	Male	46	T3N2M0	IIIB	EP	2020-03-15	2020-11-12	AR
1303877	Male	45	T3N2M0	IIIB	EP	2020-05-21	2020-12-10	AR
1306436	Male	78	T4N3M0	IIIC	EP	2020-06-16	2020-12-14	AR
1312908	Male	58	T4N2M0	IIIB	EP	2020-08-25	2020-12-18	AR
1317667	Male	59	cT2N2M0	IIIA	EP	2020-10-12	2021-01-15	AR
1337972	Male	37	T1N3M0	IIIB	EP	2021-05-07	2021-08-17	PR
1281996	Male	70	T4N2M0	IIIB	EP	2021-06-18	2021-08-17	PR
1330488	Male	63	T4N3M0	IIIC	EP	2021-03-18	2021-09-06	AR
EP(etoposide-platinum)

## Sheet: Supplementary Table 3
Supplementary Table S3. Gene expression matrix
ID	PD_pre.1	PD_pre.2	PD_pre.3	PD_pre.4	PD_pre.5	PD_pro.1	PD_pro.2	PD_pro.3	PD_pro.4	PD_pro.5	PR_pre.1	PR_pre.2	PR_pre.3	PR_pre.4	PR_pre.5	PR_pre.6	PR_pre.7	PR_pre.8	PR_pre.9	PR_pre.10	PR_pre.11	PR_pre.12	PR_pro.1	PR_pro.2	PR_pro.3	PR_pro.4	PR_pro.5	PR_pro.6	PR_pro.7	PR_pro.8	PR_pro.9	PR_pro.10	PR_pro.11	PR_pro.12
7SK	1.40173	1.5593	1.1887	1.26986	1.25505	1.26501	1.23028	1.1747	1.278	1.27344	1.28391	1.26614	1.96761	1.26476	1.84273	1.23854	1.25377	1.27462	1.28283	1.22243	1.2404	1.26347	1.24839	1.2541	1.26358	2.23338	1.23631	1.25153	1.2123	1.28145	1.20548	1.2378	1.2057	1.38132
A1BG	3.5512	3.63296	3.3679	2.94104	3.30407	3.51142	3.51828	3.13697	2.91365	2.7997	5.28054	3.78638	3.28357	2.97785	3.3349	3.27533	3.76733	3.20981	3.02001	2.93752	3.20994	2.91008	3.71258	3.43616	3.35043	3.71958	3.89305	3.32526	3.81211	2.77642	2.78145	3.11338	3.43538	3.2255
A1CF	1.38483	1.66264	1.92105	1.70355	1.68518	1.7073	1.96489	1.29623	1.65152	1.69401	2.20001	1.34754	2.08752	1.99534	1.39834	1.25579	2.38805	1.67065	1.58751	1.88621	2.1295	1.66445	1.62287	1.21019	1.33758	1.31169	1.34579	2.4888	1.53453	1.71946	1.73753	1.93591	1.45637	1.49487
A2M	1.48993	1.33496	1.28648	1.98132	1.44133	1.49779	1.30445	1.26425	1.51589	1.44133	1.57686	1.45553	1.70507	1.54356	1.44062	1.37894	1.40993	1.49237	1.57517	1.50318	2.19401	1.44631	1.55346	1.82223	1.42765	1.44624	1.44774	3.08319	1.32475	1.8459	1.51252	1.32816	1.32147	1.39147
A2ML1	1.14338	1.088	1.18754	1.44828	1.23181	1.15204	1.08094	1.20076	1.23933	1.28088	1.40583	1.19024	1.23963	1.25524	1.46572	1.7796	1.83547	1.76004	1.25743	2.05151	1.18531	1.22234	1.16025	1.13108	1.10158	1.11947	1.17342	1.1491	1.11006	2.14154	1.33448	2.11235	1.1991	1.49687
A2MP1	1.42739	1.28342	1.25253	1.33828	1.36763	1.40759	1.26746	1.23443	1.36863	1.30858	1.46781	1.40497	1.3313	1.26434	1.38628	1.32459	1.32927	1.33096	1.43614	1.35584	1.28615	1.3154	1.37657	1.39892	3.67171	1.39645	1.40456	1.41602	1.30304	1.33223	1.32632	1.17049	1.27699	1.27655
A3GALT2	1.2682	1.19652	1.18377	1.18565	1.22532	1.24455	1.98412	1.17357	1.20462	1.1911	1.2895	1.30274	1.13223	1.80064	1.2925	1.24729	1.64038	1.16808	1.18357	1.19804	1.21087	1.18364	1.22681	1.28378	1.30922	1.31111	1.28503	1.3015	1.46698	1.19374	1.18176	1.07141	1.19402	1.16296
A4GALT	3.10404	4.37133	3.85707	4.22376	4.03035	3.68681	3.55688	3.58656	3.20234	4.0748	5.01563	4.72215	4.10722	4.30924	3.94001	3.80093	3.95991	3.55437	3.81469	4.33544	4.55106	3.78686	4.00849	4.03877	3.38541	4.22569	2.64342	1.40983	3.17784	3.51789	3.66436	3.54625	3.34895	3.39269
A4GNT	1.06876	1.5048	1.57675	1.09684	1.11537	1.06889	1.14206	1.50631	1.08967	1.08929	1.16433	1.05122	1.06432	1.08255	4.3984	1.04823	1.09037	1.09509	1.17108	2.05992	1.08129	1.09374	1.04205	1.06665	1.08687	1.08079	1.53724	1.0559	1.084	1.0936	1.14166	1.11009	1.10911	1.08108
AAAS	7.64272	7.58766	5.59257	6.50818	7.01912	8.10752	7.11063	5.01295	6.17857	6.13266	6.4392	7.76338	6.07642	4.28523	7.8185	7.53571	7.96006	7.23434	5.80316	6.28418	6.59173	5.98158	4.43831	3.81604	6.43807	7.31394	8.23062	5.80508	8.11234	6.08462	5.71199	5.94574	6.962	6.6272
AACS	3.3974	1.86221	1.95519	1.2286	1.85867	2.3328	1.42166	2.17139	1.34553	1.95412	1.79306	1.39718	1.25825	1.22725	1.33098	1.95062	2.16867	1.39563	1.76885	2.61128	1.54452	1.23003	1.56884	1.34866	1.41036	2.79881	2.4297	1.35397	2.36915	1.89868	1.15169	1.63279	2.19177	2.44709
AADAC	1.21758	1.52884	1.2743	1.79898	1.27399	1.16421	1.25881	1.26865	2.05778	1.11586	3.26608	1.30858	2.9799	2.08432	1.19156	1.22719	1.2313	1.05238	1.14696	2.28331	1.14855	2.34057	2.42556	1.54356	1.88407	1.32354	1.21122	1.74715	1.38506	1.97672	2.43149	1.64153	1.13306	1.5445
AADACL2	1.16828	2.34975	1.36691	1.15918	3.43305	2.97869	2.35731	1.52743	1.16859	1.71732	4.95277	3.86967	2.50025	2.48524	1.60712	3.34687	1.21419	2.39189	1.13005	3.06944	1.81572	2.76189	2.72004	3.32319	3.31908	2.62196	1.13196	3.58656	1.15326	1.19458	2.25539	2.88705	2.17021	2.6708
AADACL3	2.87033	1.93453	2.30782	2.29104	2.30718	2.03196	2.43395	2.63425	1.47924	2.25197	1.45199	1.31781	3.33048	2.23132	2.27223	2.80495	2.6107	1.53451	1.96861	2.38791	1.79147	4.54956	2.04965	1.34532	1.93614	2.79216	1.79277	1.80862	2.15125	1.55809	2.36206	1.48498	2.44235	1.75181
AADACL4	1.30651	1.29703	1.27125	1.60628	1.66412	1.33226	1.29311	1.28289	1.55465	1.6537	2.08668	1.31995	1.91321	1.89489	1.92996	1.23619	1.26998	1.56311	1.49463	1.40997	1.48277	3.04538	1.27822	1.19196	1.29925	1.27802	1.80885	1.26707	1.28193	2.43739	1.62031	1.84502	1.38393	1.45021
AADACP1	1.41006	2.38716	2.59651	2.51316	1.52508	2.56586	2.41249	2.74954	1.19619	1.2012	2.17876	1.20002	3.60495	2.62509	2.45031	2.71725	2.88481	2.15338	1.15	2.20972	1.87712	1.19128	2.17131	1.65246	2.68146	2.51946	2.57673	2.3353	3.02453	1.72888	1.16643	1.27691	2.21889	2.39302
AADAT	1.09071	1.09168	1.11463	1.09318	1.12507	1.09694	1.08006	1.11636	1.09918	1.10491	1.20023	1.09796	1.03815	1.07062	1.1081	1.08957	1.08726	1.09993	1.17094	1.18239	1.10109	1.09297	1.06891	1.09865	1.10815	1.11797	1.09561	1.92333	1.10379	1.08679	1.16715	1.09217	1.1221	1.08292
AAGAB	2.68009	1.09477	2.95041	1.08244	1.86568	2.9391	1.06998	2.91596	1.89489	2.42334	3.68867	3.36103	2.38285	1.11021	2.50231	1.91591	2.77569	2.56757	1.14703	3.4074	2.83084	1.6832	1.96635	1.89724	1.35338	1.1117	3.50512	1.09115	3.14514	1.07927	1.15476	1.34949	3.31002	2.72689
AAK1	2.31705	2.49859	2.02756	2.25169	2.333	2.37173	2.48383	2.41858	2.20062	2.0634	2.52655	2.42918	2.43136	2.66779	2.64241	2.2595	2.51484	2.30887	2.63195	2.71939	2.41946	2.26525	1.98513	1.83029	1.8235	2.29524	2.23432	2.50012	2.58861	2.2635	2.22632	2.3194	2.27619	2.51981
AAMDC	1.18215	1.26013	1.20045	1.28929	1.81648	1.18884	1.17136	1.14732	1.29764	1.3848	1.38587	1.25431	1.61267	1.56515	1.18075	1.165	1.22208	1.28098	1.35777	1.23869	1.26284	1.31462	1.19216	1.1806	1.22983	1.20673	1.15134	1.19831	1.20379	1.32173	1.15893	1.46353	1.18421	1.30353
AAMP	1.10544	1.10205	1.39458	1.07969	1.0982	1.10859	1.09627	1.11538	1.1662	1.11208	1.15079	1.12991	1.05782	1.07602	1.12614	1.10963	1.09929	1.08353	1.11312	1.16169	1.11905	1.08205	1.08703	1.77729	1.13634	1.1552	1.11247	1.1288	1.11566	1.0821	1.15241	1.07748	1.11764	1.08832
AANAT	3.46068	4.14366	2.85621	4.40833	3.85637	3.91056	1.28509	3.15453	4.00478	3.67894	1.12254	1.87574	3.25984	1.18971	3.89303	3.25168	1.30099	4.59053	4.35842	4.50155	4.44779	4.60656	4.91103	4.06235	1.33036	1.26938	3.20494	3.44875	1.28376	4.78376	4.39324	4.88556	3.87042	4.09588
AAR2	2.80979	1.41178	1.99589	1.28254	1.59778	1.57971	1.16018	1.7491	1.97521	1.86312	1.59058	2.66817	1.74005	1.50566	1.17055	1.1318	1.66226	2.51363	1.29407	1.22839	1.21223	1.69313	1.42159	2.47715	2.19694	1.2212	2.06981	1.13724	1.70454	1.95716	1.3043	1.40564	2.02525	2.23491
AARD	1.8243	2.7093	2.52209	1.16392	1.10751	1.22798	1.23603	2.99031	2.12173	1.7638	3.80515	1.39262	2.68783	1.18412	2.25155	1.26246	2.22648	1.06698	2.33607	1.10486	1.24729	1.17718	3.12268	2.8108	1.33972	3.31929	1.50053	1.28749	2.61756	1.21737	1.44217	1.04714	1.40744	2.80903
AARS	1.27374	1.18717	1.70253	1.32076	1.30767	1.27389	1.75296	1.45719	1.32358	1.3186	1.42177	1.26161	1.30173	3.01523	1.28315	1.25344	1.22433	1.31063	1.38407	1.34182	1.25982	1.2962	1.28033	1.2773	1.24484	1.52178	1.29606	1.27695	1.44433	1.30759	1.3223	1.207	1.26109	1.26241
AARS2	1.25428	2.90692	1.17222	2.1805	3.28303	1.60785	3.36127	1.57377	2.55772	2.44381	4.25433	1.40842	1.5128	3.13644	2.45634	2.69835	1.99911	2.95278	3.04079	1.82629	2.65251	2.09092	3.17322	1.87349	3.16483	1.31971	1.71086	3.39269	1.91192	1.62412	2.74156	1.35987	1.77481	2.03607
AASDH	1.14879	1.09184	1.19243	1.26041	1.23912	1.15781	1.08834	1.20464	1.24748	1.29164	4.21968	1.14225	1.24862	1.26304	1.14386	1.15325	1.11642	1.26147	1.26393	1.29074	1.19193	1.22965	1.76198	1.13549	1.1071	1.125	1.1802	1.15431	1.11513	1.21785	1.34151	1.37031	1.20449	1.22475
AASDHPPT	3.83535	1.31123	1.10738	1.17097	1.31299	1.71757	1.26326	1.10127	1.18517	2.19749	1.1118	1.2621	1.24695	1.17806	1.22585	1.2244	1.27699	1.18375	2.54768	1.64345	1.60311	1.18005	1.22204	1.23211	1.28495	1.23666	1.18753	1.23082	1.20106	1.20743	1.44934	1.18616	1.11743	1.1693
AASS	1.1161	1.15936	1.0823	1.11915	1.12225	1.13607	1.13576	1.07253	1.11923	1.09282	1.11842	1.08741	1.12424	1.11428	1.12183	1.10642	1.14311	1.11994	1.13232	1.10101	1.10467	1.11793	1.09129	1.11326	1.19296	1.09607	1.08562	1.08707	1.11143	1.13839	1.08322	1.13709	1.09207	1.11503
AATF	1.11511	1.08084	1.15543	1.20658	1.20893	1.12592	1.05208	1.183	1.20551	1.24204	1.30141	1.13256	1.21821	1.95634	1.10604	1.12449	1.09447	1.22341	1.20045	2.01386	1.15217	1.19025	1.13234	1.10132	1.08517	1.1015	1.14191	1.13261	1.08742	1.15765	1.31105	1.38725	1.17017	1.96533
AATK	3.0065	3.32684	2.90863	2.96028	3.01939	2.75273	3.03959	2.9445	3.00813	2.98789	3.10136	3.04056	3.06881	3.07925	2.85058	2.90011	2.80797	2.9056	3.12335	2.88242	3.09142	2.97845	2.97425	3.73502	3.18775	2.95437	2.83795	3.39747	2.83301	3.30105	3.03023	3.05864	2.72515	2.92464
AB015752.3	1.8761	1.83687	1.29534	1.52705	1.46433	1.52372	1.32698	1.27061	1.56106	1.80833	1.61072	1.48569	1.83314	1.49822	1.46366	1.63762	1.44402	2.79342	1.61784	1.54125	1.44304	1.48303	1.60647	1.48147	1.44844	1.4793	1.46333	1.48275	1.33886	1.55654	1.56405	2.31099	1.4105	1.42413
ABAT	1.14848	1.13274	1.08152	1.0659	1.07437	1.134	1.17155	1.08474	1.0744	1.08232	1.09607	1.17602	1.09311	1.07159	1.14698	1.15544	1.12906	1.06955	1.08369	1.10506	1.10173	1.0679	1.14747	1.1613	1.17385	1.18784	1.15336	1.16518	1.12213	1.07497	1.11865	1.08539	1.08083	1.07549
ABCA1	1.15227	1.71308	2.34205	1.13013	1.13319	1.15794	1.53849	1.97069	1.40557	1.93213	2.69317	2.23434	1.88051	2.41873	1.17622	1.15427	1.8172	1.56772	1.13052	1.69303	1.80453	1.64057	1.16233	1.15194	2.16474	1.76164	1.14786	1.17744	1.46083	1.14799	2.03901	1.15071	1.50549	1.35614
ABCA10	1.9704	1.06785	1.14415	1.17078	1.169	1.10574	1.07788	1.14771	1.14347	1.15827	1.2522	1.09483	1.10731	2.08652	1.5347	1.10322	1.07186	1.15578	1.22792	1.23993	1.11686	1.15542	1.09464	1.1127	1.17774	1.09606	1.11788	1.0938	1.09565	1.33597	1.2336	2.06535	1.15753	1.30897
ABCA12	2.18489	1.14835	1.17024	1.16803	1.20881	1.19062	1.15602	1.1637	1.18035	1.17273	1.2838	2.70079	1.10509	1.11713	1.22665	1.19171	1.1529	1.16104	1.21828	2.31709	1.17679	1.16367	1.55584	1.21556	1.21908	1.23575	1.2302	1.22225	1.189	1.16335	1.1953	1.07933	1.1795	1.1407
ABCA13	1.12015	1.07615	1.16251	1.21352	2.28146	1.12828	2.58471	1.18501	1.2066	1.24216	1.32887	2.02057	1.21131	1.23016	1.11009	1.1272	1.41188	1.22503	1.21793	1.75834	1.15498	1.19201	2.08495	2.30419	1.08315	1.09953	1.14595	1.13011	1.08666	1.28941	1.3162	1.36442	1.17338	1.19132
ABCA2	2.4558	1.63332	2.39749	2.24813	2.5612	2.18438	1.9777	2.61619	2.3212	2.23583	1.10159	1.11352	2.03295	1.05502	2.13521	1.93471	2.42759	2.50947	2.18632	3.03658	2.34078	2.04066	1.68992	2.31548	2.03747	1.10142	2.26339	2.35995	2.5921	2.17785	3.16507	2.50304	2.21264	2.23681
ABCA3	1.60038	1.3263	1.19103	1.23014	1.17847	1.33305	1.32642	1.27863	1.19572	1.24528	1.08136	1.62983	1.20539	2.62283	1.78635	1.38416	1.36495	1.08433	1.04695	1.72466	1.30309	1.24808	1.30684	1.5011	1.54379	1.58333	1.34178	1.42604	1.30663	1.28911	1.11632	1.0529	1.23483	1.21275
ABCA4	1.17725	1.18449	1.06593	1.08449	1.08765	1.15885	1.23901	1.06452	1.10338	1.07014	1.1047	1.17871	1.12594	1.06364	1.1678	1.17729	1.1757	1.09513	1.08972	1.07383	1.09507	1.08336	1.18964	1.17917	1.19437	1.16941	1.16905	1.17923	1.14779	1.09936	1.88459	1.13098	1.06614	1.08805
ABCA5	1.34505	1.29355	1.28663	1.65979	1.65669	1.37648	1.31406	1.29162	1.61188	1.67268	2.17195	1.31397	2.02926	1.93366	1.37538	1.25485	1.28271	1.63462	1.55254	1.48596	1.51851	1.62547	1.32397	1.20947	1.30067	1.29098	1.33257	1.27824	1.28435	1.66581	1.70395	1.90213	1.39347	1.48377
ABCA6	1.14349	1.76642	1.18617	1.24882	1.2271	1.14998	1.0799	1.19843	1.23425	1.73133	1.39503	1.13423	1.23239	1.24855	1.13538	1.54492	1.10948	1.24869	1.25715	1.38396	1.18202	1.2188	1.15803	1.13165	1.09987	2.26234	1.17116	1.14662	1.1089	1.20733	1.32761	1.3416	1.1972	2.65738
ABCA7	1.23353	1.16336	1.21988	1.27866	1.28199	1.23296	1.16993	1.20865	1.27782	1.26485	2.52278	1.23421	1.23385	1.21802	1.25336	1.22372	1.18343	1.63907	1.33107	1.30228	1.22517	1.2549	1.23442	1.24828	1.22119	1.23943	1.26587	1.24331	1.20814	1.26187	1.28122	1.14564	1.23929	1.21859
ABCA8	1.4656	1.28773	1.26857	1.46466	1.45352	1.40432	1.27132	1.26086	1.72242	1.4661	2.55879	1.38351	2.33105	1.49838	1.38198	1.31763	1.91881	1.45991	1.6824	1.42854	1.38086	1.42621	1.40003	1.35084	1.39057	2.01592	1.383	1.38056	1.45966	1.46075	1.49409	1.48269	1.30737	1.3707
ABCA9	5.01655	4.06661	6.08393	3.95093	4.06006	4.41505	2.71298	6.44321	4.58634	3.69685	1.11528	1.79293	5.33035	2.9893	5.1015	6.1719	5.76452	2.77365	1.13152	5.93691	5.93426	6.05211	1.08592	1.10619	1.11172	4.60411	4.68672	4.50344	5.65846	3.71809	1.27672	1.12798	6.78874	4.49711
ABCB1	1.17096	1.09945	1.23174	1.07988	1.0683	1.08452	1.11757	1.09618	1.06392	1.10858	1.09463	2.14308	1.11708	1.11428	1.09408	1.10355	1.09439	1.07564	1.08211	1.64791	1.10865	1.07852	1.11136	1.32874	1.11628	1.13244	1.08729	1.1089	1.09022	1.46755	1.12447	1.13353	1.09403	1.08696
ABCB10	1.19311	1.45062	1.36961	1.95324	1.53271	1.20834	1.23806	1.17169	1.15875	1.17693	1.13773	1.43954	1.23432	1.18489	1.53243	1.23688	1.26686	1.28066	1.60862	1.12024	1.16916	1.16046	1.22632	1.23039	2.62644	1.34814	1.17071	1.30763	1.20123	1.15664	1.13589	1.19424	1.13913	1.15819
ABCB11	2.15564	1.2141	2.18273	1.20247	1.20416	1.79624	1.66314	2.21646	2.14206	2.74643	2.48706	1.1538	1.31055	1.30207	1.14224	1.12289	1.19015	1.90144	1.2586	1.15969	2.63843	2.96205	2.06535	2.04669	3.43215	1.23995	1.85785	1.14067	1.15138	1.35705	1.10309	2.75823	2.37399	1.64938
ABCB4	1.39299	1.26782	1.30065	1.61894	1.46089	1.4433	1.69193	1.28605	1.61431	1.59199	1.97475	1.32043	2.04431	1.71795	1.40305	1.31486	1.33005	1.63507	1.60973	1.5718	1.49877	1.57176	1.52015	1.30612	1.29176	1.32801	1.39011	1.48499	1.27592	1.75713	1.696	1.72063	1.35406	1.48787
ABCB5	1.0994	1.12984	1.08063	1.10092	1.1035	1.20028	1.17665	1.14556	1.08854	1.07951	1.13664	1.19464	1.08918	1.08151	1.39673	1.08811	1.41966	1.09499	1.13156	1.1146	1.07917	1.09555	1.0841	1.12298	1.55022	1.07859	1.08343	1.14462	1.09495	1.10671	1.11113	1.14246	1.08929	1.27409
ABCB6	3.35844	1.41351	1.16447	1.24038	1.23206	1.28681	1.27604	1.15435	1.25734	1.27352	1.1159	1.49224	1.45758	1.30208	1.25239	1.28856	1.34166	1.26927	1.21436	1.77315	1.25039	2.20185	1.27617	1.30129	1.42337	1.37805	1.21857	1.33455	1.25056	1.33823	1.11565	1.31282	1.18613	1.54985
ABCB7	1.05549	2.48607	1.10035	1.08122	1.54138	1.72155	1.08116	1.08476	1.08433	1.1194	2.51306	1.13082	1.12854	1.14599	1.09117	2.82049	1.10656	1.07968	1.09435	1.12618	1.12749	1.07978	1.08419	2.35493	1.12117	1.13789	1.05392	3.02709	1.16647	2.13787	1.13329	2.11247	1.09703	1.11382
ABCB8	1.21398	1.2518	1.65314	2.89082	2.6749	2.30553	1.19348	2.0137	3.08562	3.10393	1.47363	1.57523	1.39388	2.00961	2.46717	2.50754	1.23327	3.24304	3.05929	2.8249	2.86494	3.42023	2.79038	3.06007	1.91374	2.12229	2.36604	2.38352	1.7087	3.41726	2.82398	3.0285	2.42512	2.50843
ABCB9	1.64697	1.4635	1.29072	1.46362	1.86413	1.17813	1.97292	1.16966	1.44643	1.27145	1.32677	1.20062	1.31442	1.53007	1.1835	1.46807	1.50097	1.26593	1.53745	1.67054	1.65682	1.61564	1.79656	1.8571	1.18473	1.1907	1.49258	1.58786	1.67847	1.81441	2.33719	1.91748	1.33266	1.714
ABCC1	1.19599	1.28619	1.11298	1.3002	2.6741	1.53237	1.21805	1.10049	1.19377	1.16732	1.11932	1.21155	1.25872	1.20236	2.22029	1.19388	1.25356	1.32535	2.83058	1.08681	1.1823	1.18804	1.18357	1.20165	1.23918	1.20154	1.15567	1.18966	1.17643	1.21844	1.05409	1.20274	1.12306	1.18511
ABCC10	4.91039	4.62219	5.22229	4.90945	4.41427	4.60073	4.05091	5.27359	5.00273	4.61303	4.92655	4.88779	4.68651	4.30562	4.91548	4.54772	4.59324	4.99012	4.71298	4.74439	4.24309	4.75724	5.14817	4.76359	4.84088	5.16099	4.68167	4.82755	5.02628	4.84797	5.32043	5.10165	5.04074	5.15532
ABCC11	1.14339	1.14872	1.06834	1.08808	1.09024	1.12833	1.18878	1.0783	1.0888	1.06889	1.12237	1.12251	1.1067	1.06107	1.13263	1.13663	1.14021	1.08959	1.09874	1.08728	1.08333	1.08286	1.1451	1.14253	1.1447	1.11758	1.13028	1.12944	1.12191	1.09833	1.08523	1.148	1.07164	1.0738
ABCC12	1.47018	1.25305	1.16999	1.40517	1.11885	1.26923	1.28175	1.14625	1.1556	1.22866	1.07112	1.52279	1.18137	1.23199	1.36691	1.31517	1.28211	1.06053	1.04229	1.10064	1.288	1.2176	1.26538	1.39268	1.44125	1.49257	1.28301	1.33654	1.26495	1.39581	1.09032	1.04407	1.21219	1.1868
ABCC2	1.17613	1.30417	1.27509	1.16396	1.16376	1.19089	1.20674	1.3561	1.17987	1.43875	1.11518	1.45501	1.31398	1.2277	1.18062	1.2191	1.26248	1.18238	1.16783	1.12708	1.18593	1.18309	1.30995	1.21716	2.39744	1.34737	1.15102	1.29257	1.19756	1.17859	1.35587	1.23384	1.14854	1.18226
ABCC3	1.26171	1.19442	1.15505	1.15067	1.17949	1.21294	1.17414	1.1471	1.16461	1.1623	1.21883	1.28884	1.13198	1.14012	1.25073	1.20275	1.20612	1.14	1.15863	1.18387	1.17681	1.14824	1.18544	1.2389	1.29747	1.29077	1.88769	1.26593	1.19879	1.15808	1.16969	1.07965	1.1639	1.1468
ABCC4	1.27902	1.20113	1.21128	1.24243	1.28029	1.26654	1.21406	1.19722	1.258	1.95027	1.35841	1.2934	1.18911	4.70436	1.29639	1.25521	1.22963	2.26724	1.29689	1.25965	1.22165	1.22644	1.2517	1.29358	1.30042	2.359	1.30251	1.30731	1.25078	1.23383	1.23683	1.09052	1.22554	1.19501
ABCC5	2.16254	1.6767	1.98142	1.99514	1.56098	1.6466	1.18964	1.99425	1.91109	2.44399	1.33825	1.60965	1.34361	1.28699	2.49499	2.17409	1.62861	2.30766	1.61867	1.70325	2.33639	1.84617	1.94562	1.24211	1.25324	1.75992	1.8227	2.01571	1.56519	1.85994	1.23068	1.22228	1.99242	1.67422
ABCC6	2.6505	1.97736	2.15441	2.02404	2.5045	2.46728	2.23713	2.1541	2.10355	2.47931	3.09382	2.59719	2.86824	2.66377	2.46736	2.47072	2.19144	2.47539	2.99548	1.92951	2.61029	2.49584	2.45676	2.38687	1.49697	3.22158	2.36111	2.38195	2.18278	2.57166	2.39969	3.17343	2.3246	2.46019
ABCC8	2.81327	2.57719	2.50715	1.22047	1.21375	2.20768	2.31033	1.40102	1.21506	1.84018	1.33768	1.12983	1.22149	1.79608	1.1147	1.13057	1.66387	1.23178	2.84654	1.42108	2.44879	1.19924	2.98393	1.92597	1.0873	1.10363	1.15103	1.13576	2.71961	2.41924	2.16035	1.38166	1.44182	1.75751
ABCC9	1.48398	2.02287	1.12707	1.15127	1.14811	1.10172	1.6789	1.09494	1.16324	1.18006	2.45588	1.17359	1.24134	1.2417	1.43408	1.18074	1.99732	1.15312	1.64623	2.09255	1.16431	1.17459	2.01112	1.09954	1.6355	2.18355	1.34503	1.1271	1.44223	1.5174	1.86856	1.18174	1.82654	1.62267
ABCD1	1.82115	2.37479	2.4488	2.50906	2.5226	1.77751	1.28909	2.22208	1.97521	2.15972	1.10979	2.14829	1.85741	1.14255	2.34975	1.95308	1.96808	2.56028	2.63961	2.35004	2.34915	2.98107	2.65975	3.09706	1.6025	1.26361	2.25695	2.37164	2.51753	2.3224	2.5611	1.1434	2.55272	2.66396
ABCD1P5	1.15512	2.33367	1.5644	2.1901	1.18498	1.16838	1.72858	1.48908	1.20651	1.29001	1.22449	1.26899	1.27359	1.24491	1.16742	2.14401	1.2121	1.20342	2.03594	2.94951	2.54186	2.45692	1.14369	1.15233	2.908	1.15292	1.12054	3.78248	1.46025	3.16923	1.08224	1.24449	2.11152	2.52345
ABCD2	1.35335	1.10711	2.7541	1.05102	2.6604	1.10167	1.14204	1.08619	1.05893	1.0722	1.05509	1.16142	1.14554	1.10685	1.08222	1.12745	1.33063	1.0675	1.07151	1.07597	1.48854	1.06554	1.1307	1.13946	1.12661	2.36348	1.11847	1.18604	1.27849	1.0557	1.13719	1.11574	1.06829	1.07886
ABCD3	1.78017	1.24939	1.28731	1.11071	1.11994	1.19325	1.7914	1.10672	1.12705	1.40962	1.12081	1.33606	1.19235	1.14146	1.39848	1.22867	1.23473	1.12939	1.09593	1.92868	1.54641	1.57755	1.23412	1.22328	1.31128	2.42435	1.19224	1.2728	1.16604	1.17564	1.12245	1.19827	1.09103	1.1228
ABCD4	1.81249	1.85812	1.69619	1.31275	1.29381	2.24154	1.25429	1.32474	1.80042	1.72815	1.5029	1.4932	1.45972	1.39392	1.25835	1.29064	2.06617	2.19223	1.27963	1.5293	1.2648	2.07055	1.29817	1.27546	1.38615	1.68034	1.60179	1.35291	2.16232	2.118	1.31025	2.54157	1.86976	1.60879
ABCE1	2.25263	1.26551	1.29926	1.16501	1.25596	1.18629	1.32863	1.15361	1.16988	1.15915	1.11672	1.2418	1.25441	1.17997	1.17841	1.18137	1.22596	1.17436	1.15943	1.10206	1.15994	1.17538	1.17227	1.19223	1.24661	1.9203	1.14618	1.18694	1.1699	1.18969	1.09301	1.19799	1.12994	1.3554
ABCF1	3.26031	2.64379	2.99339	1.15208	1.18951	2.8804	2.92072	2.9855	1.84638	1.6104	1.26068	3.66972	3.69404	1.11267	2.25597	2.89779	3.72541	2.0542	2.70327	1.18837	1.18205	1.15288	1.17639	1.22347	1.23465	1.25239	2.74928	1.23377	3.72996	1.155	1.17517	3.34895	2.08594	2.11036
ABCF2	1.2776	1.30638	1.08967	1.12037	1.11305	1.24233	2.06163	1.09427	1.15026	1.11119	1.10349	1.36492	1.19738	1.1355	1.259	1.28805	1.30036	1.13288	1.09037	1.06308	1.13167	1.13609	1.29493	1.27881	1.38875	1.31066	1.25043	1.32777	1.22742	1.13589	1.07538	1.16219	1.52123	1.13609
ABCF3	1.15541	1.21865	1.70335	1.1518	1.15043	1.64329	1.96322	1.73522	1.87222	2.26374	1.12646	1.1353	1.20171	3.99405	1.16217	1.14918	1.19572	1.16083	1.13346	1.8711	1.14562	1.69618	2.68424	1.15477	1.18074	1.14297	1.11945	1.13749	1.75825	1.47987	1.05842	2.65922	1.99011	1.15706
ABCG1	2.66484	2.29443	3.40619	3.1508	1.17741	2.52525	1.48405	3.36256	3.0516	2.57403	1.15654	1.75062	1.27388	1.61654	3.02952	1.43752	3.03711	3.83156	1.95335	3.19718	3.14363	3.68423	3.50462	1.39766	1.67522	1.59827	2.8218	1.56356	3.43555	3.60098	2.95126	1.26032	3.19958	3.63244
ABCG2	5.15238	5.04212	3.83012	3.79217	4.90681	5.91527	4.31098	3.37754	3.89203	3.96969	5.10095	4.78305	4.3159	4.60601	5.04477	5.06405	5.81231	3.74452	4.04688	4.22162	4.22569	3.14683	5.73589	4.33996	3.88658	5.36811	5.87647	2.74372	5.52098	4.22047	3.9615	3.42027	4.12889	4.62949
ABCG4	1.63673	3.01644	1.34606	1.46894	1.57086	2.50686	2.86769	3.67063	1.54754	1.35035	1.71184	1.86854	1.67448	1.39333	1.586	2.76935	1.61697	1.46948	1.61761	1.53353	1.40077	1.75565	1.97871	1.71807	3.93179	1.78714	1.58132	3.04461	2.85915	3.63732	1.53588	2.87442	1.33925	1.38947
ABCG5	1.04862	1.12349	1.10278	1.0902	1.07323	1.04337	1.08562	1.52502	1.09764	1.12698	1.08211	1.13559	1.15386	1.16555	1.08384	2.23998	1.11206	1.08376	1.09646	1.12515	1.31762	1.08872	1.08735	1.0578	1.1219	1.99137	1.04717	1.09903	1.10422	1.10853	1.10803	1.07694	1.67398	1.12451
ABCG8	1.33059	1.31469	1.24783	1.1104	1.0849	1.26204	2.06628	1.0874	1.13872	1.10953	2.2707	1.46602	1.19538	2.3248	1.27952	1.35009	1.32603	1.08663	1.07891	1.05555	1.12312	1.1403	1.335	1.32291	1.4849	1.43504	1.27891	1.395	1.4757	1.12473	1.10074	1.1186	1.07182	1.13907
ABHD1	2.03208	1.28778	2.02617	1.27085	1.7707	2.19854	1.95976	2.28288	3.81634	2.50982	1.29622	3.15237	1.55841	1.47797	2.01279	1.19878	2.17035	3.35408	1.87829	1.19217	2.0742	1.72083	1.95141	1.21392	1.25497	1.23709	1.37995	1.61601	1.39318	3.21017	2.88953	2.63291	2.57491	2.82396
ABHD10	2.24687	1.52668	1.304	1.53617	1.54635	3.23013	1.44525	1.27451	1.90439	1.42279	1.62652	2.32703	1.88812	1.48721	1.53865	1.49179	1.56861	1.74703	1.67778	1.58294	1.70664	1.50714	1.71436	1.73782	1.63329	1.65178	1.53244	1.65214	1.63907	1.56679	2.5912	1.40989	1.35848	1.43639
ABHD11	3.50781	4.16861	3.78608	4.2035	4.32061	3.71963	3.62646	3.817	4.40832	4.32991	3.98758	3.87588	3.70807	3.91753	4.72224	3.64528	3.99317	4.38555	4.69851	3.93515	4.27032	4.29034	4.39462	4.276	4.43194	3.50846	3.87312	3.91982	3.82542	4.42884	4.71439	4.41351	4.01622	4.52618
ABHD12	1.15486	1.62346	1.13012	1.19131	2.80658	1.16869	1.14785	1.10242	1.21248	1.19573	1.23639	2.24486	1.28364	2.43784	1.16749	2.50872	1.21278	1.20832	1.21648	3.08237	1.7614	1.19481	1.19605	2.41762	1.18979	1.15433	1.55057	1.15057	1.14754	1.22027	1.08586	1.2538	1.1212	1.21464
ABHD12B	1.20037	1.08495	1.13528	1.11619	1.12114	1.06394	1.19522	1.1076	1.08946	1.0934	1.16604	1.05234	1.07022	1.75412	1.07517	1.06275	1.07868	1.10116	1.55472	1.16895	1.07763	1.2495	1.183	1.08049	1.73352	1.06385	1.41014	1.04344	5.66419	1.10689	1.15244	1.14321	1.11458	1.07358
ABHD13	1.26485	1.21425	1.25996	2.44683	2.10491	1.29155	1.22222	1.26967	1.47189	1.58835	2.24193	2.67117	1.71891	3.00394	1.2943	1.23198	1.23809	2.90726	1.42984	1.66176	1.41345	1.47973	2.42485	1.19049	1.22963	1.23521	2.27428	1.24634	1.22754	1.49368	1.56666	1.74575	1.31408	1.41086
ABHD14A	2.22297	1.63483	2.09023	1.54757	1.49204	2.39944	2.01636	1.91265	1.3612	1.77468	1.25019	1.14115	1.16342	1.581	1.57979	1.85761	2.22327	1.26657	1.77225	1.20216	1.15445	1.61181	1.33499	1.60965	1.5882	2.26628	1.79824	1.72492	1.9328	1.20158	2.83689	1.92265	1.95568	1.85585
ABHD14B	1.13997	2.41109	1.18285	1.24363	1.22173	1.14657	1.71174	1.19534	1.22844	1.26436	1.38221	1.21566	1.22433	1.24088	1.13228	1.14383	1.14571	1.24281	1.25467	1.28395	1.17742	1.21407	1.15424	1.13015	1.09715	1.11555	1.16717	1.14309	1.10665	1.20199	2.49748	1.32932	1.19362	1.20609
ABHD15	1.88344	1.53323	1.17545	1.21394	1.22082	1.39648	1.52106	1.16674	2.32332	1.2471	1.20775	2.09078	1.34292	1.27967	1.32083	1.52632	1.51594	1.22344	1.19931	1.11035	1.19256	1.25465	1.51727	1.48731	1.87542	1.83644	1.31484	1.73213	1.35035	1.1992	1.23509	1.38832	1.1743	1.21931
ABHD16B	1.69151	1.66841	1.29174	1.446	1.60355	1.68762	1.60485	1.26457	1.52431	1.31554	1.7962	2.12574	1.61262	1.40341	1.65655	1.62687	1.69803	1.42078	1.56024	1.53241	1.37988	1.45989	1.76663	1.85363	2.06142	1.96913	1.62717	1.91923	1.48917	1.4663	1.54588	1.36551	1.34527	1.3897
ABHD17A	2.89778	2.77762	2.82967	2.52669	2.81859	3.06198	3.19675	2.90031	3.13901	2.45876	2.01305	3.1116	2.50386	2.5879	2.85118	2.87304	2.63556	2.94893	3.10919	3.34969	2.26696	2.2344	3.56016	3.18763	2.82982	1.73574	2.58705	2.01637	2.77786	2.29078	3.01218	2.53326	2.6039	2.99484
ABHD17AP4	5.37174	5.7232	5.24047	4.66923	5.53798	5.07061	5.27932	5.23125	4.70235	5.33754	5.15669	5.48892	5.40402	3.99655	5.1314	4.50713	5.80856	4.494	5.29591	5.07454	5.26764	4.97567	4.97663	4.77155	4.77887	5.07454	5.34748	3.73238	5.81583	4.65793	4.89272	5.61689	5.1887	5.28743
ABHD17B	1.64115	1.08515	1.07715	1.08633	1.51277	1.08331	1.12069	1.31677	1.07294	1.08136	1.13601	1.08482	1.08867	1.07544	1.50131	1.09081	1.08342	1.09431	1.11347	1.1193	1.05807	1.07845	1.10122	1.24486	1.08115	1.06946	1.09541	1.08125	1.30366	1.07865	1.14842	1.19466	1.08023	1.06541
ABHD17C	1.33261	1.2123	1.15343	2.10021	2.15404	1.90533	1.25202	1.13197	1.12394	1.21501	2.86376	1.44813	1.16879	1.21953	1.30436	1.27544	1.23347	1.04648	1.03879	1.09185	1.27664	1.96259	1.23163	1.32098	1.92081	1.42687	1.24241	1.27975	1.23029	1.25011	1.07433	1.03837	1.19647	1.16723
ABHD18	1.7433	1.7651	1.3207	3.03776	1.55233	1.59632	1.75347	1.44213	2.77889	2.17181	1.66709	1.65017	3.17669	2.67603	1.57223	2.21129	1.56425	1.67696	1.77133	1.81782	2.74441	1.58561	1.77481	2.59104	1.54867	4.08056	1.51887	2.99494	1.64637	2.20576	2.20433	3.07496	1.39471	1.50493
ABHD2	1.1966	1.17464	1.0446	1.30189	1.04886	1.16268	1.29726	1.11557	1.05619	1.04595	1.05857	1.22335	1.1316	1.21185	1.1729	1.20759	1.16866	1.13282	1.06093	1.04997	1.08183	1.75907	1.21295	1.41129	1.22368	1.22727	1.19588	1.52753	1.12976	1.0696	1.1648	1.0915	1.03981	1.06989
ABHD3	1.10565	1.07065	1.13676	1.15805	1.16164	1.10017	1.08078	1.13911	1.13117	1.14127	1.23664	1.08992	1.09291	1.21935	1.09514	1.09602	1.07028	1.14158	1.22217	1.22876	1.1096	1.14579	1.08638	1.10865	1.08155	1.09469	1.1094	1.08759	1.09562	1.13558	1.21775	1.83733	1.15106	1.11122
ABHD4	4.34134	4.05071	4.31694	3.49491	4.0325	4.04762	3.84514	3.62055	3.14514	2.58047	1.33252	1.97892	2.95864	3.4678	3.78136	3.43352	4.76689	3.47074	2.2458	4.07531	4.01728	1.86547	1.80913	1.27809	1.2855	2.62097	4.13975	2.81099	4.16495	3.16794	2.91274	2.15021	3.94925	4.2368
ABHD5	1.12093	1.09937	1.05837	1.06123	1.07071	1.10433	1.89737	1.09133	1.05646	1.0633	1.09149	1.11612	1.09811	1.05284	1.10199	1.12106	1.10086	1.07779	1.08693	1.09041	1.04141	1.04997	1.13766	1.12328	1.10919	1.1047	1.12543	1.11938	1.07603	1.05334	1.13137	1.18172	1.06094	1.04573
ABHD6	1.28369	1.24026	1.06554	1.07187	1.05477	1.89195	1.34995	1.31391	1.09656	2.17195	1.05552	1.32949	1.16629	1.13618	1.24642	1.29366	1.2558	1.05292	1.06017	1.04483	1.10862	1.10631	1.28135	1.28856	1.36545	1.34524	1.24821	1.29425	1.18287	1.10428	1.08446	1.08759	2.05683	1.11169
ABHD8	1.2441	1.27574	1.22009	1.31714	1.43367	1.24381	1.19187	1.30181	1.32542	1.50192	1.34634	5.02076	1.84547	1.65386	1.21062	1.21906	1.23155	1.34789	1.68167	1.27723	1.34268	1.39189	1.22885	1.24945	3.13536	2.22295	1.19402	1.25798	1.21793	1.38721	1.25747	1.67952	3.20348	1.6761
ABI1	1.2056	1.28582	1.17864	1.2621	1.26324	1.21622	2.3663	1.14764	1.2782	1.32199	1.28993	1.25683	1.51561	1.4405	1.2032	1.19393	2.3808	1.27873	1.28932	1.17944	1.25677	1.2825	1.19451	1.20709	1.24784	1.22644	1.16377	1.20925	1.18673	1.29526	1.13881	1.42154	1.17386	1.28232
ABI2	1.23197	1.16681	1.24669	1.4107	1.33867	1.25275	1.16309	1.2517	1.38937	1.49206	1.86854	1.23188	1.4962	1.49099	1.25898	1.22317	1.19481	1.93196	1.37411	1.38086	1.30541	1.35494	1.26743	1.19591	1.18803	1.20594	1.267	1.22634	1.18445	1.36636	1.48134	1.56214	1.27518	1.33403
ABI3	4.7149	4.44539	4.96802	4.27929	4.51762	5.09392	4.42298	4.74262	4.51349	4.33323	2.9921	3.42943	4.69238	2.17195	4.17196	4.66393	5.19707	4.82504	4.49803	4.64557	4.47393	4.7434	4.11556	3.7437	4.93734	3.90717	5.18766	4.12172	5.18238	4.69007	4.28734	4.54544	4.81319	4.87055
ABI3BP	1.41215	1.14322	1.21895	1.26931	1.82691	1.20671	1.14364	1.20788	1.26808	1.84351	3.50946	1.34785	1.89531	2.22358	1.21713	1.4446	1.6062	1.55134	1.49409	2.11799	1.67604	1.92811	1.87865	1.43065	1.20643	1.69061	1.83961	1.62271	1.17614	1.24397	1.31218	1.27543	1.2252	1.37065
ABL1	1.1028	1.12045	1.19874	1.16914	1.17218	1.1205	1.08044	1.3455	1.17679	1.38544	1.74905	1.10862	1.19001	1.1998	2.01657	1.1097	1.12153	1.23905	1.33958	1.18579	1.1379	1.15878	1.52882	1.29652	1.10461	1.09928	1.11099	1.21621	1.0994	1.15186	1.2665	1.27888	1.13417	1.17153
ABL2	1.36758	1.37896	1.14534	1.16985	1.17022	1.2094	1.18117	1.27173	1.1721	1.17506	1.21601	1.32147	1.18556	1.16729	1.22434	1.4445	1.46633	1.15188	1.18699	1.18813	1.18091	1.16427	1.27425	1.47874	1.30432	1.33289	1.21282	1.2394	1.25085	1.18509	1.55451	1.13318	1.27555	1.2219
ABLIM1	1.76488	1.17777	1.52889	2.30411	1.13717	1.40942	1.92165	1.63664	1.38013	1.46735	1.70222	1.23108	1.17404	2.74293	1.15651	2.26759	1.15826	2.00625	1.45709	1.45129	1.13505	1.12927	1.21402	1.16477	2.88652	1.18189	1.22884	1.53648	1.36357	1.5548	1.12206	1.94819	1.57437	1.47946
ABLIM2	1.64792	1.64031	1.35273	2.07685	1.41487	1.82778	2.31022	1.64176	1.83016	1.79276	2.10433	1.72919	1.33444	1.73911	1.69016	1.44546	2.25721	2.16916	1.99006	1.40405	1.29931	1.71944	1.73467	1.56312	2.96816	1.64443	1.50086	2.21337	1.60906	1.39856	1.94673	1.8656	1.35451	1.62082
ABLIM3	2.01264	2.49061	1.53032	2.44473	2.84717	1.99279	2.46825	1.95384	2.62194	3.02317	3.51864	2.75465	3.05262	3.93486	2.41511	3.30029	2.26483	2.60825	2.95116	2.49686	2.43339	2.72689	2.83926	2.81774	2.66739	2.96566	2.0174	2.71647	2.0881	3.06754	2.86737	2.95932	2.13292	2.58406
ABO	4.37187	4.67986	4.38964	4.57477	4.62572	4.28936	4.36672	4.43448	4.86878	4.71173	4.94554	4.6579	5.04071	4.55543	4.41052	4.27868	4.41412	4.77494	4.76786	4.72342	4.78166	4.86221	5.49126	5.06192	4.61684	4.38334	4.3845	4.566	4.24611	4.79598	4.82237	4.99685	4.40852	4.70081
ABR	1.25839	1.5348	1.37704	1.3272	1.33837	1.25699	1.22576	1.3901	1.33484	1.84426	1.44987	1.29549	1.74545	1.46699	1.25257	1.78619	1.23888	1.81164	1.42879	1.87951	1.28687	2.03449	1.25944	2.35416	1.87551	1.26548	1.3941	2.13292	1.43026	1.3517	1.2697	1.39599	1.58158	1.30279
ABRA	1.65892	1.69188	1.30377	1.49329	1.64024	1.70755	1.62408	1.27326	1.59326	1.33307	1.84355	2.17432	1.77431	1.4561	1.67151	1.64539	1.7268	1.47949	1.64528	1.60216	1.41224	2.3426	1.82292	2.18168	2.07783	2.01021	1.85588	1.94528	1.50206	1.51619	1.63002	1.49948	1.37111	1.42965
ABRACL	1.12104	1.10928	1.06804	2.76097	1.08353	1.10529	1.15347	1.09121	2.11933	1.06758	1.12646	1.10258	1.09156	1.37799	1.64456	1.11456	1.10792	1.08331	2.32132	1.09752	1.05926	1.06703	1.12719	1.11901	1.1073	1.09365	1.1155	1.10563	1.09269	3.00154	1.1164	1.1764	1.22254	1.18045
ABRAXAS1	1.09805	1.07183	1.12805	1.14524	1.15143	1.09097	1.08119	1.13154	1.11932	1.12667	1.22036	1.08239	1.0817	1.11395	1.08554	1.0868	1.06743	1.12982	1.21116	1.21636	1.10135	1.13526	1.23836	1.10088	1.07854	1.08852	1.09661	1.07816	1.09106	1.12551	1.20332	1.15016	1.14235	1.10018
ABRAXAS2	1.40997	1.43329	1.1388	1.16714	1.14857	1.3316	1.51376	1.12239	1.18763	1.17557	1.09154	1.77895	1.2541	1.22733	1.31716	1.47893	1.45091	1.15053	1.1049	1.07894	1.15351	1.19999	1.45036	1.42646	1.72383	1.66136	1.31415	2.26547	1.29904	1.15943	1.1633	1.23768	1.11731	1.18048
ABT1	1.26819	2.78975	1.16547	1.24319	1.23345	1.28217	1.26601	1.15472	1.25959	1.27886	1.12107	1.46681	1.46813	1.30994	1.76925	1.36774	1.33144	1.27189	1.21959	1.10949	1.25371	2.37365	1.26851	2.12805	1.40361	1.35999	1.21352	1.31897	1.2444	1.27808	1.11658	1.31953	1.18675	1.25102
ABTB1	7.52292	6.53247	8.03581	5.91295	5.38421	7.09771	6.18877	7.65913	5.8964	5.91729	6.07972	6.58671	6.98706	5.93685	6.38733	6.39487	6.87275	6.2957	4.80781	6.33007	6.1997	5.7763	4.48579	4.39738	5.56529	6.81084	7.35507	5.71265	7.35692	4.69939	5.36138	4.86492	7.79273	7.33458
ABTB2	1.26241	1.1929	1.44406	1.16617	1.92651	2.94063	1.21198	1.30719	2.31136	1.18417	1.23629	1.30822	1.1203	1.13904	1.28737	1.24249	1.20421	1.83337	1.10732	1.16796	1.21233	1.16955	1.21693	1.27745	1.30674	1.31447	1.27059	1.29171	1.23017	1.18334	1.15576	1.06412	1.18308	1.15377
AC000067.1	3.95211	2.01844	2.7879	2.73991	1.03951	1.98493	2.30857	1.92226	3.08368	2.36127	1.04046	1.23816	2.09587	1.1092	2.12333	3.70061	1.16238	3.30204	2.32306	1.09049	2.93769	3.4395	1.65394	4.49897	1.23208	1.25494	1.81172	1.19249	1.83664	2.49983	2.32283	1.07396	2.00377	1.07464
AC000095.9	5.46967	6.8646	6.15274	5.54	5.7686	5.44238	5.01015	6.0787	5.82513	6.21619	4.15897	5.15669	5.3828	4.71893	5.64379	5.727	5.93028	5.98255	5.88484	7.16253	6.0773	6.02608	6.53399	7.17427	4.00498	4.51513	5.49703	5.40672	5.78157	6.27094	5.48892	5.78404	6.18155	5.97829
AC002064.5	2.58541	3.05014	2.10468	1.73042	2.5082	1.74108	3.35387	1.20379	2.70523	1.24288	1.36268	1.27019	1.21209	1.78242	2.76801	1.24346	3.60745	1.24828	2.02607	1.28297	1.95704	3.52465	2.59605	2.05281	1.26627	3.40221	1.29014	1.28381	3.60805	2.11108	2.07242	1.10285	1.23481	2.12574
AC002127.4	1.15274	1.19819	1.26388	1.26169	1.31828	1.17531	1.14421	1.27628	1.38793	1.32264	1.33736	1.18624	1.34577	1.38295	1.17779	1.15078	1.18168	1.38106	1.24995	1.19247	1.21229	1.45972	1.14893	1.13066	1.17771	1.99711	1.15662	1.59917	1.16519	1.24973	1.24987	1.41003	1.19253	1.58358
AC002331.1	2.1907	2.12333	1.26778	1.0502	2.1555	2.2697	1.16	1.60687	1.47074	1.05847	1.07325	1.13849	1.11163	3.12554	1.1055	1.13285	1.10569	1.06876	1.07627	1.07959	1.04779	2.13203	1.14638	1.13777	2.4095	2.1048	2.02178	1.13398	1.0744	1.04146	1.75533	1.14479	1.80123	1.05044
AC002383.2	1.20594	1.13868	1.23073	1.33216	1.28915	2.20511	1.13608	1.23217	1.3202	1.39776	1.60628	1.19495	1.34158	1.87169	1.22408	1.20508	2.04743	1.33115	1.33115	1.34619	1.78871	1.29696	1.23591	1.25124	1.164	1.18577	1.38919	1.20467	2.22483	2.41912	2.70754	1.73465	1.25052	2.42309
AC002386.1	9.06727	9.28473	7.88794	8.35313	8.85039	9.42213	8.6706	7.77967	7.97398	8.35146	8.6671	9.26029	8.49614	7.56037	8.97855	8.50476	9.33711	8.89769	8.39069	8.03731	8.55125	7.93964	8.953	8.50931	8.94399	8.94399	9.56718	8.2171	9.09711	8.28498	8.08795	8.41409	8.34059	8.36242
AC002480.5	1.42674	1.28273	1.25717	1.35747	1.37513	1.41366	1.68908	1.23934	1.38658	1.32791	1.47476	2.29024	1.36731	1.28159	1.38603	1.32649	1.33193	1.35224	1.45569	1.37653	1.3359	1.33007	1.3915	1.39709	1.39851	1.39212	1.50016	1.41105	1.30104	1.35331	1.3486	1.19498	1.28253	1.28734
AC002511.2	3.80256	3.47768	4.32305	4.08622	3.75506	3.48906	3.46378	4.20468	3.79534	3.94283	5.29088	4.01291	4.07092	3.65209	3.53068	3.92353	3.5812	3.92135	3.93507	3.89322	3.75372	4.17701	3.45126	3.47517	4.07445	3.75487	3.44881	3.76112	3.67284	3.86982	3.96571	4.11735	4.24964	4.31826
AC002511.3	1.15918	2.05914	2.23352	1.97447	2.00346	1.67897	1.35727	1.89722	2.29513	1.39853	1.38076	1.21849	1.34576	1.82502	1.55292	2.23531	2.21818	1.30008	1.69543	2.09348	2.16392	1.88136	1.6199	2.02537	1.15864	1.16992	1.95266	1.77713	2.24809	2.10271	1.3734	1.53594	1.2454	1.27134
AC002523.1	1.07687	1.43008	2.29098	1.9039	3.91775	1.15488	2.10417	2.57861	2.93255	2.34675	1.2003	2.2425	1.1874	1.18568	1.11546	1.09	1.23699	3.46754	3.68583	2.89388	3.18526	2.39712	2.77035	2.38443	1.12762	1.09882	1.14097	2.23842	1.29001	2.08975	2.98034	2.15746	2.30374	2.96874
AC003084.2	1.12102	1.22066	1.15873	1.22397	1.2252	1.13671	1.13711	1.10257	1.2359	1.27458	1.25875	1.18204	1.3635	1.36166	1.13981	1.12224	1.19304	1.21445	1.28206	1.18131	1.19769	1.88444	2.37787	2.11822	2.31976	1.15038	1.09225	1.14974	1.33988	1.24368	1.31921	1.25605	1.13588	1.24475
AC003092.1	1.1645	1.11824	1.18406	1.23477	1.22523	1.17114	1.33498	1.18327	1.22552	1.26505	1.4224	1.15658	1.20902	1.21908	1.17848	1.36898	1.13241	1.23131	1.27457	1.28047	1.18842	1.52316	1.16678	1.35564	1.14557	1.16446	1.18772	1.16463	1.38361	1.21048	1.54356	1.2383	1.19954	1.19228
AC003092.2	1.15719	1.14302	1.09615	1.32181	1.43319	1.14537	1.17661	1.09635	1.46728	1.09717	1.13843	1.1758	1.09114	1.14337	1.43594	1.56972	1.1397	1.08764	1.09588	1.1176	1.11429	1.08575	1.15509	1.50884	1.93074	1.18152	1.16364	1.26413	1.13997	1.0926	1.11832	1.09986	1.19847	1.3242
AC003101.1	1.04525	1.12439	1.10003	1.08743	1.08183	1.04675	1.07189	1.07815	1.10406	1.11834	2.26724	1.11413	1.14115	1.15397	1.17325	1.05675	1.11377	1.09887	1.11211	1.13367	1.11844	2.76935	1.07995	1.04642	1.11388	1.11749	1.04948	1.09187	1.09901	1.09613	1.11555	2.87462	1.08872	1.124
AC003985.1	1.11684	1.1225	1.07313	1.09266	1.09566	1.10627	1.14524	1.08741	1.08406	1.07394	1.11873	1.58879	1.09657	1.07383	1.10865	1.10744	1.11598	1.09296	1.1125	1.18949	1.07414	1.08641	1.1092	1.11455	1.10959	1.09106	1.10136	1.12257	1.09825	1.09898	1.10535	1.15438	1.07947	1.07138
AC003988.1	1.61181	1.6037	1.30628	1.52699	1.68866	3.07117	1.53201	1.27578	1.61931	1.38768	1.707	1.8855	1.87892	1.47231	1.59157	1.55764	1.63236	1.53923	1.69609	1.59848	1.44031	1.51248	3.10856	1.73503	1.82951	1.8113	1.58359	1.79456	1.44932	1.55642	2.44428	1.43799	1.36655	1.57214
AC004009.3	1.40151	1.3307	1.16186	1.19779	1.25855	1.34301	1.3594	1.17142	1.22494	1.18265	1.30672	2.93454	1.22745	1.19299	1.32865	1.3235	1.33882	1.19253	1.22051	1.22284	1.1835	1.368	1.35621	1.4078	1.49418	1.98685	1.33401	1.98323	1.28749	1.19778	1.65034	1.19502	1.18065	1.18794
AC004012.1	1.5345	1.54446	1.82951	1.86252	2.79532	2.8026	1.49143	1.35459	2.45677	2.49669	3.10079	1.70815	2.13881	1.63002	1.55042	1.50574	1.88234	1.67848	1.78028	1.67758	2.02792	1.58902	1.79895	1.64283	2.82831	1.68093	1.53083	1.65111	1.41265	1.66835	2.68751	1.64399	1.57068	1.50631
AC004014.3	1.16968	1.1513	1.04583	1.05129	1.05627	1.72473	1.22733	1.05262	1.05467	1.04616	1.071	2.01644	1.11643	1.05281	1.15013	1.17819	1.14703	1.0614	1.07001	1.06076	1.06593	1.04645	1.23274	1.18126	1.1845	1.18519	1.17351	1.17837	1.11628	1.05921	1.09185	1.10588	1.04148	1.054
AC004063.1	3.00809	2.39148	1.63408	2.65575	2.70106	3.47205	1.46376	1.79105	1.22354	1.2126	5.47034	2.47967	2.06594	1.24003	2.83808	1.81078	3.30928	3.36075	2.38429	1.74022	2.71079	1.9675	4.36539	4.12601	4.7329	3.08672	2.196	4.15037	2.15048	2.59954	2.91789	3.59747	1.4528	2.62431
AC004125.3	1.10702	1.05839	1.14616	1.18305	1.17412	1.10975	1.04445	1.16746	1.17098	1.19933	1.29515	1.10565	1.16885	1.19108	1.08852	1.11052	1.07377	1.1936	1.20006	1.24349	1.12644	1.16416	1.11971	1.09646	1.06634	1.08346	1.12742	1.10793	1.07167	1.13818	1.28496	1.30556	1.15343	1.1597
AC004158.3	1.14771	1.10796	1.19144	2.18698	1.26617	1.16344	1.09438	1.38352	1.26513	1.32495	1.4346	1.1635	1.28	1.30301	1.14767	1.35258	1.12616	1.27655	1.25592	1.27859	1.20276	1.24481	1.16587	1.22396	1.11734	1.13266	1.18279	1.1641	1.8857	1.22393	1.36545	1.4722	1.21188	2.36373
AC004448.5	3.04774	3.17398	3.22123	3.48598	3.21144	3.13391	3.00012	3.30317	3.58743	4.28135	3.24819	2.99763	3.61334	2.58243	2.86771	3.10748	3.41614	3.57467	3.63179	3.74512	3.69925	3.85492	3.32659	3.16073	2.37622	3.51054	3.01	3.67658	3.13756	4.04086	3.64446	3.57095	3.60023	3.49452
AC004449.6	1.07978	1.1907	1.94833	1.1806	1.17081	1.14847	1.11633	2.09685	1.32829	1.19134	1.18368	1.14584	1.27934	1.27552	1.1173	1.09793	1.16869	1.70318	1.23395	1.15893	1.50363	1.1752	1.12563	1.0906	1.15077	1.12675	1.06622	1.12296	1.14308	1.197	2.24107	1.18478	1.73456	1.65569
AC004540.5	1.96883	2.04749	1.18636	1.88675	1.31544	1.48559	1.83693	1.26664	1.93591	1.7477	1.40177	2.22607	1.73748	1.5083	1.44467	1.66909	1.81026	2.12777	1.30097	1.37744	1.77755	1.55141	2.03475	2.07578	2.53388	2.14073	1.83483	2.23558	1.55156	1.35611	2.13926	2.37531	1.77729	1.4686
AC004543.2	1.10575	1.0889	1.05682	1.0572	1.07162	1.09267	1.12673	1.09891	1.06432	1.07838	1.07194	1.13119	1.12523	1.09688	1.07393	1.11423	1.0857	1.08024	1.08095	1.08995	1.05636	1.06069	1.12547	1.91419	1.10068	1.11456	1.11498	1.1165	1.0585	1.04472	1.15803	1.18486	1.06805	1.07829
AC004702.2	1.3393	1.22704	1.26681	1.43511	1.36196	1.35522	1.23605	1.34691	1.43284	1.43727	1.57157	1.30189	1.53393	1.39812	1.34193	1.29677	1.28604	1.43059	1.48329	1.43564	1.34171	12.3196	1.38168	1.31412	1.28383	1.30355	1.35522	1.40324	1.25994	1.43419	1.45151	1.31182	1.29469	1.33697
AC004840.8	1.50669	1.34561	1.26749	1.39352	1.42207	1.48744	1.30361	1.24831	1.63344	1.34505	1.521	1.4862	1.44682	1.30568	1.44203	1.37855	1.40686	1.39214	1.50275	1.41381	1.3242	1.36237	1.48273	1.47675	2.40935	1.47058	1.45486	1.48744	1.6104	1.39747	1.39355	1.222	1.31359	1.30971
AC004870.3	2.68376	1.72562	1.28977	1.44271	1.6049	1.70136	1.64884	1.26158	1.49419	2.07503	1.70623	2.27518	1.5903	1.46683	1.7101	1.68518	1.76537	1.37913	1.47686	1.53507	1.38256	1.49576	2.35213	2.19032	2.1328	2.09616	1.63863	1.97987	1.51842	1.48111	1.56116	1.43813	1.36039	1.40774
AC004870.5	8.32645	9.04993	8.02172	7.93964	9.06393	8.50931	8.41186	8.01814	7.86009	8.38369	8.38031	8.62481	8.48662	8.68616	8.32645	8.47451	8.69494	8.00686	8.50198	9.93594	8.10153	7.65867	8.48854	8.12119	8.18628	8.28313	8.82943	7.90073	8.40915	7.66184	9.17867	7.42034	8.07421	8.2171
AC004895.4	2.5805	1.36782	2.74102	2.23968	2.13404	2.35174	2.49553	2.70756	2.57096	2.5517	2.8281	1.4241	1.70726	1.9109	1.98812	2.40049	1.6943	2.71156	2.58896	1.97509	2.61069	1.39414	1.43389	2.73673	1.79247	1.99843	2.34261	2.54171	2.78326	2.53903	2.80443	2.21881	2.88147	3.06151
AC004901.1	1.30024	1.47382	1.43478	1.2314	1.23232	1.31724	1.33748	1.3996	1.25203	1.27083	1.14084	1.66902	1.42976	2.26374	1.27231	1.34452	1.89284	1.26076	1.20551	1.10307	1.23737	1.28152	1.32841	1.34918	3.48748	1.49699	1.24532	1.44337	1.28489	2.22472	2.4844	1.31645	1.18609	1.2351
AC004920.3	3.98251	3.65933	4.2648	4.93628	4.87959	4.27643	4.7729	4.15855	4.6087	5.39526	5.06726	4.62608	3.86874	3.09511	4.21928	3.985	3.01881	5.31181	4.90463	5.18766	5.08647	5.33754	4.9127	5.0933	3.1246	4.27883	4.19341	4.59983	2.88852	5.2979	5.1358	5.32429	4.76802	4.48571
AC005008.2	1.61543	1.54208	1.28484	1.43982	1.52761	1.60185	1.4405	5.49199	1.50309	1.34579	2.37197	1.73223	1.583	1.35296	1.545	1.49673	1.5696	1.4396	1.57377	1.48663	1.37363	2.32741	1.64938	2.89625	1.72732	1.67321	1.54372	2.24164	1.72056	1.45743	1.47707	1.83189	1.32081	1.65767
AC005013.5	1.09861	1.14086	2.38873	2.08377	2.0419	2.03804	1.16458	2.22154	2.18156	1.91893	1.12405	1.53265	1.14983	1.16049	2.06094	2.05204	1.128	1.84038	2.01616	1.50674	1.7669	1.55625	1.1005	1.1044	1.14188	1.14955	2.03889	1.11003	1.26014	2.00751	1.32376	2.2138	2.30668	1.57204
AC005017.2	1.32508	1.22353	1.17727	1.18186	1.72161	1.26454	2.61486	1.16528	1.77739	1.19935	1.19221	1.39655	2.20011	3.05347	1.98077	1.27985	1.25157	1.13112	1.0872	1.15337	1.306	1.18785	1.24938	1.32239	1.38263	1.3908	1.29712	1.3358	1.63253	1.21121	1.14406	1.27521	1.19548	1.80268
AC005019.3	4.94699	5.01655	3.76489	4.13275	5.06914	5.43512	4.72832	3.40221	3.93741	4.88411	5.34415	5.34174	5.39039	4.51607	5.30197	4.78466	5.2871	4.5065	4.86968	3.92815	4.13463	3.55934	5.86734	4.77997	4.08443	5.15625	5.72815	4.25293	5.0286	3.95714	3.67037	3.90495	4.09102	4.63056
AC005042.5	1.56596	1.34517	1.21183	1.24244	1.2666	1.40707	1.75335	1.19267	1.25229	1.23502	1.27549	1.58751	1.2083	1.21696	1.45674	1.38355	1.38721	1.18441	1.12658	1.20228	1.27034	2.80842	1.33573	1.49438	1.57404	1.54985	1.41444	1.49338	1.32929	1.26394	1.18566	1.07215	1.23653	1.21892
AC005077.5	1.10457	1.07631	1.13371	1.14835	1.15974	1.10022	1.08537	1.35327	1.12496	1.13112	1.22665	3.67198	1.08075	1.1135	1.09918	1.09471	1.0741	1.13291	1.22028	1.22122	1.10735	1.13928	1.08146	1.10922	2.13305	1.09995	1.1072	1.08848	1.10053	1.12938	1.20536	1.12327	1.14819	1.10344
AC005082.12	2.59827	2.01654	1.04872	1.04995	1.06168	1.10853	1.15816	1.08263	1.04986	1.74718	1.07219	2.15418	1.1132	1.09033	1.10378	1.92721	1.10439	1.06867	1.07598	1.07951	1.04864	1.10295	1.53734	2.41387	2.80764	1.13183	1.13171	1.13299	2.14455	1.04106	1.12885	1.14331	1.05609	1.05225
AC005102.1	1.07141	1.1481	1.1039	1.10108	1.12403	1.07469	1.07866	1.10736	1.09288	1.09467	1.17911	1.0645	1.05526	1.08004	1.08481	1.05931	1.08332	1.09854	1.18061	1.17543	1.08496	1.0989	1.04742	1.07286	1.08661	1.0873	1.07669	1.06466	1.08803	1.09451	1.67166	1.10757	1.11672	1.07742
AC005150.1	1.20184	1.1726	1.20721	1.24668	1.63716	1.20403	1.17023	1.15923	1.2423	1.69943	1.89062	1.9364	1.25806	1.21697	1.24901	1.58465	1.58685	1.24223	1.27633	1.2451	1.19612	1.27547	1.2	1.19599	1.18242	1.17926	1.41925	1.18368	1.3563	1.24647	1.54393	1.20348	1.1837	1.20171
AC005224.2	2.13426	1.83416	1.27134	1.79936	2.43619	2.00758	2.10398	1.38775	2.08651	1.99405	2.79673	2.57793	2.71322	1.46976	2.18332	2.01908	1.87489	2.2985	2.33815	1.78193	2.05632	2.30916	2.31054	2.22709	1.6909	2.67483	1.88033	2.18113	1.65304	2.07897	2.15506	2.3912	1.90349	1.93714
AC005229.7	1.08438	1.29933	1.09755	1.11471	1.10595	1.05444	1.09684	1.11803	1.09375	1.1037	1.20268	1.07039	1.08645	1.10307	1.06191	1.07502	1.05963	1.11451	1.14644	1.17499	1.54486	1.10358	1.08569	1.07868	1.05804	1.04253	1.08795	1.06479	1.06684	1.09191	2.39374	1.20778	1.10693	1.08396
AC005255.6	1.21852	1.32376	1.89195	1.20354	1.19631	1.22572	1.23011	2.28436	1.22007	1.20319	1.12944	1.26047	1.31017	1.24155	1.22127	1.2179	1.2783	1.22285	1.22497	1.09131	1.20928	1.68477	1.20689	1.22803	1.27688	1.23727	1.17312	1.22151	1.5579	1.24312	1.06876	1.23977	2.42412	1.21142
AC005262.4	1.21218	1.11125	1.52966	2.26658	2.5105	1.10806	3.87297	2.04203	2.16859	3.14631	1.05821	1.15795	4.12973	5.63344	3.40498	3.94532	1.10451	1.06386	2.60615	1.68787	1.06169	1.05519	2.5463	4.17884	4.39036	1.15135	1.12867	3.24281	1.07133	1.04971	2.31632	1.11263	1.06005	1.96384
AC005276.1	2.06091	1.80919	2.35048	1.72499	1.96723	2.40905	1.66776	2.1846	1.7217	1.38678	1.8804	1.73254	1.56514	1.51266	1.14676	1.50395	1.91882	1.26625	1.50378	1.98826	2.11976	1.33886	1.17078	1.16864	1.17556	1.18313	2.4312	1.40473	1.9523	1.31871	1.27259	1.48757	2.20363	2.12231
AC005304.1	2.15429	1.26883	1.68792	1.1422	2.18985	1.20104	1.26594	1.29834	1.15587	1.11629	1.12364	1.2361	1.20075	2.25435	1.21379	1.21206	1.252	1.15152	1.10376	1.94124	1.45248	1.14833	1.21524	1.21736	1.25867	1.21635	2.01908	1.21696	1.18933	1.17271	2.58653	1.1567	1.56785	1.14019
AC005307.1	3.56009	2.43036	3.27429	1.96738	1.54611	3.27995	2.95988	2.9942	1.47305	4.34938	1.71917	1.95421	3.52656	1.33812	3.06081	1.56935	3.39977	1.82337	1.51309	2.42683	3.03265	3.53895	1.68396	1.75649	1.95375	2.5777	3.24901	1.83161	3.28262	1.42015	1.46145	3.19718	3.25519	3.2193
AC005307.3	1.14669	1.08967	1.17594	1.21382	1.21132	1.14403	1.10475	1.17352	1.1941	1.20263	1.29227	1.13101	1.1509	1.17401	1.14042	1.14287	1.76013	1.19786	1.26724	1.2693	1.24	1.19473	1.13887	1.15303	1.11971	1.14089	1.16535	1.14251	1.13013	1.19079	1.25929	1.17723	1.1907	1.15946
AC005324.7	3.11546	1.07962	1.19343	1.15564	1.17648	1.10633	1.05319	1.15886	1.16626	1.94396	1.15775	1.13505	1.19502	2.19176	1.07431	1.10801	2.4153	1.18577	1.13213	1.18977	1.12027	1.85176	1.11365	1.08903	1.08097	1.09877	1.14776	1.12136	1.0739	2.70833	1.2738	1.32848	1.14151	1.16181
AC005355.1	1.18997	2.64583	2.44902	1.12508	1.79093	1.80296	1.26823	2.6317	1.13838	1.3814	1.19013	1.23797	1.08966	1.10921	1.696	2.68167	2.62299	2.57464	1.09896	1.15634	1.1813	1.77745	2.5124	1.21006	1.22691	1.25049	2.38455	3.31409	2.69749	1.13984	1.14959	1.31806	2.79962	2.55629
AC005522.6	1.53169	1.31524	1.20391	1.22738	2.50587	1.36284	1.30277	1.6051	2.26687	1.22843	1.24469	1.55105	2.54254	4.0121	2.22043	1.36047	1.3525	1.16589	1.103	1.18461	2.20871	1.23199	1.31315	1.46089	1.53237	1.521	1.94643	1.57423	1.31239	1.25426	1.16842	3.49029	1.22791	1.20831
AC005550.5	1.16303	1.10959	1.20563	1.28739	2.86038	1.17653	1.10402	1.21774	1.27825	1.33927	1.50865	1.16187	1.2862	1.30217	1.44767	1.1688	1.13321	1.28854	1.28112	1.30301	1.21594	1.25581	1.18501	1.14485	1.12589	1.14296	1.20253	1.17146	1.12998	1.24507	1.37615	1.42971	1.24602	1.25221
AC005606.14	1.47934	1.29916	1.2101	1.23279	1.27269	1.35945	2.45949	1.19379	1.25325	1.22543	1.31447	1.49324	1.19523	1.19313	1.41101	1.33602	1.3318	1.1983	1.19873	1.21468	1.25218	1.23051	1.30887	1.42478	1.50092	1.47653	3.41784	1.4469	1.30752	1.24584	1.19772	1.07528	1.22849	1.20743
AC005606.15	1.11219	1.22049	1.16543	1.23575	1.23066	1.1266	1.14303	1.09986	1.23918	1.25595	2.83633	1.20161	2.82686	3.09825	1.1316	1.24363	1.19077	1.21039	1.29013	1.1922	1.20416	1.60113	1.15634	1.12077	3.38214	1.157	1.08319	1.15135	1.18013	1.25557	1.50857	1.2315	1.14433	1.24808
AC005616.1	1.12289	1.78837	1.27559	1.18044	1.18033	1.59906	1.58316	1.38942	1.17289	1.18253	1.71758	1.11694	1.14863	1.49964	1.1352	1.38318	1.41874	1.59599	1.98756	1.23384	1.14518	1.16498	1.35399	1.12361	2.22977	1.13019	1.68266	1.73352	1.1822	1.16562	1.7186	1.68885	1.37216	1.42417
AC005682.5	1.31912	1.29137	1.18501	1.25392	1.28681	1.31944	1.22495	2.37781	1.28995	1.35727	1.37432	1.34581	1.31599	1.23275	1.30014	1.25416	1.31172	1.26665	1.34495	1.28241	1.22388	1.24028	1.32104	1.31237	1.35801	1.33221	1.28106	1.33633	1.41459	1.26353	1.26488	1.17912	1.19449	1.22865
AC005703.2	1.08726	1.08661	1.3518	2.067	1.09609	1.08766	1.10202	1.1171	1.10533	1.11655	1.72858	1.14318	1.16049	1.14421	1.0503	1.10431	1.08033	1.11656	1.08797	1.10224	1.08428	1.09675	1.10871	1.10665	1.0926	1.11413	1.10327	1.11427	1.06185	1.06489	1.19671	1.22425	1.08692	1.11301
AC005703.3	1.13325	1.1222	1.11531	1.08362	1.6832	1.12304	1.12554	1.10964	1.0722	1.13688	1.08038	1.20388	1.09812	1.12321	1.15028	1.14025	1.11722	1.06279	1.06734	1.11231	1.17038	1.70415	1.12404	1.14876	1.45211	1.21185	1.12498	1.15966	1.13317	1.11678	1.11235	1.05664	1.12527	1.10455
AC005822.1	1.08791	1.18468	1.12356	1.16048	1.1578	1.11376	1.1094	1.08353	1.18018	1.16994	1.21243	1.12052	1.24352	1.23935	1.12048	1.09825	1.16498	1.1709	1.21594	1.1423	1.14865	1.15531	1.11206	1.08746	1.14332	1.11361	1.07107	1.11252	1.12852	1.17399	1.09919	1.19352	1.1032	1.18875
AC005863.1	3.05706	2.38536	2.64043	1.46193	1.43428	1.62862	1.6372	2.72554	1.37278	1.31941	1.29178	2.26677	2.59319	1.49487	1.69661	1.68267	1.93938	1.24792	1.22717	1.37837	2.28342	1.7282	1.67696	1.94284	2.07578	2.08443	2.58112	2.92239	3.44386	1.50271	1.38774	1.25151	2.21657	1.97055
AC006000.5	1.16411	1.14918	1.20398	1.30781	2.48296	1.18804	1.12365	1.22574	1.30355	1.40946	1.4556	1.20957	1.35053	1.41733	1.45966	1.93938	3.81247	1.31006	1.2756	1.27438	1.23623	1.29529	1.1774	1.136	1.15524	1.16693	1.20571	2.96904	1.15775	1.61364	1.39291	1.55764	1.24507	1.27664
AC006007.1	1.1748	1.1206	1.18679	1.21752	1.23234	1.17319	1.13048	1.17858	1.20929	1.20379	1.29881	1.17455	1.14994	1.16442	1.18269	1.17178	1.13151	1.20215	1.28099	1.99701	1.81041	1.20147	1.16283	1.19036	1.1659	1.18828	1.20842	1.18224	1.91268	1.20177	1.245	1.11039	1.20195	1.16331
AC006037.2	6.17299	6.03728	5.98692	6.12566	6.21668	6.72095	5.87823	5.94665	6.0168	6.15614	6.99831	6.50587	6.16558	5.95909	5.96561	5.82164	5.96996	6.29406	6.31384	6.15009	6.02522	5.91402	7.2418	7.31391	6.4174	6.84872	6.08246	5.96146	5.83696	6.2781	6.27232	6.2237	5.8838	6.2269
AC006041.1	1.15827	2.07924	1.16943	1.22035	1.24852	1.15862	1.13472	1.16201	1.56332	1.32152	1.89696	1.23474	2.0915	1.40718	1.14823	1.13883	1.14697	1.22973	1.30431	1.69065	1.22636	1.4726	1.14056	1.16139	1.18422	1.19229	1.13882	1.1642	1.40848	1.2583	1.30185	1.86948	1.38489	1.511
AC006076.1	1.10891	1.07269	1.14763	1.19151	2.06307	1.17901	1.04458	1.28512	1.18921	1.22183	1.2907	2.59827	1.19975	1.21692	1.09634	2.43647	1.08518	1.20863	1.1904	1.23637	1.13803	1.17561	1.86969	1.6094	1.07732	1.09357	1.13375	1.12248	1.07667	1.14241	1.29953	1.35875	1.15949	1.98166
AC006116.13	1.17381	1.14237	1.21301	1.31797	1.31686	1.19565	1.12357	1.23067	1.31125	1.41957	1.58709	1.19967	1.35642	1.4124	1.79837	1.17796	1.15479	1.71184	1.33501	1.29659	1.24295	1.29659	2.40845	1.14351	2.27622	1.16536	1.21719	1.18983	1.15404	1.27507	1.41311	1.56066	1.24587	1.2831
AC006129.1	1.60911	1.4752	1.2626	1.3527	1.87645	1.55598	1.38691	1.24305	1.40838	1.29661	1.58407	1.66768	1.37453	1.27849	1.51678	1.45856	1.51472	1.34138	1.45697	1.37879	1.3114	1.33917	1.54365	1.60466	1.68507	1.61955	1.51809	1.63462	1.39413	1.35638	1.3586	1.18542	1.29074	1.2958
AC006159.3	1.14789	1.2327	1.14261	1.20593	1.20905	1.16374	1.14065	1.10653	1.22698	1.21883	1.26827	2.30181	1.31353	1.29466	1.1629	1.14385	1.20783	1.21964	1.24791	1.68743	1.19334	1.20793	1.14753	1.14456	1.18732	1.15327	1.11761	1.15249	1.15204	1.23007	1.09779	1.27725	1.46179	1.23355
AC006273.4	1.74242	1.96943	1.38364	1.2597	1.28458	2.94117	1.17393	1.69252	2.13832	1.16521	1.12309	1.26476	3.1395	1.12302	2.06458	3.10897	2.57147	2.32523	1.62758	1.13571	1.19561	1.13826	1.34007	1.22748	1.24861	1.27353	1.77123	1.23477	2.08269	1.1528	1.13582	3.29678	2.04218	2.01372
AC006296.1	3.71291	1.08526	2.31293	2.0373	2.80609	2.09248	1.93566	1.51337	2.31432	1.2342	1.32722	1.12927	3.41962	1.20695	1.13747	2.61666	2.68647	1.22276	1.2676	1.28365	1.99948	1.2079	1.14994	1.14562	1.10781	3.3654	2.6866	2.37701	3.2467	1.20291	1.28874	3.05347	2.35278	1.18332
AC006296.2	1.14667	2.23265	1.32133	1.05992	1.06802	1.12624	1.19405	1.51421	1.05952	1.05446	1.08911	1.39676	1.10304	1.03815	1.12954	2.15885	1.12866	1.07281	1.08189	1.07854	1.05648	1.04897	1.16453	1.1491	1.1476	1.13645	1.14891	1.14851	1.10495	1.06036	1.10293	1.14556	2.24303	1.04443
AC006369.3	1.07177	1.09511	1.10577	1.08162	1.10252	1.08686	1.07044	1.10741	1.08695	1.09923	1.17824	1.09424	1.05356	1.07353	1.10227	1.76429	1.50325	1.08865	1.14435	1.16901	1.09741	1.08078	1.06207	1.07968	4.31098	1.11336	1.08431	1.09276	1.09687	1.07871	2.67746	1.0909	1.23691	1.08292
AC006372.5	1.2355	1.33817	1.16585	1.24682	1.23624	1.24826	1.22087	1.14739	1.26267	1.28622	1.1879	1.31873	1.46965	1.34233	1.22781	1.2342	1.28401	1.27263	1.23895	1.12144	1.25423	1.27033	1.2247	2.18763	1.30413	1.27716	1.18494	1.24998	1.20623	1.28501	1.11545	1.3361	1.17807	1.26247
AC006373.1	1.07405	1.12071	1.08706	1.09973	1.11064	1.08677	2.08258	1.08874	1.09954	1.08596	1.14336	1.04659	1.08802	1.09743	1.09569	1.06733	1.9874	2.63116	1.15433	1.12757	1.08563	1.85709	1.65035	2.10528	1.09461	1.07606	1.06748	2.13624	1.0895	1.10582	1.11562	1.84874	1.09857	1.09481
AC006380.3	1.11766	1.37632	1.32419	1.63956	1.93335	1.11751	1.142	1.26015	1.23037	1.14124	2.30164	1.16045	1.19347	1.17555	1.13875	1.12659	1.17484	1.13474	1.11878	1.10722	1.75665	1.13215	1.1271	2.70603	1.17108	1.59376	1.09754	1.13671	1.13376	1.67686	1.08342	1.13825	1.35629	1.58137
AC006458.3	1.11916	1.11912	1.10988	1.08314	1.08404	1.10891	1.11991	1.10127	1.06197	1.13731	1.07371	1.20035	1.11245	1.52445	1.70054	1.12889	1.1123	1.05915	1.06202	1.10761	1.1715	2.37097	1.11765	1.13562	1.16538	1.20434	1.09821	1.14502	1.12445	1.12141	1.10245	1.63581	1.12063	1.10571
AC006465.4	1.12654	1.79028	2.16342	1.31876	1.63031	1.77359	1.11937	2.13751	1.17582	1.47336	1.15274	1.15866	1.23582	1.95923	1.11845	1.49163	1.26265	1.63755	1.15652	1.40097	1.28194	1.78732	1.24559	1.13337	1.52688	1.13902	1.12656	1.14103	1.30612	1.33455	1.15988	1.26872	1.95848	2.06681
AC006482.1	1.37786	1.28796	1.07786	1.10143	1.04793	1.24537	1.42337	1.0446	1.60323	1.0939	1.04075	1.45655	1.19569	1.19476	1.27258	1.36973	1.29731	1.04065	1.05343	2.74322	1.12664	1.1536	1.30865	1.35949	1.4921	1.51698	1.26559	1.34252	1.4954	1.15018	1.09508	1.07566	1.07225	1.13626
AC006483.5	1.16722	1.82748	1.40356	1.12068	1.15352	1.71807	1.13992	1.59526	1.13575	1.14717	2.80091	9.2789	2.67799	1.09672	2.3791	1.39522	1.13453	2.21842	1.12206	1.17294	1.54651	1.96655	1.78609	2.71665	3.24079	2.61552	1.19312	2.36314	1.59613	1.29361	2.90368	1.07004	1.71145	1.686
AC007036.6	1.51097	1.67282	1.63653	1.25103	1.17191	1.88802	1.72882	1.49685	1.20086	1.21741	1.22952	2.03957	1.24508	1.94597	1.52649	1.29515	1.60234	1.17604	1.18834	1.70654	1.25997	1.36785	1.78322	1.50053	1.74856	1.9867	1.47846	1.332	1.92745	1.19093	1.23888	1.26309	1.82277	1.20336
AC007064.24	1.06223	1.11234	1.83249	1.32051	1.07042	1.0542	1.45603	1.97957	1.07537	1.11841	1.08412	1.13662	1.11682	1.13557	1.09846	1.08465	1.10356	1.07495	1.0896	1.12435	1.61596	1.07662	1.08561	1.07136	1.12635	1.14709	1.06173	1.10661	1.67703	1.09169	1.11644	2.29182	1.18627	1.10726
AC007091.1	2.50161	3.50261	2.37573	2.24602	1.49558	3.1351	1.19067	2.37062	1.38935	2.4137	1.85682	1.2491	3.66933	2.26874	2.78308	2.5124	3.6961	3.27518	1.42429	1.8961	1.70611	2.1048	1.30505	1.5603	1.22372	2.82396	3.3104	1.26471	3.4818	1.37981	1.99746	1.33956	2.46655	1.76405
AC007106.1	1.8871	2.18453	2.35102	2.04208	2.73203	2.69918	2.89284	2.29529	1.70898	2.43393	2.85058	2.93139	2.79769	3.10423	1.84947	2.86587	2.27726	3.27808	2.56127	1.82492	2.46636	1.21584	2.40945	2.62058	1.98593	2.57425	2.90507	1.16815	1.82203	1.95298	2.10736	2.47747	2.03768	2.81029
AC007126.1	1.11263	1.09404	1.12857	1.11174	1.14641	1.1138	1.09625	1.12805	1.11462	1.11864	1.22358	1.11468	1.05146	1.07867	1.12386	1.11017	1.09324	1.74623	1.18785	1.19608	1.11364	1.11254	1.08522	1.12263	1.12415	1.13926	1.12312	1.12103	1.25403	1.09978	1.18099	1.08974	1.13745	1.09285
AC007131.2	1.21424	2.33907	1.30547	1.42763	1.33982	1.22359	1.18742	1.35212	1.23637	1.2977	1.27088	1.82734	1.37116	1.29428	1.27713	1.48816	1.2217	1.24568	1.23579	1.21431	1.31738	1.24089	1.22946	1.81083	1.27496	1.29504	1.19886	1.26705	1.19428	1.71622	1.23103	1.27666	1.20054	1.2269
AC007193.6	2.87626	1.13781	2.69094	2.59063	2.02465	2.38148	1.0856	2.48455	1.11765	2.14572	1.17196	1.073	1.12283	1.1327	1.10125	1.48203	1.12537	2.89779	2.20921	2.90919	1.92137	2.68521	3.33093	1.0573	1.10582	1.08739	2.01654	1.07567	1.09272	2.30668	1.11066	2.45454	2.74595	1.79456
AC007349.4	1.35409	1.65164	1.16769	1.19647	1.15521	1.26003	1.35423	1.3933	1.17992	1.19122	1.16709	1.59044	1.6718	1.23488	1.26619	1.78384	1.31288	1.29858	1.17341	1.16176	1.16101	1.22128	1.72023	1.68837	1.554	1.61085	1.26617	1.6389	1.2355	1.19173	1.24168	1.72325	1.17019	1.17681
AC007349.5	1.21141	1.28829	2.05031	1.26913	3.08433	2.21298	1.51674	1.98996	2.99047	1.34203	1.29326	1.27088	1.55075	1.46954	1.20619	1.19893	1.24622	1.28668	1.29569	2.07808	1.26549	1.29285	2.18526	1.21371	1.25479	1.23654	2.2296	1.21634	1.19136	1.30361	1.14925	1.4533	2.57279	2.43207
AC007364.1	1.24904	1.33123	1.19141	1.27662	2.00804	1.26172	1.21704	1.29223	2.19524	1.37541	1.2209	1.40353	1.62646	1.46655	1.22764	1.24641	1.27692	1.30715	1.28203	1.18382	1.29204	1.31316	1.23919	1.26819	1.32201	1.31821	1.19454	1.27697	1.21784	1.31733	1.17085	1.48287	1.9411	1.29113
AC007365.3	1.46007	1.4082	1.18725	1.29761	1.30213	1.42317	1.42447	1.32979	1.34232	1.24395	1.34333	1.56383	1.48644	1.30218	1.40527	1.41697	1.43064	1.28328	1.35365	1.30067	1.27351	1.30609	1.50163	1.4835	1.56015	3.00991	1.40267	1.50526	1.30703	1.32976	1.3276	1.22132	1.20721	1.27018
AC007365.4	1.08199	1.07618	2.81992	5.10802	4.93271	2.04218	6.03125	4.29549	5.37647	4.81319	1.18695	1.0597	6.16581	7.68055	5.79778	6.36095	2.13069	1.10812	4.94407	2.15147	3.42778	2.3101	3.99908	5.75769	6.02034	1.05764	3.86485	6.40879	1.14329	3.26429	5.18431	1.1689	1.11666	4.47502
AC007383.3	1.22662	1.81966	1.5463	1.25948	2.24207	1.2332	1.9346	1.38331	1.85073	1.2576	1.3106	1.91697	1.29474	2.15609	2.27758	1.21419	1.66597	1.26235	1.28784	1.93454	1.59839	1.65072	1.22383	1.22747	1.69335	2.11393	1.75789	1.22309	1.38265	1.37912	1.61061	1.22602	1.19404	1.54065
AC007389.3	1.09464	1.04527	1.42745	1.15271	1.14427	1.08873	1.05727	1.726	1.31909	1.15325	2.50738	1.08644	1.11741	1.14606	1.20703	1.09068	1.04954	1.15447	1.18753	1.22289	1.1027	2.19016	1.09527	1.08766	1.83199	1.06367	1.10541	1.08425	1.06626	1.11629	1.24351	1.24902	1.47643	1.12396
AC007391.2	7.03368	7.57809	6.40926	8.32663	8.15558	7.24109	7.1408	6.90322	8.42218	8.35353	7.29406	7.53761	6.39589	6.09555	7.25022	7.31103	7.09069	8.57861	8.53933	8.04996	8.14579	8.48422	8.3637	8.79346	7.8243	6.86939	7.04073	8.18368	6.78594	8.56706	8.35787	8.72781	7.40194	7.97855
AC007403.3	2.11299	1.13856	1.13264	1.1004	1.09615	1.72753	1.14753	1.74222	1.10956	1.14891	2.36582	1.22956	1.08896	1.11296	1.19645	1.17304	1.82313	1.28137	1.07792	1.1237	1.17972	1.11461	1.14831	1.18828	1.20987	1.23944	1.17814	2.0233	1.96144	2.412	1.12851	1.05871	1.54468	2.30255
AC007405.4	1.61099	1.34769	1.2902	1.23674	1.21046	1.37046	1.33566	1.7332	1.21694	1.24396	2.32349	2.67862	1.20852	2.82155	1.45979	2.43057	1.3907	1.12367	1.0611	1.1507	1.29569	1.25047	2.81956	1.52006	1.57561	1.59501	1.37706	1.46317	1.32224	1.28381	1.13804	1.05991	1.23735	1.21856
AC007557.3	3.83463	3.43083	3.23093	3.06625	3.12148	3.79007	3.17934	2.77319	2.86319	2.67097	2.40066	3.32351	3.17007	1.70585	3.46656	3.23261	3.63163	3.18878	2.20925	3.81101	3.14525	2.93473	1.16894	1.1958	3.13074	3.65452	3.78126	2.32925	3.71193	2.65205	2.64476	2.098	3.57053	3.09004
AC007562.1	1.27364	1.19764	1.26362	1.49447	1.40939	1.29732	1.20817	1.3515	1.46162	1.90921	1.98723	1.24756	1.68363	2.807	1.297	2.71987	1.23875	1.49072	1.44219	1.43219	1.39812	1.43661	1.30513	1.21444	1.21964	1.23527	1.29646	5.67535	1.21364	1.47481	1.55837	1.66835	1.30138	1.40394
AC007563.1	1.22758	1.15245	1.23752	1.34099	2.43766	1.23744	1.15338	1.23245	1.32838	1.3832	1.53316	1.21265	1.34186	1.31887	1.24671	2.1907	1.18252	1.33319	1.35968	1.35753	1.2626	1.30422	2.20011	1.82085	3.01117	1.20997	1.26104	1.224	1.18287	1.31154	1.38689	1.31242	1.25762	1.28149
AC007563.3	3.844	4.34938	4.86218	4.57096	4.89272	4.57257	2.87942	4.60656	4.74429	4.88975	4.19461	2.55049	2.90133	1.23253	3.99742	4.3126	3.27451	5.21468	4.88284	4.89886	4.79998	5.18468	5.15022	4.96332	4.47079	4.02464	4.53775	4.27801	3.87971	5.11509	5.29326	5.03226	4.76462	5.01444
AC007631.1	1.10121	1.19355	1.12735	1.17038	1.24773	1.28006	1.11466	1.08802	1.19088	1.17921	1.23041	1.1254	2.46016	3.23649	1.12804	1.10621	1.17287	1.18127	1.22619	1.14295	1.17118	1.45231	2.23646	1.13677	1.15048	1.11788	1.07843	1.11977	1.1336	1.18575	2.1018	2.06398	1.1073	1.1982
AC007652.1	1.2483	1.74529	1.21193	1.30252	1.29773	1.25499	1.20028	1.20072	2.61812	1.4665	1.28651	1.41224	1.78242	1.58908	1.2172	1.2336	1.83967	2.547	1.33046	1.24657	1.32783	1.36385	1.23477	1.26192	1.30245	1.31424	1.19519	1.27047	1.21719	1.36108	1.2347	1.62677	1.22551	1.32163
AC007679.4	1.20084	1.26497	1.2123	1.307	1.33322	1.20192	1.18149	1.16692	1.31416	1.44395	1.43381	1.28445	1.71477	1.63093	1.19057	1.17647	1.22087	1.30058	1.38759	1.26363	1.28769	1.35335	1.20408	1.1974	1.24566	1.22689	1.16527	1.21321	1.21438	1.35866	1.19098	1.55287	1.20234	1.32241
AC007879.1	1.13298	1.14219	1.25516	1.09605	1.09554	1.11983	1.16988	1.08162	1.09206	1.07246	1.12442	1.1078	1.10386	1.06703	1.12379	1.22871	1.1329	1.09326	1.10586	1.09288	1.08517	1.09043	1.12838	1.13178	1.13139	1.86737	1.11545	1.11017	1.11584	1.1088	1.88444	1.14673	1.07645	1.07729
AC007879.2	4.21928	4.0193	4.28909	3.62033	3.00964	3.85671	1.25685	4.16595	3.48639	3.59747	1.12465	1.66742	1.1683	1.10801	4.00456	2.63067	1.83644	4.28163	3.48566	3.67822	4.11182	4.00456	3.70526	3.86117	1.22958	1.19557	3.97338	2.05897	2.51776	4.13975	3.69935	4.13523	4.14682	3.98101
AC007879.3	2.16133	1.22758	2.9931	3.01736	2.63014	2.67036	1.27569	2.46438	1.84288	1.48526	1.03903	1.25885	1.16005	1.12036	1.18354	2.11274	1.94919	3.40712	1.04918	1.03968	2.96139	1.08391	2.6271	1.33221	3.13224	4.05566	2.60023	1.20947	2.14821	3.66972	1.07288	2.99891	2.62233	1.08532
AC007879.4	1.14438	1.12135	1.08328	1.10685	1.11042	1.09381	1.11881	1.08916	1.09542	1.08156	1.12608	1.06365	1.08881	1.09066	1.09929	1.08288	1.11114	1.09863	1.14114	1.11757	1.08423	1.10402	1.0752	1.0939	1.0964	1.07608	1.07645	1.06159	1.09534	1.11606	1.10865	1.12623	1.09819	1.08621
AC007879.7	1.09496	1.19674	1.13869	1.18769	1.18109	1.11674	1.11944	1.6832	1.20213	1.19908	1.20933	1.14857	1.28958	1.28531	1.12328	1.10379	1.1745	1.18586	1.2436	1.16111	2.08599	2.27054	1.12971	1.09864	1.15554	1.1293	1.0732	1.128	1.15894	1.20466	1.47193	1.20372	1.11669	1.21047
AC007948.1	2.19291	1.23692	1.28835	1.59928	1.48287	1.3781	1.26435	1.2837	1.57371	2.87667	2.06582	1.2843	1.96687	1.75066	1.36678	1.27984	1.28417	1.60255	1.54526	1.52077	1.48283	1.5427	1.85067	1.24964	3.23013	1.28226	2.09865	2.10256	1.25354	1.60134	1.67036	1.77825	1.34193	1.47289
AC007950.1	1.50608	1.31542	1.36639	1.24373	1.2832	1.39099	1.29603	1.19865	1.2651	1.23077	1.33055	1.51953	1.20619	1.20026	1.42927	1.35322	1.35403	1.20806	1.21988	1.22465	1.25728	1.2392	2.42755	1.45117	1.52573	1.49556	1.40946	1.46951	1.31895	1.25362	1.20807	1.07852	1.23468	1.21516
AC007952.5	1.23494	1.49687	1.69327	1.23093	1.22136	1.2461	2.66575	2.03914	2.21775	1.25493	1.15254	1.30947	1.40578	1.29663	1.23013	1.23552	1.29066	1.25608	1.21222	1.10499	1.23884	1.25161	1.22548	1.24919	1.30748	1.27226	1.1852	1.24863	1.20704	1.27003	1.09499	1.29394	2.00684	1.78268
AC007967.3	4.43269	4.86595	3.87982	3.75312	3.84115	4.92516	4.3456	3.53676	2.60595	3.50851	1.32658	4.13607	4.42725	1.54708	3.92211	4.43474	4.98206	4.36301	3.86947	3.33015	4.18284	2.52034	3.39681	2.9686	3.83184	4.7239	4.63486	1.22162	4.80935	2.02768	3.99945	3.76066	4.61654	3.99705
AC008060.7	4.3763	4.32157	4.51722	6.00704	5.73589	5.34625	5.69636	4.49546	5.6649	5.85555	4.62007	5.63607	6.09651	5.23989	5.43512	4.82465	3.48517	5.85555	5.89373	5.25046	5.52515	5.46886	5.66271	5.42815	4.98156	4.88082	4.95596	5.5293	3.58345	5.84854	6.11412	6.02034	5.05606	5.69154
AC008060.8	1.07451	1.08715	1.10036	1.11348	1.12432	1.06569	1.09368	1.3306	1.09134	1.09331	1.16617	1.05109	1.06488	1.08857	1.59037	1.11937	1.08035	2.68674	1.17802	1.71284	1.08007	1.10819	1.16317	1.07718	1.07905	1.07155	1.07563	1.0455	1.08164	1.10488	1.15219	1.12218	1.1166	1.07458
AC008063.3	1.06722	1.10987	1.09117	1.09372	1.108	1.62683	1.0871	1.35145	1.09473	1.08749	1.15661	1.04597	1.07807	1.09221	2.68494	1.04955	1.10098	1.09901	1.16147	1.14649	1.0828	1.09119	1.04604	2.09248	1.09067	1.07883	1.06535	1.05543	1.08401	1.09424	1.12877	1.63932	1.10092	1.09034
AC008069.1	4.43864	4.7614	4.91397	4.38163	4.69029	4.35437	4.31639	4.72522	4.3665	4.36249	4.29218	4.85159	4.63116	4.07144	4.34865	4.54964	4.53246	4.33912	4.25377	4.4218	4.45265	4.46055	4.3983	4.3641	4.43001	5.04484	4.35795	4.22486	4.48107	4.26243	4.12833	4.23991	4.62414	4.43703
AC008154.5	3.22266	2.14427	2.24956	2.53806	2.41678	1.97138	2.074	1.96623	1.89862	2.50629	1.96162	2.31869	1.34922	1.96651	1.69596	2.23769	2.4124	1.99717	2.29989	2.75169	2.62108	1.74404	1.83988	1.40179	1.10163	2.0946	2.00683	1.62682	2.23099	2.29278	1.24719	2.62903	2.39961	2.54233
AC008155.1	1.18595	1.25738	1.09964	1.16378	1.16001	1.18667	1.21611	1.09216	1.17377	1.14087	1.10844	1.19156	1.22579	3.49002	1.19077	1.70868	1.23751	1.17273	1.1239	1.86627	1.48015	1.16913	1.17348	1.27702	1.22219	1.18448	1.14866	1.17647	1.16837	1.20043	1.04672	1.17819	1.11209	1.56756
AC008268.2	1.23505	1.20575	1.44487	1.06205	1.96055	1.18997	1.29773	1.29953	2.47848	1.05807	1.05815	1.26819	1.14674	1.10425	1.21331	1.24758	1.20765	1.05319	1.06043	1.04631	1.09587	1.07675	1.24952	1.24799	1.28012	1.27512	1.22526	1.24406	1.1561	1.14739	1.07963	1.08923	1.0475	1.09199
AC008269.2	1.43538	1.4458	1.24572	1.36324	1.4453	1.42572	1.36745	1.20725	1.40341	1.61845	1.57985	1.6331	1.60935	2.09083	1.40406	1.37903	1.43854	1.34997	1.45961	1.37431	1.31988	1.37923	1.45886	1.48665	1.6113	1.54791	1.38142	1.53134	1.45515	1.39176	1.67059	1.39947	1.25993	1.33706
AC008440.10	6.81065	6.9505	6.8479	6.16666	6.64377	7.03438	6.14731	6.5227	6.00905	6.11097	6.7412	6.71179	6.8095	5.79009	6.76375	6.55262	7.27932	6.3964	6.14332	6.23292	6.58568	6.09588	7.13994	6.47371	5.81662	6.90562	7.21169	5.81799	7.22063	5.87191	5.74228	5.78232	6.58122	6.50609
AC008592.4	4.79153	5.09852	4.0287	3.9615	5.14604	3.97257	4.9571	2.67468	4.45181	4.0249	3.85347	4.80738	4.04742	1.64821	3.98359	4.63486	4.60128	3.88947	5.06866	4.78305	4.51937	4.95766	5.97598	5.90688	4.6762	4.89551	3.91432	5.01655	5.03439	5.03747	5.01444	5.50275	5.13777	4.64459
AC008592.7	2.29003	1.51295	2.85103	1.1843	1.74043	1.83734	1.25997	2.55284	2.10208	2.1285	1.11539	1.98422	2.44951	1.6839	1.71663	1.24469	1.27896	2.23848	1.97252	1.58835	2.22901	2.15192	2.35568	1.97407	1.34538	1.7148	2.21539	1.28729	1.63396	1.66908	2.46984	2.00916	2.74735	1.57877
AC008694.3	2.12734	1.15448	1.03903	1.04467	1.0455	1.14424	1.23029	1.04644	1.04499	1.0407	1.05365	1.20474	1.1319	2.67699	1.14834	1.18627	1.14625	1.05013	1.05884	1.35211	1.07581	1.05508	1.18929	1.19536	1.19661	1.21049	1.17169	1.17922	1.10922	1.06513	1.08926	1.08956	1.04465	1.0591
AC008753.3	1.26131	1.18519	1.49779	3.6133	2.6151	1.25548	4.4637	3.22517	3.91537	3.17168	1.36832	1.26483	4.98898	6.20878	4.33801	4.35682	1.20772	1.25947	1.69641	1.29316	2.56103	1.25155	3.45254	3.23878	3.1301	1.27019	3.17132	5.1314	1.23358	1.25931	4.21459	1.11082	1.23974	1.21531
AC008940.1	1.18175	2.01228	1.06081	1.07008	1.07898	1.1604	1.24575	1.06048	1.09298	1.06309	1.09667	1.19008	1.12183	1.05626	1.1703	1.18498	1.17398	1.08203	1.08387	1.89803	1.08744	1.06836	1.19951	1.18512	1.19971	1.17985	1.18034	1.1886	1.14511	1.7068	1.07593	1.12434	1.05834	1.07939
AC008991.1	1.56366	1.41456	1.26713	1.37975	1.4455	1.52974	1.34464	1.34872	1.42804	1.31954	3.28977	1.5806	1.42418	1.29365	1.48533	2.21981	1.46768	1.37789	1.49572	1.4065	1.32066	1.35589	1.52656	1.61568	1.58539	1.54741	1.8499	2.19167	1.37378	1.3844	1.38505	1.20779	1.29623	1.30571
AC009110.1	1.24118	1.30264	1.14384	1.14308	1.74703	1.22483	1.30245	1.09607	1.16294	1.12329	1.14084	1.29044	1.2128	3.41762	1.76679	1.24666	1.28185	1.15596	1.10144	1.07018	2.13572	1.15223	1.255	1.24729	1.31379	1.25828	1.21891	1.26668	1.21246	1.16897	1.05446	1.16866	1.08883	1.14457
AC009120.10	1.68027	1.74937	1.27988	1.06189	1.57045	1.82585	1.24534	1.46813	1.0726	1.0546	1.08372	1.19517	1.24151	1.05188	2.00068	1.18845	2.692	1.07078	1.07632	1.06353	1.6777	1.05766	1.20307	1.1888	2.35933	6.25526	3.28486	1.19195	2.82279	1.06974	1.0843	1.11382	1.84788	1.47243
AC009120.5	1.74456	1.55587	1.23483	1.2956	1.30843	1.53743	1.47773	1.21085	1.29439	1.27317	1.26497	1.9039	1.27759	1.30012	1.57268	1.5345	1.57593	1.20384	1.12709	1.24657	1.32363	1.31645	1.49291	1.69465	1.84243	1.80275	1.4975	1.67448	1.40779	1.33632	1.2328	1.08985	1.27705	1.27392
AC009227.3	1.17955	1.24044	1.13545	1.19716	1.19423	1.1858	1.17347	1.12249	1.81575	1.23016	1.80752	1.22571	1.36642	1.28986	1.1731	1.53283	2.43907	1.21079	1.20725	1.14147	1.19557	1.21349	1.16143	1.1861	1.21652	1.19586	1.13829	1.17414	1.16142	2.06478	1.60963	1.30608	1.1461	1.27489
AC009229.5	1.11982	1.06704	1.26818	1.19425	1.18261	1.11713	1.07063	1.1652	1.17027	1.19075	1.2882	1.10462	1.14439	1.17315	1.86252	1.11715	1.07912	1.18569	1.23642	1.25828	1.13408	1.17404	2.10835	1.11875	1.08204	1.09905	1.13319	3.00612	1.09502	1.57384	1.26573	1.23559	1.16856	1.15002
AC009229.6	3.01156	2.15315	1.8782	2.03426	3.42027	1.29219	2.86112	1.96285	1.76817	1.98425	1.38644	3.88999	1.23287	3.27593	2.35098	2.44517	3.47229	1.73966	1.2856	3.1797	2.13339	3.04382	2.46341	1.15963	3.40852	3.36162	2.71205	1.60736	2.2502	1.22993	1.31504	1.27893	2.5189	2.27148
AC009236.2	6.06789	6.67923	5.95672	7.23041	6.47967	6.4296	5.66271	6.05015	6.94935	6.81982	6.0043	6.10092	5.73982	5.61617	6.38687	6.28519	6.54332	6.82508	6.89611	6.53804	6.76858	6.98776	7.11323	7.34551	5.74595	5.94382	6.2483	6.70306	6.39194	7.16409	6.84451	7.00441	6.28418	6.47473
AC009237.8	1.17268	1.25653	1.15995	1.23352	1.23746	1.18693	1.15635	1.25616	1.25257	1.2619	1.28691	2.69274	1.39303	1.35674	1.18084	1.16574	1.23055	1.24697	1.27017	1.15717	1.22162	1.24159	1.16894	1.17111	1.2135	1.18391	1.13847	1.17732	1.70912	1.2617	1.11187	1.32588	1.49645	1.25904
AC009262.2	1.29649	1.24355	1.0653	1.07523	1.04841	1.2192	2.28982	1.04429	1.0902	1.07351	1.04827	1.34959	2.27555	1.15088	1.24887	1.30312	1.25846	1.04527	1.0552	1.04194	1.11281	1.11679	1.28175	1.32211	1.38526	1.3841	1.24837	1.29486	1.1815	1.11717	1.08434	1.08035	1.06057	1.11495
AC009276.4	1.06305	1.11664	1.09068	1.08914	1.10276	1.0764	1.07838	1.08943	1.09955	1.09091	1.1624	1.05633	1.08821	1.10213	1.0917	1.04725	1.10695	1.10343	1.15496	1.14164	1.08729	1.0869	1.04888	1.05733	1.09469	1.08295	1.062	1.06341	1.08405	1.09104	1.12517	1.11089	1.09393	1.09983
AC009299.4	1.55057	2.68925	5.74364	2.79902	3.66082	1.95356	2.74406	6.06614	3.40126	2.79175	1.33967	1.20644	3.31505	1.20825	3.51899	4.23402	3.55934	1.24766	2.60787	2.94742	3.88999	2.87972	3.27811	1.22146	1.19119	3.74159	3.09914	1.21338	3.89358	2.29868	1.92562	2.759	4.75385	1.8782
AC009404.2	1.12383	1.08094	1.15331	1.67855	1.18314	1.11982	1.09439	1.15205	1.81895	1.16247	1.25521	1.10888	1.10488	1.13758	1.11764	1.11809	1.08578	1.15994	1.24276	1.24421	1.12774	1.16299	1.10335	1.13117	1.10143	1.11882	1.13403	1.11306	1.11528	1.15473	1.22989	1.13738	1.16781	1.12743
AC009411.1	1.57401	1.31676	1.19216	1.22461	1.19015	1.33301	1.31493	1.16883	1.20179	1.2384	1.09007	1.59947	1.19777	1.23842	2.06307	1.37312	2.14154	1.10692	1.05384	1.31015	1.29022	1.23902	1.30417	1.48028	1.53323	1.56084	1.34971	1.42804	1.30448	1.27489	1.12648	1.05603	1.2299	1.20858
AC009411.2	1.49506	1.32312	1.23601	1.28512	1.33726	1.43208	1.29409	1.21931	1.31339	1.86583	1.45287	1.49068	1.25622	1.21837	2.70435	1.62362	1.36583	1.27082	1.33371	1.28857	1.26472	1.27337	2.78449	1.45513	1.51165	1.47385	2.09393	1.48028	1.32777	1.28229	1.26708	1.09935	1.25603	1.24347
AC009480.4	1.97249	1.10531	1.10677	1.10921	1.12854	1.07575	1.08265	1.11034	2.09153	1.09717	3.08774	1.06421	1.0566	1.08422	1.08286	1.06276	1.07991	1.10175	1.18575	1.18084	1.08569	1.1066	1.05239	1.0786	1.08397	1.08507	1.07891	1.06275	1.9055	1.09959	1.16002	1.11087	1.12035	1.07734
AC009495.2	2.93396	3.81749	1.78586	3.27331	3.67955	2.09561	3.87971	2.02158	3.41918	3.80093	3.97002	4.28291	3.84556	3.4243	3.16674	2.88102	2.97961	4.02693	3.02774	2.1041	2.67832	3.80866	3.4419	4.61843	5.34542	3.33451	2.18686	3.48438	2.37048	4.356	2.63291	3.2142	2.87644	2.62928
AC009495.3	1.0845	1.15455	1.09174	1.11277	1.12138	1.10559	1.10379	1.69443	1.12997	1.10775	1.1768	1.0783	1.14277	1.14397	2.6673	1.08709	1.13979	1.13173	1.16097	1.11491	1.10766	1.11222	1.13415	1.07733	1.11708	1.09013	1.06934	1.08179	1.10091	1.1254	1.09686	1.15144	1.08674	1.13513
AC009495.4	1.12107	1.06825	1.16309	1.20864	2.01144	1.12397	1.05542	1.17801	2.66611	1.22201	1.32304	1.11268	1.18517	1.20662	2.02102	1.12391	1.08533	1.21061	1.22885	1.26274	1.14696	1.18518	1.13201	1.11249	1.07981	1.09675	1.14194	2.14938	1.086	1.16662	2.42334	1.30104	1.17131	1.17532
AC009498.1	1.80053	1.34239	1.11976	1.16563	2.02865	1.15677	1.17947	1.08616	1.17931	1.16881	1.1047	1.20495	1.25371	2.13842	1.16502	1.15442	1.24753	1.7273	1.15673	1.11468	1.16836	1.16937	1.16382	1.14988	1.21574	1.18431	1.11895	1.17248	1.47767	1.54579	1.07907	1.16076	1.11707	1.1797
AC009505.4	1.19587	1.25016	1.25801	1.15274	1.15067	1.17968	1.23978	1.21373	1.15859	1.15489	1.19619	1.33536	1.19939	1.16553	1.16823	1.21183	1.22457	1.16771	1.63884	1.66489	1.46786	1.1579	1.21536	1.20394	1.29292	1.24568	1.17562	1.25638	1.29667	1.14772	1.76587	1.2436	1.12366	1.67508
AC009508.1	1.37671	1.2475	1.2679	1.42745	1.37347	1.39054	1.2507	1.25189	1.90936	2.61288	1.53514	1.33293	1.51568	1.37067	1.36636	1.31103	1.30663	1.42426	1.49248	1.43337	1.33855	1.38072	1.4067	1.34366	1.31651	1.32975	1.37835	1.35632	1.27653	1.42998	1.43567	1.28392	1.29627	1.32979
AC009531.2	1.9579	1.80517	1.65913	2.03338	1.96826	1.46247	1.92578	1.24902	2.16889	1.37269	1.37439	1.94738	1.38386	1.26841	1.49204	1.57475	1.73988	1.53174	1.99754	1.75848	1.98206	1.25677	1.82895	1.23987	1.88194	1.21149	1.21503	1.20479	1.71246	1.64072	1.99117	1.2793	1.77468	1.81222
AC009784.3	2.80529	2.88476	3.59538	2.80541	2.99006	3.26018	3.05203	3.47014	2.90135	3.65977	1.10099	2.49972	1.73602	1.09478	2.77456	2.31224	2.90416	4.06426	2.90651	3.25698	3.37843	3.08057	4.031	3.02568	1.16662	2.80558	3.22629	2.81777	2.68856	3.432	3.97857	2.74733	3.49105	3.39298
AC009878.2	2.39475	1.87535	1.92929	1.30649	2.07922	1.41956	1.59785	1.85235	1.72146	1.38495	1.44994	1.21117	2.39606	1.80182	2.33214	1.21457	1.97262	2.29761	1.5808	1.32846	1.8518	2.11386	2.02948	1.4544	1.75385	2.50087	1.72791	1.22163	2.10891	1.92939	1.42368	2.29615	2.17899	1.98959
AC009965.2	3.08827	3.06686	2.51328	2.47227	1.88603	3.23537	2.20638	4.27564	2.18762	2.04888	1.40121	1.43733	2.25741	1.22625	3.33447	1.88856	2.82678	2.12006	1.98738	2.00287	2.39811	2.17387	2.15955	2.15398	2.09495	3.58972	3.2076	2.25175	2.96311	1.2831	2.14147	1.25286	2.49809	2.01271
AC010084.1	1.70532	1.70225	1.28941	2.10242	1.60084	1.69346	1.62112	1.26243	1.50608	1.31005	1.77601	2.18627	1.58552	1.41501	1.67719	1.65035	1.72222	1.52201	1.52329	1.5256	1.37531	1.46467	1.77041	1.88798	3.0747	2.01591	1.63391	1.94077	1.49908	2.34092	1.54226	1.37534	1.34698	1.38991
AC010086.1	1.06595	1.11317	1.09067	1.09218	1.10589	1.077	1.08513	1.09167	1.09657	1.08843	1.1584	1.04903	1.08189	1.09607	1.84788	1.04938	1.10364	1.10072	1.15895	1.14365	1.08429	1.08975	1.04695	1.06148	1.09238	1.08007	1.06405	1.05812	1.08409	1.09332	1.12664	1.11197	1.09835	1.09408
AC010095.7	1.10696	1.10994	3.11789	4.66023	4.75877	2.31474	5.98992	4.09921	4.73563	4.92581	1.08965	1.16009	5.89432	7.24507	5.28583	5.99474	1.10512	2.09286	4.22458	1.81416	3.8463	3.1726	3.83707	5.5193	5.91957	1.17659	3.46068	5.90029	1.63528	2.02945	4.79787	3.08825	1.11359	4.06307
AC010096.1	1.42667	1.41486	1.1342	1.16054	1.12775	1.32382	1.51528	1.11495	1.1769	1.16613	1.08188	1.74953	1.24256	1.22618	1.55045	1.48116	1.43944	1.1308	1.09563	1.07402	1.14613	1.19513	1.44351	1.42854	2.25772	1.66462	1.31457	1.5713	1.29068	1.15535	1.16122	1.21204	1.11004	1.84765
AC010096.2	2.1648	1.87086	1.79067	2.00446	1.28714	1.74697	1.84074	1.98487	2.22989	1.25289	1.28684	2.20969	1.23824	1.24028	2.07211	2.08777	2.18417	2.11715	1.33322	1.89661	1.28366	1.27127	2.71293	1.5184	1.58657	1.56726	1.67755	1.50437	1.93591	1.28954	1.21254	1.08178	1.64133	1.80459
AC010105.1	1.24672	1.16584	1.24311	1.35395	2.29845	1.25549	1.16816	1.34108	1.34409	1.39032	1.52661	1.22976	1.36368	2.05852	1.26376	1.2361	1.57062	1.81864	1.38099	1.36942	1.27337	2.48783	1.27427	1.23821	1.20426	1.22684	1.27619	1.24188	1.19779	1.83955	1.38997	2.07593	1.2647	1.28806
AC010132.10	1.81546	1.20522	1.41411	2.16624	2.45857	1.86168	2.15509	1.51784	3.11831	2.40475	1.20814	2.59071	1.19625	1.20274	1.56418	2.59894	1.36284	1.73137	2.22086	2.21295	2.42915	2.60798	2.90319	2.85702	2.17527	1.1032	1.10721	1.11457	1.55553	3.2327	2.2244	2.06841	1.97145	1.87883
AC010145.4	4.89102	5.10185	4.21101	3.23816	4.34873	5.5486	4.38631	3.93688	3.3649	3.64124	4.65226	4.98588	4.16327	1.10613	5.13066	4.68938	5.44095	4.58939	3.29424	4.43522	4.65226	3.73709	4.40575	3.34417	1.69831	4.8043	5.86481	3.32934	5.15739	3.54524	2.53924	4.47199	4.65143	4.30555
AC010148.1	2.06604	1.27373	1.08703	1.11885	1.08397	1.22831	1.36592	1.06707	1.12716	1.1031	2.02547	1.38719	1.18353	1.15728	1.24401	1.31458	1.28132	1.56094	1.16586	1.29979	1.1244	1.144	1.28034	1.30186	1.40827	1.40104	1.23487	1.3125	1.37768	1.28504	1.0889	1.12984	1.49964	1.13196
AC010240.2	1.72155	1.66631	1.54432	3.46547	1.56106	1.67093	3.72488	2.772	3.05347	4.2368	1.70373	2.14061	3.71439	5.15298	4.30862	4.50259	2.47932	1.35725	1.46764	1.47347	2.61305	1.43095	1.72636	3.4912	3.982	1.9765	1.61836	4.52043	1.48678	1.43334	3.21916	1.30305	1.32915	2.102
AC010642.2	3.16183	1.07673	4.11438	2.1578	1.08142	3.27593	1.10944	3.26584	1.07769	1.09434	1.08468	1.1152	3.59167	1.10601	1.06854	2.98525	2.83774	1.10336	1.09016	2.69236	1.05803	1.06709	1.11529	1.10019	1.08273	1.09393	3.18026	1.10541	3.11315	1.72192	1.18438	1.22659	3.23603	2.86609
AC010723.1	1.20226	2.29856	1.07098	1.09304	1.09331	1.18261	1.26787	1.06977	1.11845	1.51639	1.10637	1.21902	1.14856	1.08383	1.19754	1.20517	1.21026	1.10892	1.75312	2.22507	1.10793	1.09682	1.21845	1.20571	1.23363	1.24071	1.1952	2.60716	1.1709	1.81115	1.06253	1.12925	1.33592	1.10366
AC010729.2	1.32069	1.23931	1.1356	1.62167	1.38054	1.26202	2.19282	1.12559	1.1763	1.14344	1.21424	2.2976	1.16626	1.12998	1.29631	2.00574	1.25488	1.14159	1.25389	1.14357	1.16783	1.1497	1.2977	1.30725	1.35635	2.312	1.30025	2.19288	1.22878	1.16135	1.14548	1.0931	1.23665	1.14735
AC010745.1	1.18669	1.21039	1.5016	1.36674	2.15206	1.216	1.17348	1.23808	1.35243	1.48923	1.37789	2.8542	1.47213	2.6023	1.99632	1.18259	1.19066	1.92463	1.30106	1.25903	1.27892	3.08576	1.17885	1.14883	2.93121	1.213	1.22196	1.21523	1.21468	1.79182	1.39484	2.29935	1.2882	1.30462
AC010745.2	1.11238	1.10147	1.36131	1.67963	1.80425	1.47878	2.07313	1.23088	1.08456	1.08457	1.11782	1.07818	1.09934	2.36941	1.08382	1.08587	1.13171	1.60777	2.26733	1.61051	1.06733	1.84155	1.53656	1.08623	2.06327	1.74618	1.58184	1.86275	1.07262	1.95075	1.78787	1.50473	1.63816	1.75552
AC010745.3	1.06943	1.90896	1.24358	1.07745	1.81081	1.06311	1.53485	1.37074	1.08912	1.10779	1.09996	1.10557	1.10809	1.99034	1.07092	1.9997	1.09999	1.10205	1.10492	1.1386	1.08776	1.0757	1.48631	1.0719	1.59342	1.94694	1.36759	1.09537	1.41392	1.53306	1.64538	1.16768	1.45018	1.51841
AC010745.4	1.68941	1.17563	1.12723	1.16192	1.1437	1.09504	1.10814	1.16539	1.17265	1.17511	4.03623	1.1389	1.25422	1.25162	1.10637	1.08607	1.15549	1.15897	1.2062	1.15237	1.15422	1.15543	1.11473	1.06868	1.14042	1.12247	1.05379	1.11193	1.46817	1.17649	1.09894	1.12923	1.10833	1.18587
AC010878.3	1.2432	1.16868	1.22631	1.29347	1.28896	1.44528	1.17467	1.21531	1.29244	2.51088	1.38113	1.23944	1.25694	1.23557	1.26092	1.90782	1.6761	1.27955	1.77648	2.18715	1.23596	1.26927	1.24878	1.2553	2.15368	1.2438	1.27373	1.25028	1.21201	1.76331	1.29512	2.28124	1.24704	1.23512
AC010880.1	1.07889	2.60813	1.75054	1.11324	1.1399	1.09287	1.31353	1.86275	1.13552	1.15711	1.09	1.13257	1.17313	1.1731	1.05527	1.10058	1.07664	1.15386	1.10582	1.59246	1.10086	1.12706	1.60285	1.09023	1.08019	1.18513	1.10862	1.11309	1.71659	1.08058	1.24157	1.28366	1.49391	1.13772
AC010894.3	1.97804	1.23589	2.56663	2.03187	2.10586	1.95536	1.70551	2.57791	1.66317	2.22389	1.28096	2.65012	1.43431	1.40212	1.52623	2.04585	1.49556	2.23683	2.25255	2.11827	2.73894	2.0984	2.02514	1.61138	1.29611	1.48175	2.18613	1.26113	1.602	2.39925	1.77942	2.12577	2.69455	2.0205
AC010967.3	3.01317	2.72317	3.03914	2.9125	2.93631	2.99908	2.87416	3.30278	2.90763	2.70828	1.08888	2.5363	2.98144	2.14425	2.52907	2.66885	3.08558	2.89415	2.85975	2.88725	2.95324	3.08129	2.52193	2.4069	2.29779	3.00287	3.0034	1.11238	3.17229	2.89192	2.47347	3.20938	3.27929	3.00342
AC010971.1	1.23348	1.1664	1.33578	1.25849	2.92524	1.23097	1.23916	1.20042	1.26143	1.2419	2.17168	1.23965	1.20571	1.19464	1.25541	1.223	1.18349	1.24376	1.31605	1.28507	1.61343	1.23781	1.22589	1.2519	1.23051	1.24736	1.26663	1.24891	1.21336	1.24474	1.26168	1.10892	1.23071	1.75692
AC010982.2	1.29422	1.23871	1.06237	1.07314	1.04418	1.21491	1.35243	1.04163	1.0804	1.07098	1.04429	1.34163	1.17434	1.1537	1.24433	1.29989	1.25153	1.04163	2.3076	1.03994	1.11404	1.11803	1.27552	1.30138	1.37819	1.38595	1.24405	1.28417	1.17521	1.12153	1.08173	1.07553	1.06116	1.11337
AC010983.1	1.20758	1.30215	1.75137	1.23356	1.22771	1.2199	1.19082	1.72289	1.87126	1.26086	1.22564	1.24928	1.40583	1.32183	2.6546	1.20242	1.26054	1.25607	2.27762	1.11957	1.23471	1.24893	1.19389	1.21307	1.25485	1.22665	1.16263	1.20836	1.18343	2.33741	1.10283	1.31396	1.48495	2.43019
AC010987.5	1.18555	1.27634	1.14448	1.21636	1.21308	1.19825	1.17132	1.11809	1.23495	1.23211	1.23371	1.2061	1.34078	1.29209	1.19298	1.18044	1.24385	1.23583	1.22835	1.11384	1.21464	1.22541	1.17302	1.18664	1.2248	1.19446	1.14574	1.18235	1.16824	1.24977	1.54532	1.2869	1.14175	1.23907
AC011193.1	7.74959	7.9958	6.67738	7.1181	7.70418	7.99827	7.68735	6.35848	6.59173	7.07443	7.86287	7.95409	7.92923	7.31605	7.64125	7.52235	7.89951	7.42163	7.28254	6.90562	7.47838	6.68074	8.49017	7.67365	7.70955	7.56849	8.14864	6.7861	7.72194	6.71076	6.89058	6.5227	6.96071	7.65201
AC011196.3	1.29091	1.27022	1.07541	1.38537	1.15728	1.23309	1.69483	1.06019	1.11987	1.0877	5.08026	1.36348	1.17319	1.13313	1.91255	1.30149	1.28028	1.07378	1.07355	1.0515	1.11277	1.11403	1.29834	1.28961	1.39387	1.34372	1.25864	1.32559	1.20563	1.10644	2.22349	1.10538	1.06288	1.12088
AC011243.1	1.08046	1.09443	1.1102	1.08396	1.10702	1.09391	1.07664	1.11146	1.09181	1.1025	1.18607	1.10022	1.04742	1.07032	1.1076	1.08769	1.09002	1.09046	1.14604	1.17265	1.10165	1.08388	1.06838	1.09293	1.11082	1.12075	1.09133	1.10043	1.10202	1.08062	1.15895	1.08909	1.11492	1.08278
AC011286.1	3.68959	3.92589	3.40448	3.82526	3.87493	3.77643	4.17866	3.48064	3.96439	3.92125	4.13587	4.05263	3.72865	3.53464	3.87638	3.69773	3.88578	3.86576	4.21334	3.87115	3.77552	3.91595	4.02608	4.11762	4.13186	4.07395	3.71758	4.1929	3.93677	3.98299	4.02665	4.22207	3.7972	4.00131
AC011288.2	3.42895	2.51204	3.32837	1.82249	1.12956	1.30247	1.10117	3.19154	2.91554	1.45882	1.19652	2.82467	1.1769	1.17505	1.44428	1.16349	2.1548	2.01676	1.17712	2.06479	2.09338	1.12283	1.08648	1.88609	1.12521	1.09658	2.19544	1.09105	1.10712	1.96848	1.4216	1.16803	3.74954	1.83089
AC011298.2	1.13153	1.20867	2.51488	2.42823	1.89096	2.16665	2.06641	2.53086	1.18343	1.72976	1.21521	1.11966	1.23404	1.30658	1.14824	1.12949	1.18669	2.51068	3.00423	1.10758	1.28535	1.16325	3.15761	2.75934	1.16345	1.12468	1.92781	1.12449	1.77283	1.18792	1.83664	1.21771	2.00202	1.37491
AC011322.1	1.54609	1.65924	3.17685	2.99026	3.49019	2.16977	4.31664	3.43833	3.32879	4.08997	1.14518	1.11756	4.92445	5.88406	4.23843	4.4884	1.26553	1.14848	3.08049	2.10784	2.95612	2.41923	2.84171	3.84353	3.73612	1.25796	2.84711	5.07027	2.45546	2.12872	3.46364	1.20053	1.86891	2.69771
AC011518.2	1.22931	2.29886	1.99662	2.54954	3.28694	2.94042	2.42239	2.40259	1.40476	1.17544	1.0935	3.985	2.52566	1.90077	1.67958	2.21646	2.53323	3.31505	1.068	2.20939	2.43159	1.14835	2.73558	2.09463	1.27379	1.30104	1.96285	2.03777	3.19741	1.17345	2.38038	2.32783	2.23938	2.9244
AC011525.2	1.1438	3.12757	1.08855	1.20489	1.14048	1.14682	2.24151	1.37242	1.1463	1.11389	1.19947	2.99389	2.30838	1.14647	1.14988	2.43934	1.17936	1.16397	1.93138	1.09151	2.27877	1.14158	3.45747	1.14302	2.98225	2.94964	1.10973	1.1214	1.13381	1.16931	1.06232	1.16098	1.67232	1.78257
AC011648.1	3.43503	2.59108	4.05869	3.69863	3.55725	2.65632	3.52307	3.10493	3.02578	3.56174	1.10952	1.14851	1.17785	1.19274	2.6047	2.7728	3.88476	2.91232	1.76474	3.89837	3.91364	3.53198	3.08459	3.28671	1.11574	2.30526	3.37478	2.55545	3.67332	3.79158	3.44703	2.85702	2.73662	3.42969
AC011747.6	1.45284	1.50849	1.18084	1.21217	1.17818	1.40535	1.58674	1.15138	3.92941	1.23989	1.08143	2.19042	1.29807	1.32185	1.3544	1.62909	1.67787	1.16061	1.14584	1.93775	1.16438	1.26702	1.5669	1.985	2.01285	2.04316	1.35464	1.81246	1.35565	1.18588	1.31261	1.33261	1.16993	1.22156
AC011897.2	1.31399	1.43342	1.13467	1.18303	1.18762	1.30107	1.40439	1.12685	1.20857	1.18559	1.18168	1.58219	1.2851	1.20907	1.28285	1.92917	1.3974	1.20145	1.12891	1.72958	1.18571	1.20489	1.34414	1.3323	1.53643	1.45061	1.26386	1.44095	1.27943	1.19872	1.10012	1.24469	1.13322	1.18567
AC011901.2	6.59408	6.23132	6.29086	6.1722	5.53799	6.72674	5.6447	6.34668	5.39599	5.5023	4.65647	5.05167	5.81686	3.63619	6.55834	6.02611	6.65097	6.20427	5.23512	5.50613	5.86161	5.88704	4.77335	3.67812	5.72024	6.69705	6.61623	5.1522	6.83055	5.4886	5.06324	4.98252	6.51869	5.94729
AC011995.1	4.07438	3.89422	4.3159	3.38055	1.39347	2.92737	3.11272	4.12845	2.90899	3.14462	1.50493	1.40134	2.52105	1.32789	3.48211	1.3361	3.61119	1.40502	3.34532	3.88899	3.07082	3.17192	1.43761	2.14581	1.38885	3.59585	3.3864	1.41224	4.4362	1.41118	3.44835	3.40126	3.85839	3.32483
AC011995.3	1.73987	1.95814	2.65547	1.6126	2.49788	1.67043	1.3375	2.56453	1.6108	1.33402	1.58594	1.18978	1.30702	2.08357	2.07805	1.21974	2.27643	1.28944	1.30694	1.72466	1.43751	1.43678	1.4807	1.3816	1.1739	1.1923	1.98237	2.10357	3.07433	1.55019	1.35231	1.34934	2.61414	1.79711
AC012065.4	1.09439	1.04706	1.12766	1.70361	1.14368	1.08767	1.05929	1.1426	1.13036	1.15011	1.2529	1.08512	1.11377	1.14285	1.06952	1.08957	1.04905	1.1517	1.18872	1.22213	1.10158	1.13659	1.09381	1.08809	1.05251	1.06365	1.1027	1.08263	1.06722	1.11664	1.23969	1.24291	1.13495	1.75458
AC012074.1	1.11966	1.59526	1.1256	1.09367	1.30027	1.2273	1.10427	1.12551	1.10796	1.11905	1.20342	1.13554	1.05211	1.07241	1.13564	1.12103	1.10252	1.10142	1.13738	1.17682	1.12226	1.09731	1.09378	1.1309	1.14379	1.16257	1.13132	1.13995	1.12595	1.0912	1.16612	1.0799	1.13044	1.09291
AC012074.2	1.93362	1.56181	2.45181	2.14783	1.76086	1.68753	1.54181	2.64489	1.85564	1.25017	1.43804	1.43858	1.36171	2.13597	2.09029	1.45838	1.89374	1.49219	1.36249	2.12683	1.66403	2.20126	1.38612	1.79325	1.46626	1.40699	2.84134	2.07149	1.73774	1.84612	2.00469	1.23804	2.48639	2.05966
AC012307.2	4.23656	4.53369	5.27932	4.19029	3.8682	4.58383	3.79033	5.29649	4.48691	4.46061	3.22325	2.44739	4.26094	4.19492	3.97889	4.36498	4.43445	4.69147	3.69201	4.91225	4.76029	4.58891	4.06307	4.34873	4.1646	4.53901	4.39268	2.714	4.91409	4.72801	4.36445	4.73042	5.34961	4.46242
AC012314.20	2.54783	2.20341	3.23206	1.37612	3.26161	2.06197	2.76962	3.19762	1.34464	1.4079	1.14666	1.44257	1.28756	2.31293	1.91966	3.43271	1.35025	2.48374	3.00124	3.14363	2.73365	2.51319	2.06582	1.29435	1.43462	1.3412	3.21264	1.34186	2.11807	1.2154	1.33183	2.90575	3.26516	2.94205
AC012322.1	1.191	1.15093	1.22445	1.34782	1.33044	1.78704	1.13603	1.23961	1.3335	1.45461	1.74411	1.20531	1.40258	1.44771	1.21456	1.19127	1.16709	1.35293	1.31121	1.31841	1.26358	1.31588	1.21298	1.15647	1.16347	1.17674	1.23263	1.20015	1.16392	1.30071	1.44035	1.5814	1.2571	1.30043
AC012354.6	2.48229	1.17958	1.80055	1.06278	1.06762	1.7037	1.2466	1.68315	1.36113	1.06042	1.07713	1.21329	1.13777	1.07521	1.85559	1.19502	1.17792	1.0766	1.07346	1.97769	1.08608	1.30275	1.20601	1.54288	1.62527	1.37755	1.18575	1.19902	1.6438	1.07904	1.23261	1.1099	1.83477	1.07757
AC012360.4	2.79591	2.90421	2.54337	2.90335	3.16812	2.77679	2.85821	2.71152	2.98392	3.04158	4.04779	3.2432	3.04152	2.90022	2.57092	2.75414	2.93597	3.02646	3.31895	3.06626	2.99991	3.04752	3.28941	3.2774	2.74048	3.14286	2.91228	2.61739	2.68896	3.14206	3.12416	3.34253	2.90756	3.00622
AC012363.13	1.25914	1.16844	1.13089	1.16044	1.91514	1.19194	1.21887	1.12226	1.16348	1.15471	1.74421	2.11015	1.17688	1.15651	1.20792	1.46864	1.18147	1.14878	1.18298	1.90561	1.14843	1.59429	1.22259	1.22519	1.86609	1.23431	1.2262	1.22247	1.40599	1.16002	1.17921	1.1357	1.13458	1.14696
AC012368.1	3.12554	1.92597	1.10729	1.1098	1.51357	1.07625	1.08224	1.11073	2.66526	1.09778	2.82416	1.06501	1.05638	1.08445	1.08316	1.06359	1.16606	1.10213	1.18639	1.1817	1.08614	1.10697	1.05265	1.07928	1.08408	1.08558	1.07939	1.29562	1.08834	1.28171	1.55419	1.11074	1.12089	1.53306
AC012442.6	1.18154	1.26035	1.20264	1.29327	1.31213	1.18715	1.1731	1.14766	1.30018	1.39463	1.39078	1.25804	1.62641	1.57994	1.17966	1.16367	1.22089	1.2818	1.36556	1.24438	1.71872	1.32017	1.19351	1.18014	1.23055	1.20762	1.15104	1.19881	1.20726	1.32731	1.16052	1.46614	1.18658	1.30628
AC012451.1	2.05456	1.11579	1.33274	1.08608	1.80415	1.07098	1.07107	1.08949	1.09913	1.75926	1.16348	1.06475	1.0897	1.10427	1.31774	1.04163	1.10635	1.10292	1.15024	1.14398	1.08872	1.08358	1.04982	1.05382	1.09565	1.08672	1.06087	2.12913	1.08328	1.08747	1.12743	1.10788	1.09102	1.10125
AC012462.3	3.55414	3.6759	2.60208	3.8367	3.07201	2.52906	4.25433	2.43739	4.24811	3.60037	1.07476	4.19625	1.11235	1.13672	3.47523	3.67782	3.55414	4.05404	4.53369	4.12058	3.88316	4.88727	3.23408	4.50952	3.83053	3.90986	3.05512	4.14433	3.20058	4.75439	3.64187	4.83736	3.19685	3.52537
AC012485.2	3.11591	2.9652	2.98638	2.59982	1.75634	2.73567	3.0679	2.88441	2.60807	2.01649	1.29769	3.24781	2.28507	1.28902	2.8921	2.64837	2.99842	2.05186	2.01676	2.56639	2.52595	1.63025	2.67489	1.6162	2.37522	2.54793	2.62468	2.6051	3.17862	2.18609	2.48936	2.32544	2.83714	2.39608
AC012501.1	1.09668	1.05282	1.12986	1.15397	1.14721	1.08897	1.06562	1.14128	1.12949	1.14671	1.24848	1.08393	1.10757	1.138	1.07379	1.08943	1.05248	1.77032	1.19852	1.22417	1.10292	1.13931	1.09088	1.09305	1.0587	1.07035	1.10158	1.08078	1.07267	1.12268	1.23252	1.2253	1.13905	1.11739
AC012501.3	1.58132	1.24067	1.12107	1.14919	1.42479	1.23547	1.26266	1.12254	1.50849	1.47374	1.06629	1.43735	1.17946	1.69396	1.28677	1.66266	1.26017	1.4528	1.05705	1.0963	1.19792	1.16597	1.68712	1.35491	1.94879	1.40068	1.24111	2.05516	1.56743	1.18495	1.78296	1.08388	1.15577	1.83811
AC012506.1	1.42816	1.39059	1.31684	1.14961	1.10153	1.31022	1.9718	1.10583	1.16444	1.152	1.07466	1.68895	1.23054	1.21825	1.31161	1.46518	1.41578	2.2852	1.08766	1.06717	3.04635	1.18527	1.42144	2.28271	1.66916	2.07887	1.30987	1.53182	2.08485	3.26605	1.14954	1.17729	1.09878	2.29277
AC012506.2	1.34133	2.81742	1.68335	1.6562	2.33336	2.5009	1.43661	1.28943	1.60152	1.6823	3.41852	1.3597	2.99914	1.96445	1.37046	1.24101	1.28521	1.60647	1.53538	1.43065	1.51603	1.64938	1.28501	2.49466	1.34231	2.37018	1.318	1.27772	1.72581	1.67184	1.65902	1.88621	1.40776	1.46806
AC012506.3	2.09493	1.1008	1.0916	1.10472	1.11624	1.07608	1.10095	1.09813	1.08843	1.08574	1.14547	1.04205	1.0725	1.08602	1.08301	1.05976	1.09297	2.53384	1.16431	1.14998	1.07846	1.10131	1.05677	1.07492	1.08476	1.07031	1.07159	1.04153	1.08496	1.10465	1.13227	1.12036	1.10762	1.07796
AC012506.4	1.27164	1.18744	1.23454	1.306	1.30366	1.26939	1.19607	1.2212	1.30968	1.29755	1.40059	1.26389	1.27811	1.24771	1.2818	1.2513	1.2207	1.29396	1.36992	1.32524	1.24953	1.60526	1.27246	1.27883	1.31017	1.26627	1.86428	1.27898	1.23244	1.29272	2.44488	1.17753	1.2558	1.2487
AC012512.1	1.2335	1.21327	2.51741	1.06673	1.06547	1.19528	1.30103	2.35478	2.64993	1.06537	1.07452	1.26571	1.14466	1.09333	1.21954	2.29124	2.19794	1.06732	1.07106	1.75907	2.58388	1.07772	1.25545	1.24108	1.27902	1.26049	1.22863	1.25259	2.75764	1.08401	1.07839	1.1024	2.76879	2.39878
AC012531.25	5.72635	5.82845	2.45727	4.52929	5.40941	6.70848	4.20476	2.75343	3.14422	4.54333	1.27359	5.87504	2.50061	1.22081	5.66656	3.03009	6.09072	5.61334	4.08681	3.63494	4.32336	3.08301	5.64719	3.65365	6.29224	6.20644	6.4423	2.92451	5.77214	3.11626	2.57065	4.12845	3.58862	3.14219
AC012593.1	2.34283	1.07521	1.07446	1.07652	1.08396	1.07921	1.11595	1.10766	1.07101	1.08494	1.13305	1.09214	1.09509	1.0796	1.06958	1.09353	1.07447	1.09993	1.10339	1.11843	1.65264	1.06767	1.11001	1.09349	1.07598	2.23856	1.10077	1.0899	1.06033	1.06403	1.16743	1.22052	1.07476	1.0695
AC012668.1	1.12543	1.12766	1.49291	1.09041	1.09169	1.11151	1.16001	1.38693	1.07957	1.07065	1.13177	1.10179	1.09586	1.06263	1.11456	1.11639	1.12065	1.08751	1.10563	1.0966	1.6005	1.08336	1.12343	1.12401	1.1174	1.09665	1.11178	1.10329	1.4976	1.09556	1.09857	2.01087	1.28553	1.06581
AC012668.2	1.86834	2.36148	1.76716	1.76373	1.60305	1.78164	1.88111	1.93119	2.16738	1.8452	1.40666	2.06895	1.57563	1.56921	2.13936	1.71438	1.97529	1.44239	1.79391	1.59863	1.77218	1.64898	1.65245	1.39973	2.23833	1.51594	1.93485	2.50546	2.36389	1.50113	1.67523	1.76057	1.76952	2.15585
AC012668.3	1.1574	1.09321	1.19716	1.26016	1.23503	1.16232	1.09934	1.20114	1.24301	1.27496	1.39144	1.14276	1.23238	1.24416	1.15252	1.15899	1.11849	1.59202	1.27829	1.29714	1.19207	1.22946	1.17007	1.1508	1.11602	2.40383	1.18755	1.15746	1.95945	1.22392	1.31871	1.83473	1.20833	1.2139
AC013248.2	1.16182	1.20621	1.11618	1.41312	1.15456	1.15783	1.67867	1.12607	1.16466	1.17711	1.14134	1.20222	1.25787	1.19971	1.14412	1.16274	1.17714	1.18441	1.15951	1.49947	1.14812	1.16354	1.16583	1.1676	1.1874	1.16974	1.14226	1.1694	1.12824	1.1669	1.1431	1.26695	1.12259	1.16596
AC013269.5	2.22976	1.58933	1.58581	1.97957	1.60012	1.6361	1.53313	1.31501	1.707	1.44795	1.66481	1.82685	2.09602	2.38257	1.82757	1.54202	1.62164	1.63972	1.77698	1.67028	1.48537	1.57414	1.81771	2.41461	1.71362	1.77601	1.56383	1.74383	1.44012	1.63586	3.18081	1.60104	1.3953	1.49017
AC013401.1	6.75589	6.23292	6.75887	5.95194	5.3751	6.36315	5.79557	5.88695	6.15613	5.27606	5.34174	5.98342	5.708	5.03853	6.25829	5.78079	6.37251	5.77656	5.40977	6.38404	6.13917	5.72082	5.22481	4.8584	5.18238	6.14821	6.48843	5.43063	6.5138	5.80458	6.01325	5.15669	6.85726	5.80568
AC013401.2	1.19863	1.26536	1.20846	1.30105	1.32066	1.20161	1.1782	1.16293	1.30874	1.42635	1.41461	3.4389	1.68167	1.60598	1.19047	1.17643	1.22321	1.29654	2.02901	1.25435	1.2813	1.6972	2.14011	1.19557	1.24298	2.82081	1.16345	1.46456	1.20948	1.34539	1.1831	1.53508	1.19693	1.31633
AC013402.5	1.24181	2.0447	1.23683	1.32524	1.29559	1.24725	1.16651	1.22735	1.32034	1.34342	1.45284	1.22985	1.31214	1.28605	1.25839	1.23243	1.19201	1.31638	1.36783	1.34847	1.25708	1.29683	1.26317	1.24254	1.20741	1.22882	1.27217	1.24067	1.19982	1.30619	1.34721	1.2537	1.25763	1.26852
AC013448.1	1.12721	1.11969	1.60161	1.19817	1.07073	1.11888	1.52392	2.22382	1.07116	1.13412	1.08127	1.19715	1.09705	1.12095	1.14463	1.13524	2.00781	1.06376	1.07008	2.41655	1.16585	1.08907	1.88963	1.14282	1.16987	2.43466	2.00866	1.15447	1.52261	1.11188	1.11416	1.05794	1.92333	2.60853
AC013448.2	1.12111	1.07638	1.1532	1.17975	1.18139	1.1168	1.08947	1.15366	1.15476	1.16703	1.25864	1.10536	1.11115	1.14505	1.11257	1.1154	1.08225	1.16326	1.24095	1.24731	1.12682	1.16478	1.10371	1.12655	1.09395	1.11091	1.13069	1.10814	1.10866	1.1558	1.23642	1.16651	1.16728	1.1312
AC013474.4	1.18945	2.76273	1.08324	1.13719	1.13574	1.18116	1.23957	1.08383	1.14589	1.10779	1.11134	1.19628	3.62838	1.12687	1.1894	1.18693	1.22233	1.14266	1.10534	1.07749	1.13544	1.53625	1.18639	1.19316	1.22185	1.1852	1.16125	1.1838	1.17085	1.16813	1.81963	1.14691	1.08747	1.13362
AC013727.1	1.98958	1.09313	1.33166	1.07994	1.84241	1.07747	1.2584	1.45345	1.09742	1.10503	1.12173	1.1058	1.11318	1.11458	1.06888	1.24649	1.15229	1.526	1.12361	1.13213	1.08551	1.09047	1.20105	1.08316	1.20659	1.10216	1.08633	1.80333	1.07319	1.07449	1.17111	1.16564	1.38379	1.10025
AC013727.2	1.32324	1.37907	1.68694	1.58245	1.14461	1.286	1.44047	1.9245	1.17613	1.1458	1.12129	1.53142	1.23361	2.6969	2.53989	1.35296	2.05112	2.06307	1.2147	1.06994	1.15067	2.43647	1.3519	2.772	1.52086	1.43894	1.70097	1.43397	1.53284	2.20122	1.0995	1.20339	2.41605	2.38611
AC013733.4	1.75158	1.61854	1.25697	1.33716	1.421	1.61059	2.34109	1.23323	1.36509	1.28625	1.41115	2.04277	1.34534	1.33219	1.62901	1.59542	1.64571	1.26943	1.29011	1.33083	1.33443	1.36583	1.61461	2.02587	1.99011	1.90904	1.56387	1.82002	1.45195	1.37658	1.32605	1.17833	1.29956	1.51193
AC015691.13	1.16958	1.1948	1.19092	1.23082	1.23327	1.16866	1.12256	1.18383	1.21746	1.21834	1.30628	1.16229	1.17003	1.18247	4.28379	2.40727	1.12615	1.21409	1.28596	1.27675	1.18007	1.21051	1.16377	1.18166	1.15173	1.17427	1.20024	1.17271	1.15379	1.21164	1.26168	1.15065	1.20597	1.17405
AC016682.1	1.1785	1.13244	1.234	1.86602	2.22226	1.16745	1.15984	1.14975	1.16078	1.91046	2.05782	1.75528	1.14962	1.12559	1.55235	1.52886	1.14112	1.33793	1.49174	1.84668	1.44707	1.14454	1.18004	1.87587	1.17343	1.18019	1.67747	1.18946	1.47445	1.31552	1.20228	1.15228	1.15619	2.15409
AC016700.2	1.98269	1.16136	1.2554	1.11715	1.69866	1.11693	1.14242	1.07759	1.52638	1.28216	1.37344	2.42321	1.87268	1.13727	1.12306	1.11128	1.14742	1.20044	1.14835	1.11001	1.97209	1.40516	1.11707	1.10505	1.99094	1.27545	1.09484	1.11205	1.11976	2.00147	1.9591	1.15895	1.08424	1.66124
AC016710.1	1.37345	1.25141	1.29603	1.60541	1.4553	1.42296	1.2761	1.28383	1.59547	1.84149	1.99281	1.30507	1.9983	1.70623	1.38731	1.30405	1.31107	1.61708	1.58048	1.55363	1.48825	1.54085	1.48159	1.28948	2.44194	1.30982	1.37632	1.31791	1.2666	1.61495	1.67533	1.71659	1.34568	1.47926
AC016722.3	1.14233	1.12524	1.05269	1.05777	2.39001	1.1224	1.18642	1.12146	1.05619	1.05428	1.08631	1.1392	1.10291	1.04115	1.12443	1.4706	1.12664	1.37773	1.08104	1.07896	1.05231	1.04512	1.16054	1.19748	1.14257	1.13373	1.14554	2.23632	1.09876	1.14733	1.10812	1.14735	1.05305	1.04013
AC016727.3	1.84363	2.55657	2.03463	2.69292	3.08406	3.96823	1.38746	1.54861	1.67602	1.69681	2.21588	1.34173	3.23919	2.00426	2.72477	2.40968	3.46237	2.86068	1.61612	1.5334	3.20348	1.6623	2.46358	1.21805	1.3335	2.83611	4.18318	1.28868	3.57067	1.73421	1.77329	1.95827	2.64198	2.59689
AC016730.1	1.15144	1.20484	1.14135	1.18865	1.19333	1.15943	1.2448	1.13286	1.29687	1.23036	1.20895	1.1783	1.38959	1.29129	1.15147	1.13762	1.17776	1.1992	1.3286	1.17091	1.18235	1.20321	1.13444	1.15404	1.18508	1.17332	1.12534	1.1446	1.14387	1.2088	1.14829	1.30505	1.24689	1.19004
AC016735.1	1.1188	1.12478	1.07458	1.0976	1.09689	1.10672	1.14904	1.08796	1.08371	1.07366	1.13111	1.09261	1.09421	1.06808	1.10951	1.10685	1.1171	1.0902	1.11325	1.10169	1.0773	1.09078	1.10894	1.22801	1.10978	1.08974	1.09818	1.09053	1.10353	1.10439	1.10088	2.18499	1.07976	1.07079
AC016735.3	5.14869	4.92086	4.38554	4.3752	5.45615	4.87705	4.36989	4.2435	4.28635	5.47588	4.79652	5.3404	4.89633	4.74804	5.02255	4.69427	5.24162	4.44673	4.37687	4.34186	4.54945	4.26014	4.84916	4.73322	4.32102	4.50553	4.68287	4.12719	5.06904	4.3132	4.73824	4.67437	4.46735	5.2542
AC016751.2	3.7175	1.25554	2.48848	1.84231	3.03291	2.91728	1.97498	2.13971	1.86658	1.28718	1.30944	3.96567	1.44245	3.1378	3.00348	2.51332	1.22737	3.16853	2.56999	1.17963	3.02547	3.32615	3.43733	2.23291	1.21561	2.1143	2.82895	2.61144	1.17617	2.59461	2.19558	3.67894	2.77869	2.81678
AC016768.1	1.6977	1.34987	2.41716	2.20271	2.12905	1.84841	1.5887	1.80531	2.17631	1.96049	1.32073	1.3275	1.49412	1.83602	1.59865	1.75153	1.25049	2.2616	2.09109	1.8603	2.19391	2.06085	1.79129	1.88005	1.28416	2.19036	1.81152	1.80283	1.57674	2.47353	1.32876	2.33504	1.79983	2.32925
AC016831.7	1.30886	1.25297	1.17361	1.24898	1.20003	1.3128	1.31379	1.16586	1.25554	1.26527	1.31951	1.37509	1.30642	1.26488	1.4994	1.31241	1.28043	1.22988	1.24139	1.22131	1.20814	1.24043	1.32181	1.29545	1.36926	1.35997	1.28774	1.33866	1.22658	1.24126	1.26085	1.21838	1.17373	1.2235
AC016885.1	1.24931	1.37229	1.1377	1.20961	1.20286	1.25392	1.26661	1.12519	1.22619	1.21239	1.1127	1.34254	1.32879	1.24383	1.2429	1.5809	1.31237	1.23011	1.16656	1.40376	1.21739	1.22684	1.24776	1.2647	1.34751	1.28901	1.2029	1.27549	1.22458	1.2462	1.07549	1.24631	1.15238	1.21298
AC016903.1	1.10574	1.08393	1.06194	1.0614	1.07343	1.09042	1.12705	1.34224	1.06202	1.87045	2.37334	1.11356	1.10773	1.07453	1.07687	1.19732	2.62544	1.0836	1.08725	1.09719	1.04425	1.0562	1.12524	1.10964	2.80943	1.09741	1.1149	1.10953	1.05926	1.0455	2.86541	1.20294	1.06656	1.0669
AC016903.2	1.30211	1.30758	1.87126	1.10931	2.82976	2.22438	2.09844	1.78879	2.31894	2.71505	1.08865	1.41495	2.61451	1.14486	2.29621	1.31501	1.31097	1.26422	1.08378	2.27441	1.3172	2.09169	1.31632	1.29963	3.88879	3.40619	1.66876	1.36344	2.0141	2.18198	2.02345	1.14008	2.19338	2.14414
AC016995.3	2.27677	3.46754	2.46358	1.33521	2.92943	2.38858	3.94791	2.26361	3.44764	1.3089	1.46082	4.42074	3.53319	1.26341	3.80251	3.42698	3.05297	3.19227	1.43068	2.99064	2.52595	2.23882	3.36376	2.42174	3.48724	1.37886	2.84368	1.8277	3.53874	2.01372	1.73512	1.17086	1.89035	2.77394
AC017002.4	1.08684	1.03815	1.11862	1.13885	1.13238	1.08343	1.05604	1.1415	1.1271	1.14825	1.24641	1.08851	1.12161	1.14464	1.06033	1.08845	1.04413	1.15171	1.16124	1.20838	1.09515	1.12605	1.09727	1.07581	1.04158	1.05462	1.10206	1.08575	1.05642	1.09687	1.24406	1.26672	1.12271	1.12211
AC017048.1	2.59064	2.46625	2.40267	2.84888	2.65498	2.38522	1.75221	2.27921	2.83766	2.83766	2.29158	1.27309	1.99948	1.21274	2.66846	2.36876	2.03354	3.23115	2.95719	2.74195	2.98552	2.998	2.84015	2.77704	2.90322	2.82802	2.40862	2.55162	2.21859	3.15808	2.88151	3.21272	2.61867	2.91586
AC017048.2	1.48644	1.47414	1.27333	1.52149	2.19311	1.57065	1.41241	1.25947	2.02313	1.4099	1.81737	2.49973	1.57792	1.4822	1.49024	1.45846	1.48712	1.73131	1.45432	1.47267	1.64644	1.61562	1.54	1.57561	1.66454	1.64996	2.01023	2.10236	1.52149	1.44371	1.53206	2.02277	1.32113	1.38111
AC017053.1	6.03028	6.39107	6.2091	6.33035	5.72277	6.19719	5.41043	6.25847	6.53039	6.58748	5.52939	6.27176	4.60201	4.94452	5.94361	5.63551	5.77	6.40384	6.42612	6.3055	5.79822	5.46691	6.79578	6.52695	5.77633	5.40353	6.15702	6.18685	6.14078	6.56386	6.63464	6.42349	5.9168	6.32872
AC017074.1	1.84743	2.14436	1.80293	1.92909	1.11061	1.11979	1.18161	1.63393	2.5035	1.66093	1.17947	1.57612	1.11836	1.23915	1.22835	1.43831	1.68522	1.43618	1.92892	2.25319	2.51021	1.95219	2.12776	1.70943	2.42729	1.08151	1.39822	1.10152	1.71797	2.50108	1.83099	1.79281	1.85526	1.91364
AC017074.2	1.10767	1.08773	1.14204	1.19142	1.21023	1.12113	1.0562	1.17532	1.19762	1.23225	1.23685	1.14659	1.22187	2.31033	1.2489	1.12003	1.09653	1.21246	1.17259	1.2141	1.1449	1.18501	1.12429	1.09737	1.09002	1.10736	1.13391	1.13486	1.39533	1.14404	1.29695	1.37913	1.165	1.18706
AC017104.6	5.59803	5.25184	5.50902	5.20729	4.98206	5.15956	4.58359	5.437	5.47114	5.30689	5.6085	5.56868	5.2601	4.89433	4.81253	4.86286	4.76075	5.32616	5.23076	5.67861	5.50584	5.34078	5.51513	4.74951	4.35722	5.26764	4.87532	4.70268	4.85293	5.56283	5.33618	5.26403	5.63043	5.44006
AC018359.1	1.43315	1.51834	1.58501	1.4034	1.59212	1.21638	1.55692	1.51945	1.21549	1.86014	1.65607	2.08206	1.61377	1.96012	1.89434	1.49136	1.59511	1.58721	1.42218	1.52254	1.79233	1.19083	1.23105	1.23131	2.04794	1.26716	1.47632	1.43002	1.63642	1.19952	1.47165	1.21243	1.49203	1.51804
AC018359.3	1.06059	1.11166	1.1001	1.076	1.07291	1.05384	1.08215	1.3571	1.07693	1.11609	1.08698	1.13066	1.1135	1.13191	1.09755	1.08199	1.10317	1.07687	1.09269	1.12724	1.12563	1.07478	1.08329	1.06823	1.12309	1.14159	1.0617	1.1046	1.10069	1.08883	1.11948	1.07417	1.09855	1.10652
AC018463.5	5.54495	5.8459	4.63911	5.0847	6.2018	4.63911	5.68956	3.68464	5.97829	4.65274	6.17938	5.92572	5.3102	4.85331	4.88177	5.34329	5.25536	5.22481	6.24405	5.73505	5.37174	5.87871	6.05565	6.08219	5.40977	5.33485	4.62495	6.02743	5.20381	6.2735	6.46414	5.95896	5.6142	5.31755
AC018495.3	1.46913	1.30965	1.25714	1.35058	1.38743	1.44545	1.28413	1.23877	1.38638	1.31385	1.48812	1.44499	1.35606	1.27306	1.41201	1.34821	1.36279	2.51306	1.45334	1.36956	1.29628	1.32651	1.41461	1.43624	3.73133	1.43198	1.42831	1.45074	1.6806	1.34711	1.34058	1.18084	1.2824	1.28476
AC018685.1	1.60325	1.71281	1.18072	1.22945	1.41372	1.15517	1.0935	1.18664	1.64194	1.25035	1.35389	1.14919	1.21827	1.22295	1.14637	1.40187	1.75096	1.23405	1.24777	1.51065	1.17238	1.92147	1.16902	1.14373	1.11289	1.7728	1.17925	1.1527	1.56761	1.94301	1.30473	1.28476	1.18789	1.94151
AC018685.2	2.58772	1.64454	2.95056	1.89043	2.45751	2.50873	1.51829	2.71449	2.55219	2.24473	2.86976	1.96323	2.4739	2.50203	2.20099	1.64697	2.15528	2.99982	2.35576	2.72262	3.21468	2.24553	1.64118	2.31917	2.16235	2.5645	2.46612	1.98453	2.37027	1.99735	2.40269	1.99829	2.99391	2.72674
AC018717.1	1.0976	1.69483	1.12393	1.12339	1.14694	1.17339	1.08464	1.37791	1.11062	1.96374	1.21085	1.08991	1.05777	1.22536	1.10229	1.08928	1.07985	1.11544	1.20369	1.20247	1.10098	1.68549	1.07067	2.82795	1.09546	1.36298	1.09808	3.03083	1.10271	1.10913	1.18398	1.10401	1.13669	1.08879
AC018731.3	2.60129	1.04913	1.10175	1.11356	2.17381	1.07564	1.21604	1.41188	1.11549	2.40441	1.20477	1.09423	1.60965	1.13567	1.04583	1.08763	1.04802	1.14146	1.12402	1.18126	1.08298	1.10726	2.0423	1.8426	1.04862	1.05755	1.09996	2.35868	1.50656	1.07774	2.33178	1.27183	1.10586	1.11509
AC018755.16	3.92843	3.15411	4.70704	4.2229	4.11605	4.02557	3.28366	4.79287	4.66303	4.29777	2.35966	1.35413	4.15125	3.17293	3.19762	4.19163	4.0193	4.14721	3.7077	3.86687	4.25504	4.68298	4.51138	4.11895	2.91819	4.27111	3.68366	2.60701	3.65476	4.19417	3.08433	4.00034	4.59103	4.40833
AC018804.6	1.34904	1.40815	1.45334	1.1572	1.15252	1.30374	1.46116	1.11671	1.8591	1.16024	2.36884	1.61836	1.2458	1.19494	1.29651	1.39429	1.40402	1.16138	1.10468	1.07436	1.15583	1.18124	1.38831	1.35825	1.59246	2.35731	1.29055	1.48961	1.5887	1.15904	1.11895	1.22285	1.93081	1.82931
AC018832.1	1.67175	1.62052	1.28702	1.43469	1.5702	1.65214	1.54254	1.26138	1.50886	1.3201	1.74787	1.96384	1.57701	1.36509	1.61296	1.57481	1.64607	1.42282	1.56074	2.01183	1.37126	1.43012	1.71659	1.76476	1.95248	1.85682	1.59984	1.84274	1.45952	1.45091	1.50168	1.30133	1.32916	1.36525
AC018865.5	2.6999	1.08457	1.07301	1.07777	1.08403	1.08714	1.12755	1.10187	1.06757	1.07692	1.14003	1.09174	1.08958	1.09522	1.08027	1.0975	1.33546	1.08936	1.10409	1.61841	1.05105	1.06738	1.11309	1.1008	1.08408	1.07471	1.10245	1.09062	1.07105	1.06946	1.1473	1.20181	1.07387	1.07406
AC018866.1	2.15645	1.09617	2.08812	1.2631	1.23813	1.99515	2.09502	1.90416	2.31117	1.27618	1.39046	1.14586	1.23324	1.24359	1.15716	1.16249	2.76685	1.25512	1.28258	1.29925	2.18715	1.23184	1.17361	1.15575	1.12051	1.14196	1.19177	1.16072	2.60117	1.22759	1.31752	1.28728	1.35922	2.26234
AC018880.2	1.24091	1.25752	1.35587	1.34208	1.37732	1.23258	1.1936	1.4962	1.34401	1.54686	1.46631	1.38816	1.91449	1.74397	1.20386	1.2049	1.2099	1.3568	1.43032	1.31583	1.36235	1.43853	1.22707	1.2381	1.27669	1.28549	1.19468	1.2507	1.22787	1.42638	1.27837	1.72466	1.23882	1.36474
AC019055.1	2.43308	2.30823	2.71319	2.16002	1.92541	2.09121	1.10416	2.38687	2.2223	1.16553	2.39759	1.14789	1.2392	1.23783	1.09054	1.71591	2.46886	2.45647	2.16273	2.37713	1.4188	2.89364	2.91642	1.42598	1.32271	1.13015	1.04348	1.10645	1.12898	1.16471	1.0962	1.25694	2.79696	2.48585
AC019118.3	9.12057	8.9397	5.88864	8.71344	8.37586	9.68318	7.93536	5.79915	6.47199	7.95776	6.49383	8.33368	7.80208	4.76916	8.84146	7.34901	9.03797	9.12057	6.80761	6.49009	7.9256	7.74488	4.9421	4.08502	9.23772	9.56718	9.35191	6.81065	9.16126	7.67575	6.82259	8.1762	7.33831	6.51036
AC019118.4	1.47323	1.442	1.15095	1.18043	1.12949	1.35139	1.96664	1.1218	1.18391	1.18824	1.07185	1.92374	1.25825	1.26777	1.33726	1.55652	1.48116	1.12145	1.09852	1.08154	1.1507	1.22438	1.49149	1.50115	1.85052	1.85593	1.33327	1.65294	1.3097	1.17148	1.21904	1.22814	1.13105	1.19317
AC019186.1	2.92308	1.57842	1.23009	1.30963	1.26767	1.5203	1.53306	1.45651	1.26883	1.30284	1.08837	2.03093	1.2951	1.39784	1.59637	1.5814	1.60293	1.14259	1.05644	2.60595	1.39111	1.36893	1.71854	1.7722	1.85255	1.90007	1.4612	1.65244	1.41568	1.41876	1.19307	1.0791	1.29394	1.28939
AC020595.1	1.99887	1.82801	1.12829	1.19818	1.19234	1.23982	1.25996	1.1162	1.21487	1.19379	3.93771	1.29814	1.30066	2.9951	1.23537	1.24007	1.29844	2.36218	1.14684	1.08643	1.20501	1.65549	1.23302	1.88729	1.36655	1.2645	1.19283	2.42206	1.21247	1.23576	2.954	1.22784	1.14139	1.20111
AC020743.3	1.06915	1.10433	1.09239	1.09667	1.11172	1.07324	1.08917	1.09621	1.09176	1.08704	1.15532	1.04314	1.07217	1.0875	1.08553	1.04978	1.09638	1.09673	1.16583	1.15171	1.59526	1.09352	1.04591	1.06584	1.08803	1.07741	1.06754	1.05168	1.08391	1.09598	1.13289	1.11262	1.10493	1.08497
AC020743.4	1.12379	1.08739	1.80931	1.20478	1.37203	1.12565	1.54682	1.67865	1.48871	1.21417	1.33498	1.11407	1.17049	1.19459	1.20768	1.41399	1.56548	1.58886	1.23712	1.43344	1.14905	2.32769	1.14601	1.60682	1.89812	1.10897	1.65663	2.29647	1.10539	2.03504	1.27482	2.03303	1.47688	1.44864
AC020947.2	3.22959	3.47824	4.47527	3.261	3.06035	3.48438	3.60292	3.16005	3.30096	3.75312	2.28778	2.43445	3.27429	3.83235	3.17042	3.29039	3.28853	4.0287	3.67365	3.44032	4.04577	3.60262	1.25729	4.18476	3.40809	2.72071	3.15608	4.05673	2.9279	4.08925	4.2378	3.21197	3.43305	3.69576
AC022182.1	1.29084	1.43371	1.50493	2.31037	1.20359	1.30316	1.37071	1.34122	1.22048	1.20951	1.16258	1.61928	1.31934	1.23302	1.27143	1.35145	1.38934	1.99289	1.16201	1.22949	1.19923	1.75274	1.3453	1.34285	2.37088	2.22234	1.24686	1.44095	1.27341	1.21828	1.11795	1.27548	1.29066	1.20107
AC022596.6	1.14762	1.08767	1.54883	1.0809	1.08548	1.08866	1.13008	1.656	1.06822	1.07581	1.14598	1.0904	1.08773	1.06515	1.08302	1.31799	1.08742	1.08858	1.10569	1.11136	1.05411	1.07013	1.11145	1.10196	1.08568	1.0747	1.10099	1.08939	1.07438	1.07285	1.14165	1.19629	1.78773	1.05674
AC022816.2	1.12346	1.06938	1.16233	1.20168	1.18741	1.7541	1.07153	1.1696	1.17921	1.19987	1.29721	1.10799	1.15548	1.18175	1.11109	1.12179	1.08314	1.19394	1.24042	1.26252	1.14025	1.17989	1.12443	1.12208	1.08433	1.10201	1.13847	1.11348	1.09729	1.16842	1.27244	1.24433	1.17286	1.15737
AC023115.4	1.12217	2.53763	1.36965	2.77889	1.8243	2.72183	1.12176	1.33643	2.62299	2.22073	1.08741	3.37404	1.09315	2.11501	2.26564	1.1083	1.10317	1.70459	2.66321	2.62966	2.89602	3.47952	3.38804	2.20781	4.06235	3.84882	1.09022	2.71987	2.48397	2.67945	2.94679	2.63218	1.8711	2.25561
AC023128.1	1.10593	1.10199	1.11514	1.29098	1.81311	2.23448	1.98314	1.11592	2.48001	1.11214	1.15507	1.12957	1.05965	2.18109	1.97733	2.27677	1.09924	1.08405	1.11432	1.16261	1.11892	1.9818	1.55712	1.11567	3.03898	1.1551	1.1133	1.12887	1.11604	1.82685	2.42465	1.07771	1.45003	1.08831
AC023137.2	3.00104	1.90521	2.91219	3.01505	1.29678	2.11975	2.73506	1.41915	1.24718	1.29693	1.11073	2.28889	1.29265	1.3223	2.44226	1.13934	2.63067	2.49937	1.19912	2.44646	3.61031	2.51473	1.13013	1.12136	1.14624	1.16296	1.72139	1.16941	2.64234	2.87848	1.2963	1.39905	1.21679	2.72312
AC023347.1	1.34413	1.4543	1.18718	1.34305	1.28364	1.35274	1.35164	1.17307	2.04084	1.29626	1.4138	1.50129	1.59532	1.3405	1.33238	1.30173	1.32392	1.35974	2.30108	1.33676	1.29407	1.31688	1.4348	1.33492	2.37809	1.33912	1.32712	1.33791	1.24904	1.36448	1.71641	1.60654	1.21459	1.49154
AC023469.1	1.16505	1.13451	1.13687	1.10429	1.12457	1.15779	1.14077	1.13372	1.12111	1.14463	1.15128	1.21228	1.07979	1.101	1.19222	1.16805	1.13389	1.09079	1.09511	1.15085	1.16795	1.11605	1.14322	1.18295	1.20107	1.22614	1.18278	1.19425	1.15985	1.1213	1.14604	1.06454	1.52722	1.11266
AC023481.1	1.35848	1.31024	1.09023	1.41162	1.07306	1.2625	1.43827	1.06569	1.12945	1.10671	1.06206	1.48353	1.19493	1.17727	1.28272	3.11789	1.32554	1.06717	1.07143	1.05077	1.12256	1.14619	1.33748	1.38587	1.50838	1.48377	1.28144	2.09652	1.23116	1.13035	1.69885	1.10167	1.48578	1.14003
AC023669.1	1.31821	1.21511	1.25562	1.37797	1.33805	1.32223	1.22443	1.24158	1.38252	1.37692	1.484	1.29445	1.40129	1.31402	2.3338	1.2846	1.26812	1.37242	1.44185	1.38974	1.2979	1.33634	1.33298	1.30872	1.27916	2.91657	2.3579	1.31463	1.25485	1.36633	1.38399	1.24958	1.28061	1.29723
AC024028.1	1.25923	1.18124	1.22636	1.28823	1.29306	1.7038	1.18948	1.21396	1.29217	1.2734	1.37855	1.25681	1.24919	1.22561	1.27407	1.24163	1.20589	1.86924	2.79862	1.30823	1.23655	1.26568	1.2569	1.27146	1.24578	1.42781	1.28622	1.3439	1.56074	1.27383	1.28577	1.14125	1.24701	1.23
AC024132.1	2.32568	1.17374	1.63247	1.36303	1.39681	1.21636	2.49165	1.24205	1.34891	1.47942	2.29778	2.75781	1.44159	2.44146	3.24173	1.18862	2.65823	2.8151	1.30939	1.29924	1.27336	2.49115	1.20197	1.15033	1.18109	2.60927	1.2308	1.20682	1.81605	1.89781	1.43919	2.75355	1.2701	1.30821
AC024560.2	1.32096	1.52525	2.18686	2.36229	2.09133	1.36626	1.42522	1.86771	1.25686	1.27519	1.19439	1.94928	2.46723	1.29294	1.29232	1.44448	1.46764	1.26198	1.22291	1.11627	1.22913	1.27418	1.42489	1.42828	1.71422	1.67579	1.27489	1.59963	1.32601	2.43544	1.1873	1.7202	1.49276	1.23653
AC024704.2	1.64915	1.45507	1.23341	1.28102	1.32153	2.11633	1.38906	1.21435	1.30118	1.25522	1.36118	1.71197	2.22323	1.24725	1.99097	1.4597	1.49441	1.23324	1.24497	1.25775	1.28878	1.28391	1.44062	1.6049	1.71795	1.65052	1.48654	1.61314	1.38245	1.29504	1.24279	1.0907	1.26098	1.25403
AC025627.7	1.59752	1.26156	2.15763	1.39105	1.41268	1.70164	1.714	1.64552	1.58879	1.53478	1.65622	1.24686	1.5914	1.55162	1.8003	1.20674	2.28556	1.3875	1.35042	2.22693	1.33571	2.30419	1.22646	1.19076	1.24263	1.22457	1.66255	1.21952	2.31347	1.40595	1.38043	1.55166	1.32544	1.33945
AC026150.6	1.06691	1.09903	1.09572	1.09371	1.11188	1.06862	2.05852	1.09994	1.08966	1.08955	2.07434	1.05492	1.06462	1.08259	1.08499	1.04708	1.09126	1.09476	1.16907	1.16108	1.08215	1.09121	1.03964	1.06465	1.08819	1.08342	1.0697	1.05935	1.08405	1.25326	1.14163	1.10808	1.10748	1.08278
AC026167.1	1.10909	1.1047	2.6372	1.05617	1.07322	1.09758	1.13228	1.09324	1.06887	1.08189	1.05462	1.16397	1.15538	1.11927	1.0735	1.12158	1.09377	1.43437	1.07383	1.0797	1.94144	1.07686	1.12307	1.13456	1.12067	1.69151	1.60461	1.12476	1.06764	1.19894	1.14685	1.12374	1.07339	1.18254
AC026188.1	1.36341	1.25897	1.23737	1.35033	1.17479	1.38294	1.45878	1.38557	1.32199	1.19625	1.17189	2.54725	1.15798	1.19347	1.58159	1.28187	1.65294	1.12137	1.11983	1.19656	1.62088	1.20061	1.52691	1.76934	2.2331	1.58042	1.26841	1.43928	1.26607	1.40226	1.16318	1.07596	1.19721	1.35903
AC026202.5	1.17099	3.26429	1.06253	1.49025	1.08232	1.15199	1.76519	1.06304	1.0927	2.20201	1.10096	2.67712	2.52731	1.05563	1.16055	1.29456	1.16499	1.93775	2.65625	1.07421	2.20386	2.72762	2.55903	2.262	3.27727	3.83535	1.402	3.0257	1.13918	2.35817	2.91752	3.04577	2.27178	1.07733
AC026904.1	1.10252	1.11272	1.08143	1.10523	1.10458	1.09286	1.12563	1.09247	1.08965	1.07902	1.1316	1.07195	1.08538	1.08071	1.09659	1.08697	1.10496	1.0927	1.13244	1.11672	1.07791	1.09936	1.08357	1.09914	1.0937	1.07427	1.08257	1.06711	1.09425	1.11139	1.1134	1.14286	1.09437	1.07445
AC026954.6	1.13482	1.10243	1.177	1.59471	1.25593	1.15061	1.08304	1.20263	1.24619	1.29872	1.35866	1.16002	1.26485	1.28699	1.13229	1.14376	1.1182	1.25992	1.23389	1.25973	1.18754	1.22895	1.15149	1.1168	2.4745	1.12411	1.16689	2.56243	1.11558	1.20326	1.34409	1.45758	1.2005	1.22875
AC027119.1	4.78214	2.11138	4.99603	1.25508	1.09564	4.23402	1.06491	3.21892	1.08353	1.0979	1.15747	1.11902	1.06505	1.083	2.43509	1.0726	2.75212	1.08652	1.13265	1.1608	1.09705	1.075	1.0602	1.06745	1.10451	2.68268	4.50952	1.0899	4.43296	1.07559	1.14708	1.09059	3.54755	2.91407
AC027612.6	1.24634	1.27032	1.22473	1.32501	1.33695	1.24335	1.19246	1.21232	1.33191	1.52361	1.37237	4.92392	1.88134	1.68621	1.20895	1.21795	1.22399	1.35715	1.39088	1.29308	1.35698	1.41041	1.23013	1.2507	1.28645	1.30199	1.19626	1.26054	1.22131	1.40168	1.2725	1.707	3.12595	1.34987
AC034187.2	2.54681	3.21244	1.46974	1.1567	2.31155	3.51379	1.12934	1.469	1.63877	1.56044	1.20943	1.11335	1.22301	1.83199	2.19983	3.35459	2.12718	2.50471	1.18662	1.10733	1.14801	1.15628	1.11695	1.12369	1.1579	1.11894	3.3687	1.26614	2.6336	1.44357	1.27935	2.75517	2.18698	1.17958
AC060834.2	1.18594	1.1791	1.05794	1.06687	1.07408	1.16236	1.25008	1.32965	1.08519	1.06013	1.09107	1.19707	1.12133	1.05486	1.17288	1.19036	1.17428	1.07764	1.08059	1.06599	1.08389	1.06448	1.20559	1.19014	1.20525	1.18802	1.18711	1.19489	1.55381	1.07776	1.07857	1.11938	1.05392	1.07605
AC060834.3	1.25789	1.23064	1.50977	1.17974	1.33763	1.24101	1.25796	1.3585	1.2003	2.02516	2.28719	2.30785	1.18612	1.26288	1.52361	1.51619	1.24593	1.18059	1.19612	1.39115	1.67623	1.58224	1.25272	1.42588	2.24399	1.33482	1.51655	1.28251	1.64422	1.39667	1.14928	1.11844	1.52147	1.65889
AC061992.2	3.66436	2.34636	3.96872	1.61663	2.22397	3.16574	3.17152	3.64469	2.31279	1.17845	1.23595	1.12885	2.83375	1.23931	3.7017	2.45702	3.2092	3.47561	1.21118	3.33178	1.86044	1.76719	1.98397	1.2909	1.16861	3.04577	4.07573	1.13224	3.42967	1.20004	1.08735	1.23631	3.94739	3.19874
AC062020.2	1.15887	1.0947	1.19855	1.26266	1.23736	1.16419	1.10122	1.20209	1.24546	1.27725	1.39411	1.1446	1.23432	1.24544	1.15513	1.16111	1.12006	1.85486	1.28048	1.2985	1.96394	1.23129	1.17248	1.15297	1.11821	1.13925	1.19003	1.15956	1.1264	1.22641	1.31965	1.52162	1.20991	1.2159
AC062021.1	1.40787	1.2729	1.2507	1.33293	1.6412	1.39229	1.26233	1.233	1.94319	1.30657	1.46128	4.52984	1.32245	1.26092	2.23906	1.31779	1.31714	1.32521	1.42916	1.35129	1.54435	1.31156	1.36382	2.8578	3.22325	1.38414	1.3963	1.40253	1.29701	1.32644	1.32073	2.45392	1.27496	1.27309
AC062031.1	1.22251	1.28558	1.39041	1.145	1.14511	1.21023	1.27751	1.09292	1.16061	1.12125	1.12933	2.3295	1.20838	1.14089	1.22302	1.22426	1.2646	1.98452	1.10379	1.07267	1.14931	1.15219	1.22916	1.22866	1.27752	1.23071	1.19757	1.23365	1.19843	1.17532	1.44213	1.163	1.09349	1.14378
AC063976.3	1.97492	1.85225	1.91462	2.33636	1.45053	2.27551	2.42788	1.76457	1.4617	2.37775	1.19429	1.56181	1.33394	1.24374	1.41217	1.57045	1.64243	2.145	2.17973	1.9682	2.1803	2.53833	1.96853	2.22383	2.03652	1.39551	2.20078	2.57354	1.63686	2.27088	2.00298	2.62469	2.10272	2.24112
AC064834.1	1.32604	1.82365	1.43217	1.8941	1.90113	1.32386	1.4088	1.46077	2.99471	1.27971	1.16677	1.74867	1.41171	1.36086	1.28352	1.41824	1.69743	1.414	2.28516	1.90445	1.74434	1.27495	1.80605	2.29745	2.11641	1.8489	1.73867	2.22357	1.28064	1.24014	1.22272	2.16688	1.53314	1.6259
AC064834.2	8.01814	8.17917	7.60221	7.68232	7.13115	7.38882	8.25668	7.60424	7.29687	8.13007	8.44326	8.47181	7.82414	7.81669	7.83995	6.9129	7.63542	7.45025	7.54452	7.71926	6.57963	7.48477	8.15255	8.01267	8.26235	7.71364	7.17839	7.85346	7.83786	6.94935	8.23959	8.46234	6.77143	7.45896
AC064865.1	1.30255	1.39103	1.11909	1.44984	2.04047	1.28126	1.39109	1.35335	1.18926	2.07045	1.16804	1.49099	1.25253	1.97755	1.27621	1.32083	1.3644	1.26855	1.11048	1.74997	1.16808	1.18032	1.32339	1.31045	1.48411	1.39258	1.25922	1.39549	1.26309	2.60467	1.08678	1.21465	1.11189	1.16728
AC067956.1	3.83268	4.19718	4.5372	3.58587	3.67109	4.14005	1.25973	4.55719	4.04183	4.06992	1.96499	3.3974	1.14283	1.07759	3.71627	3.22877	3.63909	4.54276	3.47488	4.09515	4.17158	4.16671	4.27822	3.92241	1.22226	1.19342	4.09515	3.30367	4.45545	3.87971	3.86782	4.41427	4.57501	4.23921
AC067959.1	2.4507	2.67255	2.58419	2.54169	2.55787	2.36841	2.64424	2.47449	2.9413	2.34763	1.68057	2.71222	1.82573	1.78437	2.2133	2.11959	2.50785	2.90296	2.68757	2.58872	2.68138	2.86075	2.73911	2.56466	1.44404	2.45001	2.19772	2.64544	2.41077	2.64175	2.80121	2.90335	2.45003	2.64537
AC067960.1	3.60947	1.92386	3.83079	3.63494	3.52374	3.09954	2.37849	3.64231	3.49357	3.39269	1.11533	1.17131	3.78507	1.10403	2.89823	1.19042	2.54254	2.97584	2.81487	3.98054	3.61119	4.10405	1.45348	1.17747	1.19725	1.83843	2.90205	2.80635	3.45069	2.79741	2.85704	1.6435	3.73709	3.55573
AC068057.1	1.18216	1.118	1.21656	1.29842	1.26797	1.19258	1.11757	1.22003	2.26564	1.33707	1.49497	1.17193	2.65127	1.29118	1.18937	1.18482	1.1438	2.54186	1.30448	1.32056	1.22597	1.2657	1.20466	1.17178	1.14285	1.16367	1.22152	1.18361	1.14467	1.26388	1.36521	1.34072	1.23312	1.25439
AC068134.6	3.50775	3.91922	3.05426	3.69126	1.31509	2.10104	4.18098	2.82239	1.94817	3.67709	1.40637	3.77708	3.7979	2.23133	3.22768	2.7698	3.9176	2.42921	2.10491	3.94255	2.18489	2.807	2.92665	1.79782	2.96538	2.47075	3.04111	3.90679	3.65214	1.79735	3.45857	3.42867	2.43974	3.36162
AC068138.1	3.40638	1.09044	1.1354	1.18181	3.2434	2.01442	1.05878	1.17057	2.32046	1.22401	1.18804	1.15265	2.92426	2.88472	2.49681	1.11787	1.09643	3.087	1.82394	2.49613	2.40162	3.35459	3.4442	2.2747	1.09239	1.36039	1.12993	1.13466	2.091	1.1371	2.20794	2.26209	1.16144	1.18239
AC068196.1	2.9376	2.51553	2.62034	1.80076	2.1671	2.50893	2.46111	2.42697	1.28712	2.32357	1.81535	1.21349	2.88925	1.26205	2.13163	1.52435	2.7732	1.28317	2.45258	1.92378	1.23056	1.80144	1.22547	2.42806	1.1927	1.93673	2.51343	1.22347	2.95162	2.44582	2.02022	1.25518	2.75364	1.84198
AC068279.3	1.09906	1.09767	2.04824	1.0632	1.08365	1.09218	1.11812	1.16745	1.08601	1.09824	1.05861	1.15809	1.16067	1.13254	1.06222	1.11347	1.08755	1.08604	1.07939	1.08817	1.08099	1.08704	1.1148	1.12328	1.10854	1.13434	1.10638	1.12	1.06597	1.06264	1.16607	1.17269	1.07909	1.1015
AC068282.3	1.30311	1.45195	1.14556	1.20416	1.20808	1.30385	1.3667	1.13718	1.22697	1.21307	1.16341	1.59073	1.32662	1.23539	1.27641	1.33464	1.39661	1.22711	1.17945	1.08864	1.20842	1.22824	1.32708	1.33073	1.52326	1.44791	1.25122	1.42509	1.27897	1.22535	1.10309	1.26518	1.15528	1.97122
AC068286.1	1.18683	1.1373	1.8113	1.28184	1.25561	1.19744	1.14051	2.17867	1.26867	1.31623	1.56126	1.17702	1.30453	1.30074	1.20363	1.17829	1.1801	1.28018	1.30388	1.30502	1.22382	1.251	1.19039	1.1733	1.1665	1.18465	1.20859	1.18583	1.62363	1.25769	1.34405	2.00702	1.45751	1.22696
AC068483.1	1.40099	1.26126	1.2038	1.21947	1.26074	1.31725	1.27563	1.18853	1.23968	1.21521	1.30765	3.79495	1.17801	1.17729	1.37609	1.30822	1.29385	1.19075	1.83825	1.20815	1.24057	1.21693	1.28549	1.37492	1.44542	1.42635	1.36134	1.40185	1.28815	1.23104	1.19134	1.0733	1.21803	1.19476
AC068489.1	1.04717	1.14463	1.10858	1.11594	1.0949	1.05415	1.08702	1.06281	1.13154	1.13623	1.0967	1.11785	2.55903	1.19307	1.09069	1.06303	1.13089	1.12555	1.14187	1.13878	1.1277	1.11237	1.08901	1.04782	1.11993	1.11337	1.04699	1.09528	1.10999	1.12698	1.10671	1.10023	1.09207	1.14872
AC068491.2	2.03989	1.11827	1.3451	1.08356	1.05911	1.10426	1.11782	1.34475	2.27746	1.13725	1.07211	1.19829	2.29683	1.14283	1.12892	1.12442	1.11099	1.05896	1.06167	1.10707	1.17119	2.5891	1.11499	1.1305	1.16192	1.2011	1.09119	1.13987	1.12207	2.10971	1.09979	1.05473	1.62485	1.10647
AC068492.1	1.18431	1.20754	1.0737	1.10887	1.10423	1.16947	1.24294	1.07396	1.12349	1.08537	1.12191	1.18812	1.1501	1.09509	1.17861	1.18281	1.19541	1.11902	1.09634	1.07515	2.46016	1.11201	1.18956	1.18636	1.20845	1.17661	1.1665	1.18209	1.76187	1.13385	1.05684	1.13498	1.609	1.10813
AC068535.2	1.20381	1.15762	1.1591	1.14424	2.70976	1.19398	1.16767	1.15344	1.67102	1.16596	1.24208	1.90047	2.92864	1.11259	1.24034	1.95064	1.16136	1.13219	1.12526	1.17541	1.18486	1.14771	1.17689	1.22497	1.24024	1.25865	1.68908	2.55839	1.19312	1.15165	1.16367	1.06786	1.16731	1.13483
AC068580.7	1.04903	1.69295	1.10234	1.08902	1.07347	1.04374	1.08471	1.07598	1.38725	2.43112	1.0829	1.13384	1.15094	1.16335	1.08422	1.07045	1.11181	1.08369	1.09684	1.12568	1.13211	1.08753	1.08679	1.05759	1.12129	2.1763	1.04781	1.09879	1.10365	1.1061	1.10901	1.07735	1.1127	1.12337
AC068831.12	1.10914	1.08748	1.13104	1.12821	1.15559	1.10846	1.09215	1.13062	1.11957	1.12174	1.22565	1.10298	1.06154	1.36287	1.11442	1.10291	1.08582	1.12194	1.2088	1.20745	1.10972	1.12498	1.08138	1.11734	1.10894	1.12198	1.11645	1.10652	1.11277	1.11372	1.19055	1.09888	1.1431	1.09545
AC069277.2	1.1736	1.20057	1.2468	1.48694	2.51879	1.48223	1.45783	1.2791	1.49355	1.41635	1.37987	1.30415	1.78285	1.20579	1.42163	1.46337	1.57183	1.42015	1.28491	1.44991	1.46743	1.30427	1.21636	1.22486	1.33676	1.4697	1.17837	1.23382	1.32555	1.88961	1.58945	1.56239	1.49786	1.495
AC073043.1	2.47285	2.49458	2.5636	2.82077	2.74981	2.85388	2.61487	2.60001	3.21869	3.23041	2.69891	2.45692	2.53554	2.91334	2.67598	2.4692	2.37668	2.86804	3.12675	2.69985	2.79324	2.92577	2.77277	2.83605	2.57711	2.46264	2.50136	2.96884	2.19326	3.13226	2.79324	3.22374	2.83884	2.77615
AC073046.25	1.32612	1.22326	1.28132	1.5393	1.40763	1.36196	1.24169	1.27246	1.51795	3.60666	1.93208	1.28036	1.81884	1.61135	1.34779	1.28604	1.2803	1.54041	1.51864	1.49669	1.44299	1.47413	1.4029	1.27061	1.25408	1.28011	1.34353	1.29615	1.24541	1.54211	1.59246	1.62244	1.31667	1.436
AC073071.1	2.80277	2.19364	2.14372	1.24845	1.4742	1.70283	1.22698	1.72866	1.23393	1.33098	3.39024	1.24437	2.14526	1.29867	1.82818	1.44524	1.61529	2.30717	1.24318	2.15393	2.19506	1.97112	1.25937	2.12624	1.22869	1.8	1.80132	1.4463	1.16612	2.30697	1.28472	1.27877	1.79888	1.90437
AC073094.4	2.16649	2.32846	1.69754	2.16918	2.26592	2.74278	1.28011	1.92135	2.20406	1.71317	1.55154	1.26568	1.43037	1.4619	1.96769	1.87698	2.91118	1.72042	2.96468	1.95017	2.68407	2.34836	1.23465	2.16057	1.9375	1.2441	1.27282	1.97669	2.38604	1.33476	2.0055	2.34256	1.25339	2.0848
AC073115.6	1.20596	1.30199	1.97467	1.22712	1.22085	1.21785	1.19259	1.78058	2.14179	1.25019	1.21459	1.2437	1.38093	1.30501	1.20957	1.20138	1.26123	1.24928	1.22875	1.1132	1.81648	2.90692	1.19213	1.21151	1.2528	1.22344	1.16137	2.20372	1.18231	1.26432	2.06235	1.29886	1.56141	2.25342
AC073115.7	1.49771	1.84415	1.36437	1.38254	1.45823	1.79862	1.39689	1.30866	1.4326	1.91891	1.59375	2.51372	2.2355	2.36863	1.47579	1.43584	1.46367	1.66373	1.49462	1.5368	1.32583	1.372	1.5254	2.20038	2.89042	1.59752	1.47831	2.64823	1.36889	1.38893	1.41838	1.23567	1.30147	1.31995
AC073133.2	2.1708	1.2948	2.91439	2.74337	2.70376	2.83374	2.53145	3.03464	2.71696	2.98282	1.3459	2.42726	3.08499	2.91131	2.6329	2.82759	2.01639	2.70741	2.41913	2.41288	2.78308	2.75754	2.31207	2.16774	3.04516	2.78764	2.54526	2.61899	2.28568	3.27459	3.35014	2.99406	2.91753	3.27742
AC073218.1	1.41219	1.72787	2.37251	2.60752	2.32028	2.20651	1.58411	2.40106	5.59727	2.84127	1.09525	2.25198	3.45906	1.33188	2.60439	1.63283	2.00599	1.18952	1.19164	1.12876	2.80291	2.6035	1.58756	2.87419	2.0349	2.06554	2.32462	1.85315	3.03571	2.17342	1.46224	2.72991	2.72752	1.23015
AC073218.2	1.32543	1.28949	1.08034	1.09469	1.68634	1.24743	1.40942	1.05746	1.12083	1.09579	2.30504	1.4267	2.16569	1.1604	1.27138	1.47027	1.30037	1.06482	1.06887	1.04888	1.11785	1.41381	1.36057	1.96144	1.45683	1.42841	1.27091	1.35916	1.21519	1.12054	1.0957	1.09823	1.06738	1.13104
AC073218.3	2.10608	1.40185	1.12724	1.15293	1.12653	1.31299	1.4975	1.11163	1.17349	1.15735	1.08528	1.68768	1.23674	1.21148	1.30945	1.44927	1.4203	1.13265	1.0945	1.07108	1.14441	1.18462	1.4219	1.49362	1.65776	1.6051	1.30726	1.53638	1.28319	1.15045	1.14418	1.20388	1.10264	1.16907
AC073257.1	1.14941	1.97755	1.07565	1.41336	2.01527	1.13955	1.1891	1.06896	1.11653	1.08487	1.10899	1.12496	1.13154	1.09924	1.14467	1.14061	1.16204	1.11572	1.1087	1.08709	1.10755	1.11571	1.13948	1.14816	1.15959	2.63929	1.31357	1.12861	1.13462	1.13983	1.06577	1.13187	1.0812	1.10536
AC073257.2	1.09736	1.04499	1.13293	1.16004	1.15029	1.09444	1.05317	1.15019	1.1414	1.16557	1.26685	2.53554	1.12919	1.15716	1.07297	1.09575	1.05483	1.16444	1.18932	1.22894	1.10801	1.14334	1.10083	1.08916	1.05333	1.0681	1.11153	3.05532	1.06597	1.12001	1.25606	1.2641	1.45715	1.13378
AC073284.4	1.26767	1.19629	1.1807	1.18112	1.9939	2.20273	1.21336	1.17139	1.19942	1.18951	1.27943	1.30491	1.12882	1.14009	1.29206	1.91331	1.21173	1.1618	1.16454	1.19132	1.21098	1.1799	1.22489	1.28302	1.30973	1.31245	1.2826	1.30018	1.23853	1.19078	1.17585	2.07552	1.32269	1.47539
AC073316.2	2.72655	1.13543	2.96641	1.09434	1.09785	1.07741	1.10126	2.56178	3.02794	1.1109	3.91257	1.25137	1.397	1.14771	1.25729	1.71331	1.12352	2.09449	1.14757	1.1334	3.23206	1.51714	1.65967	2.52988	1.10778	4.00356	2.66436	1.15995	1.64345	1.90439	1.11472	1.11058	2.33812	1.92822
AC073321.4	2.1101	1.18702	1.47285	1.15409	2.71535	1.8101	1.5663	1.6148	1.10707	2.55839	1.06342	3.70526	3.98416	1.19702	1.45229	2.43739	1.47978	1.04641	2.60007	1.09192	2.18093	1.17127	3.02847	2.88102	1.29997	1.3582	1.94258	1.24473	2.67847	1.22354	1.37843	1.11557	1.17898	1.80632
AC073325.1	2.95091	2.77992	1.52705	3.63859	3.41709	4.21352	3.84556	2.29986	4.58465	3.78248	1.09838	4.30506	3.49178	1.20977	3.51341	3.41918	3.76929	4.8997	4.55546	3.4981	2.04719	3.30902	4.52877	4.16495	4.66923	4.41531	3.01186	4.94017	3.05247	3.40498	4.47199	4.98638	2.50427	3.26836
AC073409.1	1.37658	3.64583	2.3445	2.28902	1.17751	3.67334	2.62643	2.43057	1.41018	2.70536	1.14697	1.78727	1.27524	1.2272	2.53101	3.17739	2.97611	3.06445	1.12399	2.85131	2.3996	2.14532	1.4434	2.67101	3.90151	4.41042	3.40619	1.58426	3.03423	2.5129	2.20871	1.86145	3.02261	2.93335
AC073465.1	1.53887	1.35238	1.23165	1.27564	1.3251	1.45039	1.31078	1.21547	1.30252	1.24844	1.42565	1.54686	1.2446	1.21686	1.45477	1.37865	1.39618	1.25216	1.29915	1.26963	1.26661	1.26646	1.374	1.48929	1.5659	1.51842	1.44785	1.51544	1.34058	1.2764	1.25049	2.21704	1.25252	1.23956
AC073465.3	1.37549	1.25506	1.36617	1.93262	1.30528	1.33331	1.25633	1.60077	1.57049	1.24033	1.40154	1.39406	1.22083	4.50578	1.36774	3.23555	1.29187	1.2481	1.30928	1.2686	1.24381	1.24802	1.29976	1.36556	1.4112	1.38891	1.37309	1.3953	1.29012	1.25748	1.24584	1.09188	1.24073	1.21761
AC073636.1	1.28892	1.30628	1.40382	1.11382	1.1007	1.24662	1.37751	1.09253	2.04154	1.10843	5.18766	4.26356	1.19395	2.24781	1.26468	1.30075	2.3499	1.12254	1.08701	2.0854	1.12673	1.27083	1.30493	1.28857	1.41127	1.33177	1.25865	1.94329	1.23011	1.12784	1.08334	1.15319	1.55419	1.57293
AC073928.2	2.03871	3.19476	1.62572	1.45415	1.19539	2.07588	2.79154	1.80634	1.7225	1.84206	1.93066	3.81843	1.21341	1.19072	2.51385	1.74142	2.47182	2.03924	1.86366	1.91861	1.32108	1.62207	1.37445	2.42514	1.53994	1.53614	1.709	1.46696	2.17852	1.30353	2.0278	1.33937	2.12055	1.82424
AC073987.1	1.37334	3.81864	1.29989	1.64844	1.51731	1.42137	1.29375	1.2908	1.63156	2.50768	2.0871	2.67136	3.52031	1.8237	1.39413	1.294	1.30457	2.55722	1.59954	1.5662	1.61086	1.58009	1.46358	1.26681	1.27856	1.30656	1.37118	2.13339	1.7972	1.65569	1.73203	1.83721	1.36554	1.49885
AC074019.1	1.10641	1.21423	1.16005	1.22575	1.21798	1.12235	1.13821	1.09633	1.23089	1.24368	1.2043	1.19396	1.37282	1.37444	1.12825	1.11238	1.18668	1.20393	1.27984	1.18581	1.66761	1.22381	1.15123	1.11502	1.17431	1.15231	1.07873	1.14633	1.17437	2.09493	2.50427	1.21847	1.13932	1.24059
AC074183.4	4.7772	4.96043	4.38047	4.58094	4.80707	4.92802	5.20665	4.15349	4.28534	4.54731	4.78348	5.02536	5.22089	4.41198	4.87077	4.79149	4.97564	4.61434	4.69241	4.47752	4.70717	4.3806	5.15374	4.89288	4.67616	4.82084	5.13126	4.30502	4.90794	4.34792	4.27236	4.16671	4.49326	4.65501
AC074338.4	3.02724	1.04903	2.09694	1.14084	1.48185	1.08978	1.04831	1.60823	1.13764	1.16281	1.24143	1.09957	2.87816	1.16169	1.0615	1.0945	1.05629	1.38832	1.14586	1.20521	1.15746	1.13043	1.10458	1.07477	1.05152	1.06636	1.11	1.09588	1.05393	1.09387	2.57572	1.70308	1.12401	1.13565
AC074363.1	1.26473	1.64531	1.37196	1.27937	1.2531	1.26639	1.2384	1.17915	1.28538	1.29044	1.31388	1.31237	1.33786	1.27008	1.26465	1.25956	1.27289	1.28512	1.27044	1.2305	1.27719	1.26717	1.27695	1.76751	1.30107	2.76253	1.47562	1.2795	1.22541	1.30413	1.2289	1.25627	1.34224	1.24414
AC074389.5	1.0422	3.04635	1.1056	1.09999	2.23493	1.04238	2.38536	1.18036	1.1087	2.91657	4.98379	1.13493	1.17304	3.22841	1.35705	2.09731	3.06014	1.09732	1.87467	1.12805	1.13498	1.09805	1.08939	1.05313	1.98784	3.76489	2.12114	3.88706	1.10756	2.09133	1.10502	1.08113	1.09809	1.26271
AC074389.6	1.07242	1.0892	1.20976	1.09976	1.12527	1.75402	1.07583	1.10955	1.09441	1.09694	1.18599	2.60688	1.05074	1.07796	1.08999	1.06654	1.08308	1.0994	1.18152	1.1791	1.08802	1.09786	1.05048	1.07741	1.08941	1.09326	1.08027	1.07271	1.09114	1.09246	1.15953	1.10415	1.11807	1.07811
AC074389.7	1.27652	1.19158	1.26277	1.46826	1.36614	1.29606	1.20022	1.26096	1.44185	1.52092	1.90104	1.24556	1.61627	1.53445	1.29511	1.25346	1.23861	1.46572	1.44095	1.43284	1.36591	2.16509	1.31477	1.23237	1.21834	1.23852	1.29907	1.25694	1.21055	1.448	1.5252	1.56882	1.2927	1.38062
AC074391.1	1.57902	1.42403	1.76299	1.3245	1.3928	1.56754	1.43698	1.78224	1.6414	1.56481	1.50393	1.26339	1.40598	1.34449	1.64179	1.43832	1.88292	1.54738	1.8066	1.41613	1.4268	1.29548	1.66706	1.27169	1.81571	1.49231	1.89063	1.47589	1.71626	1.48323	1.32651	1.31016	1.76069	1.60558
AC078842.3	1.19338	1.20056	1.06717	1.08557	2.59394	1.33646	1.72497	1.06457	1.10947	1.34864	1.10262	1.20492	1.1369	2.71569	1.18622	2.36516	1.19327	1.1001	1.08754	2.64948	1.10096	1.08702	3.09183	1.19613	1.66997	1.19207	1.18757	1.20041	1.16014	1.85954	1.06653	2.318	1.0652	1.66126
AC078842.4	1.93696	1.14712	1.56611	1.72841	1.11556	1.79709	1.15315	1.50097	1.19369	2.13032	1.14581	1.11511	1.103	1.08986	1.12667	1.11317	1.13615	1.97564	1.90115	1.58179	1.84947	1.50545	2.13348	1.72504	1.14051	1.63248	1.63292	1.81851	1.12028	2.19613	1.69573	2.40934	1.9412	2.0431
AC078851.1	2.97611	2.29845	2.03792	1.24467	1.2509	1.18837	2.88654	1.58451	1.23401	1.23074	1.31929	1.18869	2.17144	1.18986	1.20077	1.18539	3.07201	1.22747	1.29809	1.28287	1.19383	1.22214	1.20446	1.20348	1.1748	1.19776	1.99948	1.19511	3.5097	1.35293	1.26412	1.13037	1.31203	1.18578
AC078899.1	1.47693	1.30989	1.17182	1.25448	1.24904	1.23356	1.19703	1.14858	1.71732	1.30365	1.23934	1.39834	1.49351	1.38947	2.03255	1.21445	1.26421	1.27742	1.26289	1.1511	1.25742	1.27624	1.20746	1.2294	1.27319	1.25173	1.17412	1.22818	1.19421	1.29081	1.12749	1.38066	1.17686	1.55687
AC079150.3	1.36041	1.09134	1.07248	1.08012	1.08501	1.09206	1.13448	1.09861	1.13363	1.78398	1.14217	1.09206	1.08791	1.06299	1.08817	1.10033	1.09124	1.08696	1.10473	1.10816	1.05466	1.069	1.11414	1.10494	1.29206	1.07849	1.10377	1.09141	1.07683	1.07345	1.13614	1.19207	1.07397	1.05474
AC079163.1	3.1782	2.94232	3.57714	2.85525	1.09848	3.07187	2.68486	3.479	2.7174	2.56039	2.4979	1.12061	3.58349	2.58892	2.7886	2.90941	3.10238	2.79748	2.01936	2.7717	2.52708	2.5448	2.75171	3.12278	2.6005	2.79846	3.09737	1.9717	3.37225	2.41783	2.35806	2.76033	3.16693	3.00116
AC079305.11	1.4103	1.34434	1.17702	1.19988	1.20281	1.32815	1.40134	1.15698	1.21525	1.22875	1.20341	1.64868	1.90626	1.21459	1.34772	1.41755	1.37786	1.16626	1.16539	1.15111	1.19295	1.21748	1.38262	1.41749	1.62241	1.60591	1.34045	1.67263	1.2951	1.19773	1.20483	1.15588	1.17321	1.19186
AC079584.2	1.76898	1.63642	1.99328	2.1452	1.35968	2.15269	1.83423	1.97467	1.78059	1.91116	1.23145	1.97529	2.3991	1.14869	1.54739	1.57677	1.62745	1.51718	2.04754	2.23187	2.32934	2.33927	2.17328	1.07526	1.04952	1.06036	2.02966	1.08974	1.92487	1.94966	2.2433	2.40357	2.03896	2.02153
AC079612.2	5.05742	5.65775	3.7064	5.5052	4.74528	4.69582	5.66205	3.16644	5.24835	4.30963	3.49773	5.64955	3.28002	3.21268	5.27604	4.19468	5.12852	4.47343	5.14703	5.02203	4.82787	5.44625	4.67937	5.64602	5.84404	5.26617	4.3451	5.13223	4.93265	4.62667	4.8442	5.38665	3.56474	3.88685
AC079753.4	1.09839	1.07036	1.12865	1.14695	1.15176	1.091	1.08038	1.13261	1.12046	1.12848	1.22342	1.08252	1.084	1.11646	1.37274	1.08714	1.06622	1.13157	1.21129	1.54981	1.10174	1.13649	1.07987	1.10072	1.07725	1.08739	1.09715	1.07817	1.08963	1.12646	1.20591	1.15815	1.14285	1.10184
AC079767.3	4.20708	3.42918	3.95341	5.36483	5.22895	4.39881	6.56241	5.08167	5.71113	4.70108	2.66681	1.2508	6.61562	8.07718	6.30386	6.71562	4.02152	2.61689	5.72129	3.60436	4.20922	3.64911	4.916	6.01105	6.69622	3.44137	4.65713	6.89058	3.99095	4.00966	5.37647	1.58964	2.29915	4.80328
AC079776.1	1.21469	2.22311	1.7101	1.43541	1.75267	1.20644	1.30385	1.90463	1.34186	2.47579	3.6902	1.33073	3.06035	2.53275	1.19224	1.17943	1.5073	2.33351	3.18379	2.04363	1.61647	1.77739	1.58226	1.2098	1.26125	1.2479	1.17779	1.30095	1.23899	3.08856	1.2327	1.63827	2.54086	1.35701
AC079779.5	1.0975	1.13626	1.10064	1.12215	1.12585	1.10097	1.11829	1.28056	1.13066	1.13385	2.20829	1.12001	1.18747	1.172	1.09784	1.10203	1.14458	1.13624	1.16349	1.12986	1.10422	1.73243	1.12143	1.09853	1.78115	1.10442	1.09157	1.11181	1.09864	1.12345	1.52706	1.20942	1.09067	1.13611
AC079779.6	2.53468	1.32174	1.09759	1.14489	1.1468	1.23813	1.3225	1.09978	1.16757	1.1289	1.14714	1.32739	1.21975	1.14915	1.25005	1.26627	1.29976	1.1595	1.1015	1.06953	1.15236	1.15601	1.27328	1.26427	1.35628	1.28418	1.23112	1.29716	1.31856	1.16815	1.06198	1.17746	1.09074	1.14812
AC079807.3	1.10917	1.21169	2.31573	4.25619	4.02902	2.1538	5.34255	4.08415	4.40998	3.78279	1.23048	1.17724	5.554	7.02045	5.13963	5.69771	1.18611	1.20329	4.70108	1.17735	2.02997	2.77766	2.75884	4.4067	5.86374	1.14493	1.70186	5.03493	1.16444	3.2201	4.62679	1.23048	1.13144	3.6676
AC079807.4	1.33193	1.2333	1.2032	1.21808	1.26403	2.6202	1.24461	1.18918	1.24008	1.21154	1.32757	1.37615	1.17135	1.1667	1.34299	1.82361	1.2663	1.19897	2.3559	1.22058	1.33488	1.212	1.26887	1.33215	1.38908	1.37217	2.18903	1.36389	1.27317	1.22328	1.20242	1.07729	1.21525	1.1886
AC079896.1	1.1014	1.06445	1.13389	1.15668	1.1556	1.09451	1.07544	1.13882	1.12924	1.14151	1.23902	1.08559	1.09679	1.12959	1.08365	1.09153	1.06311	1.14227	1.21398	1.22672	1.10607	1.14335	2.22729	1.10213	1.07319	1.08513	1.10339	1.08236	1.08464	1.13157	1.2212	1.18584	1.14637	1.11189
AC079988.3	1.17241	1.11513	1.19359	1.73205	1.2594	1.21295	1.15582	1.20726	1.28411	1.57526	2.02413	1.16631	1.35776	1.35172	1.5419	1.16724	1.13793	1.30923	1.75318	1.3131	1.22233	1.26918	1.19727	1.1453	1.12823	1.14577	1.19836	1.1688	1.12907	1.2601	1.39047	1.59415	1.21181	1.25286
AC083843.1	2.50686	1.98921	1.87982	1.43108	1.34443	2.63976	2.54954	1.963	2.32409	3.76374	1.62785	3.12665	1.52113	1.94211	1.31226	1.44804	1.26007	1.42604	1.45739	1.42741	2.01259	2.79741	2.1782	1.28293	1.24928	1.27264	2.54107	1.2928	3.10644	1.42048	1.45774	2.14987	1.46597	2.17422
AC083843.2	2.74365	2.15664	1.14685	1.18781	1.18361	1.11454	1.04242	1.1722	1.18303	1.21356	1.29336	1.11606	1.18926	1.20813	1.09333	1.11518	1.08117	1.20385	1.19257	1.23883	1.13389	1.17102	1.12418	1.0952	1.30004	1.08949	1.13131	1.11739	1.07391	1.13969	1.29546	1.33964	1.15631	1.17181
AC083864.3	2.14797	2.06413	2.28046	2.25064	2.14368	2.29929	1.99182	2.22354	2.12208	1.69863	2.35536	1.68028	2.05505	1.16454	1.83039	2.17155	2.03253	1.79046	1.8563	1.90093	2.17535	1.68187	1.69544	1.46318	1.12759	2.53778	2.66238	1.893	2.15805	1.77471	1.21269	1.93963	2.16835	2.15067
AC083867.4	2.39312	2.58818	1.59302	2.72535	3.27749	2.20812	2.51114	1.75842	2.63689	2.85579	2.81685	3.15583	2.64976	2.63471	2.36055	2.43077	1.99662	2.56733	2.87217	2.22051	2.76506	2.88569	3.03388	2.39164	2.43053	2.89494	2.25438	1.79227	2.18563	2.46672	2.19625	2.3674	1.88578	2.63749
AC084082.3	1.19662	1.24345	1.39939	1.15115	1.15268	1.19317	1.2046	1.1114	1.16104	1.19049	1.1128	1.29782	1.34631	1.23817	1.17315	1.20357	1.20631	1.17426	1.15948	1.10584	1.17138	1.20942	1.20052	1.2195	2.80969	1.24965	2.62417	1.2177	1.65979	2.55544	1.1279	1.24976	1.12784	1.16702
AC084149.1	1.05571	1.10967	1.09487	1.07692	1.09019	1.054	1.05853	1.09209	1.09128	1.09885	1.13467	1.0891	1.09103	1.10735	1.09036	1.0514	1.10184	1.09196	1.1282	1.1483	1.09749	1.07334	1.05937	1.13756	1.10179	1.1028	1.06146	1.08347	1.08756	1.07862	1.13307	1.09485	1.18466	1.10081
AC084149.2	1.77924	2.07045	1.5337	2.30334	1.20454	1.24312	1.24679	1.43582	1.37226	1.21838	1.12195	1.30185	1.33608	1.25358	1.23349	1.23838	1.29723	1.23363	1.17775	2.27403	1.22001	2.34465	1.22913	1.24936	1.3124	1.26727	1.45301	1.34695	1.21018	1.25133	1.07654	1.25305	1.33187	1.76411
AC084193.1	2.33122	2.39363	2.89021	2.24867	2.07201	2.69433	2.23751	2.78819	2.63828	2.16576	1.20685	2.23808	2.8239	1.11302	2.13833	2.14115	2.62006	2.89972	2.88334	2.16407	2.52752	2.25646	1.59064	1.90152	2.24306	2.58411	2.58252	2.26006	2.61805	2.32619	2.27265	2.48717	2.55121	2.54959
AC084809.3	2.0717	1.12671	2.90133	1.10816	1.10961	1.31091	1.12458	3.10173	1.09744	1.44271	1.12194	1.07095	1.09317	1.09132	1.10333	1.08827	1.11551	1.09998	1.13547	1.11272	1.08649	1.1051	2.08869	1.09958	1.10084	1.07979	1.07956	1.06783	1.56532	1.78727	1.10311	1.12791	3.01958	1.08796
AC087430.1	2.60139	2.8896	2.23374	1.93319	2.66572	2.75738	2.38678	2.14004	1.81965	2.21163	3.05504	2.21775	1.7707	1.21575	2.58247	2.5186	2.75049	2.24659	2.85755	2.2	3.01077	2.32391	2.65752	1.98258	1.99617	2.19935	2.98169	1.13391	2.60796	2.44674	2.38269	1.41354	2.33819	2.59302
AC087491.2	1.28287	2.06896	1.2447	1.34051	1.31519	1.28544	2.4605	1.23171	1.34133	1.34372	1.44915	2.4159	1.33034	1.28586	1.8855	1.26107	1.53061	1.8166	1.4023	1.35883	1.67047	1.30994	1.29352	1.28252	1.78555	1.26757	1.30361	1.28402	1.23416	1.32398	1.34574	1.23	1.26813	1.27525
AC087499.5	1.21293	1.23069	1.77797	2.51712	2.90461	1.2888	1.27967	2.20975	2.87052	1.28167	1.11365	1.23641	1.16114	1.09804	1.21073	1.30477	1.23275	2.41655	1.84547	1.85773	1.86216	1.14338	3.11444	1.2167	1.25289	1.40575	1.20496	1.51627	1.73665	2.29218	1.05971	1.13613	2.35612	2.46845
AC087499.7	5.22481	1.27109	1.19138	1.27733	1.28482	1.73727	1.17015	1.15146	1.29066	1.36047	2.52209	1.25411	1.57167	1.51533	1.48084	1.18147	1.23335	1.28477	1.70968	1.34629	1.26287	1.30012	1.19274	1.1953	1.23871	1.21781	1.16024	1.20432	1.19229	1.30994	1.15551	1.47167	1.17998	1.2958
AC090044.2	1.14982	1.13357	2.63843	3.16277	1.04959	1.14151	1.55151	2.26386	1.04217	1.04796	1.0529	1.18303	1.13281	1.07771	1.12187	2.45032	1.12406	2.83001	1.06182	1.05807	1.06887	1.05347	1.16329	1.17108	2.33036	1.1837	1.14721	2.41669	2.25633	1.05833	1.10358	1.09516	2.31927	2.44902
AC090505.1	1.47939	1.31414	1.43845	1.30508	1.35978	1.43413	1.28727	1.22622	1.33625	2.82976	1.47141	2.22534	1.2846	1.23513	1.41758	1.34738	1.36002	1.29479	1.38476	1.31486	1.27276	1.29145	1.37627	1.44185	1.48273	1.45143	1.42949	1.46544	1.63272	1.30107	1.29062	1.11283	1.26603	1.25791
AC090954.5	1.2068	1.15632	1.23467	1.37634	1.33509	1.22852	1.1463	1.24548	1.35845	1.47289	1.83199	1.20939	1.43979	1.47239	1.23411	1.20394	1.17777	1.38137	1.333	1.34423	1.28047	2.08996	1.23559	1.1712	1.17237	1.18769	1.24686	1.2098	1.17197	1.32346	1.46132	1.5809	1.2648	1.31391
AC091493.2	1.32889	1.83141	1.61332	1.17643	1.18079	1.30798	1.43515	1.66426	1.20305	1.1803	1.18169	3.9176	1.27449	1.20653	1.29142	1.37538	1.40977	1.19153	1.12235	1.18861	1.17637	1.19935	1.37199	1.34973	1.57675	1.49013	2.28969	1.47603	1.28536	1.18435	1.11131	1.24535	1.12667	1.18155
AC091705.1	3.74667	3.97257	3.5926	2.9109	3.89969	3.31929	3.59546	2.38319	3.68246	2.64214	4.21056	3.60888	3.01758	2.14164	3.6177	3.74529	3.50188	1.56336	3.95122	4.27883	3.59826	3.4243	3.41256	3.98783	3.12137	3.96464	3.30667	3.48639	3.78646	4.67312	3.84371	3.1395	4.21459	3.00876
AC091770.3	1.10501	1.08299	1.0635	1.06278	1.07454	1.0895	1.1264	1.10152	1.06286	1.07624	2.93671	1.1102	1.10541	1.77303	1.07659	1.10705	1.08301	1.08492	1.08894	1.09918	1.04339	1.0569	1.12412	1.10776	1.08987	1.09451	1.11409	1.10752	1.05948	1.04733	1.15863	1.20659	1.06718	1.06629
AC092162.1	1.22508	1.13988	1.15534	1.18672	1.13679	1.99884	1.25777	1.3097	1.63321	1.21289	1.18874	1.27766	1.17235	1.20778	1.2049	1.19799	1.15948	1.12865	1.76481	1.17414	1.20393	1.38301	1.97329	1.89152	1.58597	1.25806	1.19254	1.20239	1.25051	1.55534	1.18855	1.17759	1.17912	1.37339
AC092168.3	1.20471	1.39062	1.1653	1.25222	1.21372	1.20504	1.17869	1.16424	1.24521	1.25265	2.1662	1.17772	1.91569	1.22877	1.20688	1.1893	1.18597	1.24815	1.2706	1.2506	1.24693	1.22395	1.21395	1.19584	1.86583	1.17701	1.20333	1.1862	1.1677	1.25117	1.25792	1.23291	1.18056	1.20024
AC092168.4	1.30657	1.25369	1.57922	1.59565	1.60647	1.33503	1.26977	1.39727	1.55316	1.6396	2.11898	1.29011	1.91479	1.83865	1.34001	1.24716	1.26605	1.57549	1.50201	1.45067	1.47829	1.57307	1.30518	1.30508	1.2675	1.26638	1.79105	1.26615	1.26133	1.59501	1.6438	1.84195	1.35829	1.45711
AC092171.4	1.22687	1.31431	1.56786	1.22945	1.38564	1.26712	1.26721	1.25172	1.83048	1.79575	3.00902	1.63747	2.43713	1.26985	1.92662	1.32063	1.30295	1.24506	1.46364	1.20693	1.46202	1.24133	1.32093	1.69808	2.33386	2.49169	1.82284	1.43015	1.22487	1.20259	1.28187	1.41052	1.19215	1.66417
AC092198.1	2.65854	2.84495	1.6274	2.63812	2.98845	2.36146	2.82395	1.73716	2.6902	3.05772	3.21207	3.15064	2.98573	2.95964	2.34532	2.87048	2.47166	2.76467	2.76981	2.57124	2.8857	3.3026	2.85847	3.02992	3.37639	3.10466	2.1874	2.96883	2.15878	3.14041	3.02653	2.94188	2.52154	2.7339
AC092415.1	1.40253	1.28868	1.3267	2.13203	1.58933	1.44495	2.19571	1.29818	1.69553	3.10231	3.69154	1.32024	3.34776	1.94077	1.42478	1.29555	1.31718	1.73237	1.65197	1.60647	1.55584	1.62845	1.49338	1.26438	2.20951	2.83808	1.38499	1.30909	1.28823	1.72815	1.80833	1.93208	1.81018	1.52694
AC092484.1	1.15253	1.09847	1.1867	1.26328	1.23708	1.16114	1.09466	1.19906	1.24512	1.31108	1.51856	1.14755	1.26512	1.29189	1.15302	1.15177	1.11679	1.26603	1.79983	1.2911	1.19161	1.23371	1.1696	1.42701	1.11267	1.54128	1.18037	1.14981	1.11725	1.22091	1.35229	1.39524	1.20302	1.22118
AC092570.2	1.06596	1.11966	1.34403	1.09237	2.24719	1.08123	1.13911	1.63462	1.10091	1.09	1.15895	1.05161	1.09021	1.10266	2.91819	1.5202	1.14371	1.10449	1.15631	1.99523	1.08728	1.09006	1.05146	1.06079	1.22248	1.08048	1.0629	1.06095	1.08553	1.09508	1.1212	1.11381	1.49103	1.10047
AC092573.2	1.24383	1.21381	1.05731	1.06472	2.17986	1.19684	1.3069	1.51364	1.0831	1.06219	1.06176	1.27805	1.14951	1.10693	1.2222	2.16481	1.22325	1.05695	1.06301	2.30018	1.09827	1.45608	1.25847	1.25441	1.29375	1.28278	1.23168	1.25617	1.17199	1.08613	1.08028	1.09202	1.43761	1.09666
AC092580.3	4.44501	4.03287	4.37456	2.84092	1.29962	3.66224	3.19295	3.34296	1.27343	1.93388	4.46279	2.86517	3.83336	4.17363	3.69154	3.31062	4.26021	2.84981	1.8147	3.81634	4.13305	2.78859	2.42074	2.39226	1.13949	1.15222	3.47261	1.17416	4.57173	1.69813	1.34984	1.50237	3.12478	2.96786
AC092580.4	1.13462	1.12063	1.43076	1.04256	1.05498	1.11411	1.16945	1.05773	1.04602	1.05575	1.0551	1.16883	1.13257	1.08286	1.53606	1.14407	1.11219	1.05908	1.06609	1.0661	1.06502	1.05492	1.14921	1.15554	1.14652	1.16567	1.13435	1.14179	1.07612	3.06967	1.11648	1.10315	1.05777	1.05975
AC092614.2	1.21577	1.14962	1.21443	1.26863	1.27175	1.2158	1.15679	1.2031	1.26441	1.25579	1.34629	1.21654	1.2191	1.21054	1.23513	1.20919	1.16718	1.47968	1.31885	1.29642	1.21585	1.245	1.21548	1.23087	1.20181	1.22267	1.64991	1.22375	1.5219	1.25017	1.27624	2.36684	1.23262	1.20868
AC092620.3	1.44885	1.5106	1.18043	1.21177	1.18059	1.40552	1.58433	1.30826	4.31049	1.23978	1.08344	2.18656	1.29933	1.31766	1.35313	1.62477	1.54708	1.164	1.1497	1.10784	1.16518	1.2652	1.56647	1.56684	2.00866	2.03391	1.35395	1.81172	1.35593	1.18465	1.30901	1.33685	1.16959	1.22086
AC092625.1	1.14863	1.24011	2.64993	1.89195	2.49466	2.20201	1.15038	2.32932	1.8467	2.40863	1.30733	1.20456	1.44176	1.43257	1.16046	1.14151	1.20981	2.13656	1.30491	1.19647	2.86541	2.57447	1.16694	1.1474	1.19926	1.40429	1.41883	1.16929	1.18061	2.04172	2.3675	1.31681	2.1973	1.80314
AC092635.1	1.35296	1.46583	1.14444	1.18356	1.18684	1.33101	1.67921	1.49888	1.21046	1.19374	1.1843	1.81803	1.2858	1.22466	1.30304	1.42426	1.44569	1.19557	1.13289	1.08591	1.17795	1.21083	1.41965	1.39063	1.66497	1.582	1.2927	1.55408	1.99376	1.26272	1.13927	1.26928	1.62966	1.8172
AC092638.2	7.1181	7.7558	6.87334	6.39519	7.16606	7.37597	7.18981	6.68658	6.47134	6.56156	7.13234	7.40757	7.30521	6.1	7.20854	7.3658	7.6747	6.95342	6.41324	6.72014	7.09854	6.51605	6.79827	6.2879	6.57747	7.29687	7.56037	6.28044	7.63542	6.57225	6.51955	6.25005	7.29461	6.99016
AC092641.2	1.0701	1.09177	1.1029	1.09644	1.75692	1.07535	1.07516	1.10624	1.09147	1.09387	1.17955	1.06755	2.57706	3.34871	1.08709	1.05906	1.08508	1.09671	1.17655	1.17312	1.08558	1.09405	1.04606	1.0698	1.08874	1.09031	1.07598	1.06825	1.08841	1.0907	1.15353	1.10487	1.11424	1.07842
AC092642.1	1.26187	2.396	1.16224	2.51157	1.16058	1.22421	1.21363	1.55224	1.1599	1.18305	1.13978	1.31828	2.28452	2.48118	1.28381	2.76752	1.20045	1.10935	1.08152	1.68518	1.21868	1.16327	1.21213	2.09359	1.30679	1.32213	1.2589	1.28301	1.22276	2.05221	1.13532	1.05826	1.17774	1.15001
AC092657.2	5.60992	5.47934	3.97461	3.95257	4.69603	6.30615	4.23837	3.74122	3.95341	3.67851	3.62484	4.63957	2.64157	3.94416	5.17945	4.30725	5.71536	5.05165	3.98821	3.48872	4.31548	3.76327	4.40759	4.01019	5.19879	5.40873	6.24945	3.69712	5.20206	4.51439	3.43787	3.24455	4.35211	4.00662
AC092660.1	1.09814	1.08962	1.40237	1.10367	1.13764	1.10111	1.08538	1.41498	1.10548	1.10939	1.20947	1.09875	1.04429	1.0757	1.10981	1.09395	1.08604	1.10728	1.18635	1.19201	1.10316	1.10564	1.07241	1.1053	1.10775	1.11848	1.10195	1.10073	1.10683	1.09415	1.17562	1.0947	1.12966	1.08578
AC092669.6	1.19673	1.51479	1.23047	1.14554	1.16794	1.18524	2.27956	1.12326	1.15946	1.13346	1.21106	2.75778	1.6955	1.10361	1.20693	1.1922	1.82617	1.14422	1.54269	1.18584	1.48307	1.13852	1.25692	1.2085	1.93913	1.26453	1.21003	1.21047	1.38768	1.14837	2.3009	1.1114	1.23015	1.32504
AC092684.1	1.13863	1.15547	1.07316	1.10237	2.81386	1.12703	1.17718	1.33141	1.10188	1.07572	1.11723	1.11334	1.11222	1.07779	1.13141	1.12992	1.14367	1.35838	1.10688	1.09025	1.45745	2.04775	1.13194	1.1379	1.14221	1.11181	1.11817	1.11603	1.12344	1.1212	1.07898	1.28952	1.07828	1.08856
AC092687.3	1.7521	1.64952	1.26519	1.36514	1.47313	1.63586	1.5928	1.24231	1.39969	1.29481	1.47485	2.12523	1.40222	1.36741	1.65294	1.62547	1.67971	1.29088	1.32833	1.38461	1.34842	1.39846	1.66387	1.84502	2.04919	1.96267	1.59043	1.8761	1.47305	1.87542	1.38908	1.23516	1.31284	2.30808
AC092835.2	1.20679	2.5049	1.1464	1.12714	1.12831	1.24864	1.17474	1.13951	1.13322	1.16548	2.33133	1.26673	1.10019	1.12543	1.24124	1.20398	1.16242	1.08598	1.07971	1.12857	1.19739	1.13747	1.17764	1.71651	1.24936	1.27513	1.22159	1.81884	1.29244	1.15408	1.13167	1.05808	1.15871	1.13108
AC093107.7	1.04548	1.13312	1.31245	3.22124	2.10282	1.29946	2.96214	2.37386	1.29637	1.14514	2.26703	1.16053	3.19835	5.44589	2.4867	3.54409	1.11857	1.08515	1.09293	1.12112	1.50077	1.11151	1.09784	3.3104	3.52213	2.45702	1.04088	1.10201	1.68751	1.75741	3.26187	1.07163	1.10729	1.52466
AC093159.1	1.10922	1.09165	1.42609	1.12893	1.11593	1.10319	1.09459	1.12397	1.74105	1.14963	2.01364	1.14334	1.83465	1.14502	1.11137	1.11198	1.09063	1.11136	1.14771	1.17674	1.1427	1.12321	1.1041	1.11819	1.3474	1.14428	1.18679	1.11534	1.34088	1.13239	1.17144	1.12723	1.21794	1.29249
AC093382.1	1.23582	2.17656	1.28768	1.21559	1.20774	1.24382	1.24438	1.28061	1.23209	1.40059	2.68302	1.30355	1.34702	1.25936	1.88064	1.23821	1.29673	2.05916	2.15188	2.08921	2.7155	1.23295	1.22876	1.24983	1.31188	1.26837	1.1882	2.39482	2.38391	1.25425	1.07987	1.25853	1.55211	1.2242
AC093627.7	2.71223	1.85486	1.3976	1.16018	2.43308	2.21271	1.44155	2.12923	1.10729	2.08383	4.09353	1.39239	1.15689	2.50025	2.30404	2.58745	2.01781	1.04485	1.03973	1.94972	1.54326	1.17704	2.14869	1.28507	2.80325	1.37395	1.87241	1.24789	2.98625	1.23124	1.94557	1.03802	1.52253	1.57333
AC093627.8	1.20551	1.16763	1.56833	1.33801	1.30387	1.23019	1.17464	1.30223	1.78006	2.01649	1.54168	1.23146	1.54802	2.39615	1.20525	1.19386	1.20411	1.35531	1.86311	1.30316	1.28786	1.32758	1.2436	1.18333	2.88308	1.20788	1.21996	1.20791	1.1688	1.3329	1.42111	1.47268	1.70275	1.29853
AC093627.9	1.1575	1.14714	1.12248	1.1341	1.15321	1.42556	1.15084	1.12114	1.13725	1.12541	1.19172	1.15988	1.17975	1.14143	1.17464	1.38049	1.14296	1.12631	1.15407	1.14961	1.13648	1.14445	1.13356	1.2311	1.17283	1.27678	1.16075	1.15678	1.15018	1.14147	1.13604	1.10159	1.13169	1.44992
AC093639.1	1.15621	1.18931	1.07643	1.12107	1.11781	1.14766	1.19938	1.29133	1.12315	1.0895	1.10807	1.13518	1.14279	1.105	1.15271	1.14849	1.17189	1.12135	1.10782	1.08515	1.113	1.12077	1.14704	1.15616	1.16985	1.1364	1.12973	1.13827	1.14068	1.14606	1.06049	1.13324	1.94099	1.1116
AC093702.1	1.17925	1.14788	1.31045	1.09596	1.10119	1.48973	1.19722	1.23507	1.09131	1.09108	1.13874	1.19752	1.11402	1.111	1.16519	1.18353	1.61053	1.08343	1.1297	1.1243	1.11236	1.46526	1.5062	1.19723	1.20625	1.22293	1.17365	1.17654	1.15264	1.11008	1.1331	1.21085	1.10204	1.0974
AC093843.1	1.0983	1.10801	1.11725	1.16317	1.2088	1.1144	1.08475	1.15715	1.18099	1.63085	1.0829	1.18252	1.22888	1.23336	1.08081	1.11591	1.1022	1.18719	1.12039	1.15565	1.13606	1.17975	1.10939	1.10574	1.10787	1.1314	1.14453	1.13895	1.10395	1.13011	1.25794	1.30342	1.16002	1.17281
AC093901.1	1.10857	1.07111	1.53845	1.19054	1.18812	1.11657	1.04402	1.17417	1.18722	1.21906	1.29187	1.12028	1.1964	1.21455	1.09548	1.11669	1.08392	1.20714	1.19107	1.23697	1.13674	1.17425	1.12566	1.09553	1.07606	1.09244	1.13305	1.12099	1.07583	1.14169	1.29836	1.74748	1.44611	1.17626
AC093911.1	1.08558	1.07477	1.09648	1.11581	1.10955	1.05678	1.78433	1.11281	1.08878	1.09797	1.18932	1.06387	1.07997	1.09689	1.0675	1.07158	1.06873	1.10743	2.63829	1.17063	1.0727	1.10561	1.08042	1.08169	1.06557	1.04972	1.08412	1.05716	1.07293	1.09797	1.16777	1.18529	1.10918	1.07616
AC096554.1	2.48356	1.29119	1.18942	1.21223	2.03241	3.08856	1.29388	1.16979	1.20237	1.4905	1.10212	1.53601	1.18192	1.21342	1.40385	1.33997	1.31976	1.12257	1.06866	1.1435	1.27065	1.22232	2.41398	1.43155	1.49447	1.82423	1.33975	1.40802	2.04866	1.25342	1.13458	1.05824	1.21857	2.57307
AC096559.2	1.07138	1.20491	1.09477	1.10153	1.11775	1.07018	1.23846	1.10048	1.08921	1.08828	1.15616	1.04379	1.06629	1.08391	1.08221	1.05187	1.08977	1.09555	1.17119	1.15939	1.07954	1.09855	1.04841	1.06925	1.08464	1.07545	1.82349	1.04665	1.08363	1.09904	1.13944	2.04172	1.11005	1.07858
AC096570.2	1.62249	1.27537	1.42422	1.1942	1.20567	1.23403	1.29954	1.28862	1.20863	1.22335	1.15279	1.47631	1.7543	1.25344	2.01054	1.77066	1.92949	1.19466	1.1481	1.84985	1.16418	1.43376	1.28831	1.26459	1.41541	1.90115	1.92455	1.36835	1.95244	1.6564	1.23127	1.32495	1.15515	1.41544
AC096574.5	1.22466	1.15023	1.23139	1.31617	1.28648	1.23059	1.15324	1.22398	1.64273	1.33461	1.44832	1.91619	1.29886	1.81179	1.24215	1.21887	1.31009	2.17181	1.83602	1.33983	1.24677	1.28674	1.2466	1.22513	1.18971	1.21317	1.25731	1.22352	1.21028	1.29354	1.34346	1.26058	1.25127	1.32033
AC096649.1	1.11255	1.10812	1.40379	2.29082	2.46636	1.1126	2.84585	1.98077	2.84256	1.66205	1.10024	1.15226	4.13763	5.28473	3.3846	3.36187	1.10494	1.65253	2.20754	1.14448	2.17306	1.0807	1.09605	2.68751	1.14917	1.17383	1.11639	3.81335	1.12101	1.08637	2.79919	1.06954	1.11726	1.43057
AC096649.3	1.18565	1.05806	1.10286	1.11692	1.49964	1.08623	1.06547	1.2377	1.56177	1.14541	1.16819	1.10854	1.14305	1.15228	1.05235	1.09445	1.06037	1.17492	1.12887	1.44092	1.20701	1.11805	1.10309	1.08276	1.06117	1.07704	1.10597	1.099	1.05493	1.87309	1.2396	1.27286	1.11257	1.12617
AC096669.1	1.58601	1.65918	2.00365	1.43123	2.44923	2.17658	2.09548	1.88138	1.71448	1.2863	2.30831	2.49711	1.3604	1.31226	1.25358	1.25381	1.25187	2.09434	1.36567	2.40647	2.31553	2.36909	2.90352	2.73422	1.4178	1.25484	1.93895	1.26521	1.25088	2.35502	1.56565	2.16151	2.18966	2.05904
AC096669.2	1.22819	1.26624	1.05676	1.06394	1.06076	1.18984	1.61854	1.20157	1.08414	1.06073	3.07419	1.25855	1.14184	2.47917	1.21289	1.23996	1.2094	1.06254	1.06754	1.05064	1.09357	1.07206	1.2492	1.23744	1.26994	1.25749	1.22476	1.24375	1.16072	1.08082	1.07937	1.09832	1.04763	1.09129
AC096732.2	1.26034	3.00394	1.24281	1.18319	1.18279	1.25295	1.29994	1.11345	1.20201	1.17537	1.13093	1.35856	1.27653	1.19814	1.25078	1.26656	1.31998	1.85967	1.12488	1.07976	1.1903	1.19855	2.25238	1.27166	1.37203	1.29533	1.2198	1.29528	1.23512	1.21602	1.06398	1.21242	1.13016	1.18281
AC097499.1	2.74061	1.32034	1.09502	1.11983	1.06767	1.27172	1.46023	1.06012	1.12862	1.11318	1.05391	2.28996	1.20311	1.19982	1.31488	1.40732	1.3409	1.1142	1.067	2.46069	1.12776	1.91546	1.34931	2.0995	1.55408	1.55281	1.28649	1.41568	1.23534	1.14448	1.11582	1.09451	1.07617	1.14698
AC097523.1	1.09674	1.09427	2.79516	3.69481	3.81307	1.09063	5.09242	3.78319	4.84625	3.91537	1.06123	1.15376	5.00381	6.87219	4.44092	5.27179	1.08561	1.09238	3.80598	1.0907	1.93729	1.08809	2.18832	4.47353	4.64359	1.12893	1.10579	5.21468	1.06462	1.06234	4.62326	1.18482	1.07991	3.1842
AC097532.2	3.02929	1.28581	2.07116	1.53463	1.42262	1.4586	2.17827	2.21568	2.32059	1.50313	1.71757	1.84954	1.83576	1.53649	3.45664	2.85915	2.50416	2.48794	3.08909	1.52577	1.60397	1.47789	1.94507	1.36903	1.33429	1.36878	1.40939	3.16879	2.85839	1.87697	1.57301	3.29435	1.86881	1.88147
AC097713.3	2.06219	3.85207	2.12834	3.37176	3.27355	3.44479	1.22888	2.53647	2.17471	2.40575	1.09033	1.17244	1.11195	1.91849	2.72153	2.95946	2.76581	3.2077	3.25005	2.9701	2.9466	2.45647	2.41703	3.6679	3.45728	2.9605	3.19191	3.72018	3.02408	2.87442	3.47734	2.01768	2.90078	3.24255
AC097721.2	1.13188	1.2069	1.0687	1.08393	1.59074	1.12315	1.61601	1.07013	1.08743	1.07062	1.10948	1.11934	1.10723	1.07499	1.1298	1.12911	1.1376	1.09048	1.47782	1.09113	1.08069	1.0804	1.13103	1.32227	1.87522	1.12565	1.12228	2.22252	1.1118	1.09358	1.09384	1.12295	1.3027	1.08129
AC098828.2	1.19908	2.10787	2.27895	2.12196	2.28069	2.3029	1.65058	2.13073	1.66039	2.19436	3.32296	1.26599	2.3769	1.64155	2.06467	1.1822	2.2032	2.45861	2.04871	2.31813	2.46712	2.48816	1.19626	1.14633	2.80098	2.31178	2.00124	1.99415	2.16893	2.24554	2.27597	2.06557	1.82457	1.65522
AC099344.2	1.45979	1.50674	1.18288	1.21521	1.17327	1.40554	1.59056	1.2164	3.98015	1.24214	1.07686	2.20161	2.23938	1.33695	1.358	1.64211	1.55144	1.15226	1.14013	1.60785	1.16297	1.27369	1.5696	1.58649	2.02641	2.07242	1.35731	1.81985	1.35598	1.18915	1.3267	2.69914	1.17287	1.2243
AC099344.3	1.42108	1.46917	1.153	1.18227	1.16711	1.3592	1.53538	1.29106	1.2956	1.19625	1.09511	1.91579	1.2729	1.25017	1.32762	1.5179	1.48203	2.98209	1.83373	1.08743	1.16169	1.21883	1.48979	1.46606	1.81771	1.76373	1.32513	1.65494	1.31911	1.28959	1.19957	1.27179	1.13496	1.19376
AC099552.3	1.28329	1.10414	3.491	2.8341	1.07521	1.63827	1.15551	3.55099	2.30481	3.19523	1.09852	2.71035	1.09486	1.05064	2.72574	2.6663	3.37176	2.98757	1.87634	3.12571	3.34337	3.09914	2.40067	2.13971	1.11052	2.79622	3.35361	2.68482	3.02164	2.17195	2.7324	3.69062	3.47154	3.01881
AC099552.4	1.21476	1.31609	1.14699	2.3675	1.21511	1.22644	1.20995	1.3581	3.38565	1.24044	1.18193	2.40118	2.86769	2.36245	2.08642	1.47871	1.27125	2.3791	1.96798	1.70209	2.5307	3.15888	2.44776	1.54507	1.26825	1.23661	1.66412	2.97103	1.25045	2.67154	2.31938	1.28365	2.17253	2.00377
AC099754.1	1.39166	1.51146	1.16803	1.20122	1.20028	1.38703	1.53533	1.15321	1.83865	1.226	1.16029	2.47907	1.30733	1.26771	1.32715	1.53151	1.51	1.19912	1.16958	1.10001	1.17789	1.57293	1.51608	1.48421	1.87022	1.82576	1.32363	2.47469	1.3399	1.18398	1.2259	2.02278	1.15819	1.20891
AC100802.3	1.12946	1.1047	1.13582	1.11578	1.15296	1.12967	1.10938	1.13415	1.1244	1.12847	1.2331	1.13923	1.0604	1.08127	1.14362	1.12916	2.0943	1.11857	1.17944	1.19395	1.12708	1.11785	1.1017	1.1421	1.14745	1.16684	1.14571	1.9058	1.13397	1.57882	1.18054	1.08345	1.54432	1.10104
AC103563.2	1.12126	1.18829	1.34754	1.13789	1.14203	1.13192	1.12992	1.62172	1.15182	1.73676	1.17123	1.09996	2.72004	2.45032	1.13548	1.11755	1.16748	1.15207	1.15875	1.10216	1.12774	1.1383	1.10137	2.42153	1.14636	1.15474	1.08872	2.30616	1.11985	1.16004	1.07869	1.17876	1.4312	1.81246
AC103881.1	2.69031	4.50434	5.39817	4.52513	4.55546	4.26453	5.15197	5.21842	5.73135	5.55777	7.02664	6.11693	7.71926	8.65761	4.96453	5.83871	3.5821	3.33587	4.98156	5.72021	4.23506	5.84127	7.72194	6.69622	5.73982	5.12869	3.6676	6.14159	3.58152	4.20102	5.90029	5.07027	3.71439	5.97752
AC104088.1	2.71997	2.49728	2.30897	1.93078	1.24087	2.54234	1.59516	2.26244	1.24513	1.2069	2.12381	1.63145	1.73605	1.20442	2.56193	2.50765	2.40256	2.07039	1.21178	1.17624	1.20931	1.22405	2.128	1.40052	1.54959	2.66863	2.29026	2.12585	2.82823	1.21769	1.71257	1.90141	2.1457	1.81773
AC104131.1	1.15713	1.13317	1.12396	1.09271	1.07842	1.14227	1.14127	1.11824	1.08745	1.14686	1.08294	1.22663	1.09682	1.12404	1.17621	1.16161	1.12929	1.06446	1.06508	1.11195	1.18218	1.10678	1.14038	1.17443	1.19828	1.23326	1.15335	1.18126	1.14845	1.12971	1.11349	1.05449	1.13562	1.11084
AC104135.2	1.37248	2.73263	1.23347	1.12992	2.12044	2.09133	1.46427	1.50578	1.15253	1.1287	4.46324	1.56195	3.42181	1.18639	1.29481	1.39929	1.36954	1.10478	1.08385	3.06058	1.57865	2.81533	1.37383	1.35927	1.56243	1.51577	1.95118	1.45639	2.33195	2.24533	2.56331	1.15105	2.23646	2.15351
AC104135.4	1.13948	1.17484	1.07764	1.1208	1.11884	1.13332	1.1709	1.0689	1.11903	1.0887	1.10618	1.11226	1.13129	1.10629	1.13754	1.13056	1.15721	1.11834	2.19291	1.0905	1.10833	1.11949	1.12505	1.13902	1.14995	2.49785	1.29121	1.11295	1.12819	1.14371	1.95621	1.2175	1.94159	1.10966
AC104653.1	1.83154	1.82526	1.44988	1.07686	1.08634	1.78242	1.32992	1.53713	1.0836	1.10019	1.10226	1.0995	1.11016	1.71642	1.05586	2.39945	1.06431	1.11309	1.10084	1.12556	1.0582	1.07389	1.10837	1.08719	1.06939	1.07339	1.10115	1.09391	1.0455	1.0593	1.19502	1.24132	1.07736	1.08993
AC104695.4	1.29499	1.33327	1.09859	1.13143	1.12768	1.25813	1.38567	1.10022	1.16073	1.99582	1.11019	1.72704	1.21213	1.15137	1.26951	1.30795	1.32501	1.95719	1.09363	1.56273	1.1395	1.14869	1.31242	1.29559	1.43788	1.34959	1.26014	1.36346	1.24394	1.14415	1.08351	1.17756	1.07975	1.14498
AC104777.1	1.07572	1.10418	1.13133	1.22448	1.11475	1.07926	1.10288	1.09623	1.08979	2.07462	1.14248	1.1485	1.07509	1.08693	1.08523	1.06294	1.09636	2.07148	1.16094	1.14467	1.079	1.10078	1.05837	1.07598	1.0865	1.07053	1.07132	1.04356	1.08624	1.10587	1.12829	1.12067	1.10587	1.14664
AC104777.3	1.10523	1.11964	1.10679	1.08856	1.05248	1.0934	1.11735	1.09142	1.05748	1.14217	1.06602	1.23122	1.13767	1.15949	1.11917	1.11844	1.10999	1.27222	1.05765	1.26256	1.17644	1.09521	1.11463	1.12424	1.15815	1.1997	1.07705	2.12231	1.11949	1.13388	1.09065	1.05258	1.11941	1.11151
AC105393.1	2.45212	2.33475	2.08613	2.75883	2.68264	2.23706	2.04451	2.16416	2.9696	2.39004	1.12034	1.18824	1.21514	1.18667	2.13493	2.1768	2.23123	2.8866	2.73945	2.48254	2.79183	2.93566	2.31953	2.35773	1.19622	2.39357	2.14166	3.98501	2.05957	3.10066	2.39515	2.65899	2.38267	2.12434
AC105393.2	1.58644	1.61612	1.91192	1.57835	1.78107	2.7273	2.44341	1.702	1.6821	1.41491	1.70361	1.92068	2.03651	1.53514	1.80208	1.56818	2.67428	1.60161	1.76527	1.65594	1.8105	1.55781	3.0451	1.75247	1.82157	1.8425	1.58796	3.03976	2.22472	1.60345	1.70054	1.56036	2.59864	1.56896
AC105399.2	1.80974	1.88004	3.09462	2.43739	2.23188	2.38611	1.58069	3.04931	3.65646	1.83412	1.07897	2.14076	1.28793	1.30912	3.05818	2.62431	3.00124	2.96233	2.21068	3.16809	1.16146	2.79279	1.92843	3.05319	1.98452	2.00343	2.40241	1.86285	3.17233	3.22857	2.43159	2.6065	3.43986	3.23816
AC106053.1	1.0989	2.48982	1.69137	1.0624	2.16188	1.09057	1.25868	1.10424	1.08174	1.09554	1.06266	1.14816	1.15211	1.12492	1.06314	1.11172	1.08531	1.08691	1.08049	1.08998	1.07412	1.08044	1.11639	2.0327	1.10354	1.12593	1.10799	1.11815	1.06215	2.31517	1.16877	1.1828	1.41614	1.4479
AC106706.1	3.92098	3.95297	3.52494	4.22011	4.00785	3.72124	3.73709	3.67822	4.11524	4.14572	3.02372	2.98302	3.86908	2.86701	3.55889	3.93771	4.01515	4.0786	4.76689	3.96408	4.54389	4.38713	2.84825	1.29677	3.56975	3.94604	3.50063	2.96447	3.84047	4.76354	3.60625	4.16327	3.79165	3.44961
AC106827.1	3.85139	3.34795	2.79175	2.94742	1.60152	3.15504	3.98251	2.07925	2.44341	1.17149	1.2837	2.19167	2.60727	1.11755	2.97033	3.03522	3.51874	2.96746	1.23006	2.14572	1.70131	2.89861	1.95927	1.23405	2.73108	2.41095	3.11626	3.52056	3.76374	1.91676	1.94003	4.29692	3.08825	3.04213
AC106869.2	1.18385	1.1675	1.05032	1.05773	1.39908	1.15716	1.24576	1.05329	1.06659	1.05138	1.07764	1.19975	1.11897	1.05402	1.1667	1.19144	1.16395	1.06553	1.07295	1.06	1.07354	2.22382	1.20489	1.19219	1.2026	1.19598	1.18782	1.1936	1.13191	1.06653	1.08583	1.10804	1.04349	1.06475
AC106874.1	1.88954	1.12932	1.21889	1.31638	2.11501	1.19857	1.1199	1.22929	1.30639	1.39709	1.69384	1.18263	1.32994	1.35454	1.19528	1.18562	1.15093	1.31884	1.92094	1.32036	1.24032	1.28501	2.20781	1.15923	1.14594	2.37226	1.22401	1.18832	1.14657	1.276	1.40774	2.70687	1.24074	1.27738
AC106900.6	1.7465	1.23729	1.20566	1.33319	1.70496	1.2687	2.13354	1.48528	2.77715	1.31954	2.67838	1.29652	1.52806	2.29943	1.25922	1.61237	1.26825	1.32722	1.36038	1.90861	1.29917	1.30609	2.18124	1.24588	1.26516	1.90548	1.87209	1.7461	1.22159	1.53966	1.32808	1.24859	1.40991	1.39688
AC107057.1	1.15141	1.1002	1.37595	1.19686	3.0306	1.14843	1.11379	1.1667	1.18275	1.18346	1.27886	1.14175	1.12302	1.14881	1.15153	2.31474	1.11107	1.18148	1.26373	1.25514	1.15498	1.1821	1.13519	1.1626	1.13919	1.15941	1.17204	1.15264	1.14233	1.17879	1.23703	1.11308	2.26347	1.84047
AC107079.1	1.12067	1.1479	1.07785	1.11275	2.00109	1.11472	1.14725	1.07941	1.10524	1.08166	1.11053	1.09147	1.10882	1.38142	1.11843	1.92508	1.13395	1.10629	1.12212	1.0994	1.09547	1.10965	1.09849	1.11883	1.12283	1.09549	1.09193	1.0892	1.11188	1.12921	1.08557	1.97918	1.08682	1.65377
AC108025.2	1.12694	1.29064	1.74603	1.21659	1.20693	1.19017	1.5762	1.5292	1.6607	1.23609	1.25894	1.1722	1.36153	1.34163	1.14972	1.51717	1.19328	2.10438	1.25333	1.16738	1.40821	1.88716	1.14168	1.99234	1.18007	1.48962	1.20226	2.1506	1.15289	1.30841	1.42799	1.28844	2.04679	1.22943
AC108051.2	1.0847	1.15871	1.13143	1.1447	1.12602	1.07897	1.08779	1.16163	1.13201	1.15857	1.17488	2.30161	1.15226	1.17242	1.09542	1.09543	1.09753	1.12868	1.16573	1.18778	1.37032	1.14386	1.10345	1.09313	1.10754	1.12635	1.08761	1.10481	1.32825	1.40011	1.17502	1.49397	1.13663	1.13639
AC108066.1	3.37117	2.16273	1.80922	1.19013	1.18488	1.88298	1.59216	1.80166	1.20599	1.98804	1.11022	1.28362	1.28297	3.75616	1.23222	1.23338	1.29109	1.20612	1.13567	1.39419	1.66359	1.20297	1.22739	2.59319	1.30297	1.25331	1.18944	1.24254	1.2077	2.36796	1.05848	1.21394	1.63253	1.19183
AC108463.1	1.87169	1.43419	1.5696	1.91762	1.23594	1.44694	1.40703	1.92508	1.23838	1.263	1.09638	1.77182	2.13572	1.28311	1.51357	1.46997	2.09258	1.1362	1.06306	1.21008	1.32116	1.28548	1.38096	1.61925	1.67971	1.69584	1.41898	1.53819	1.3632	1.31676	1.15508	1.06524	1.51458	2.28918
AC108868.5	2.981	2.72183	2.41549	3.05426	3.10796	2.46209	1.17161	2.7879	2.98692	3.15744	1.12111	2.15048	1.09712	1.05433	1.83755	2.34811	1.69151	4.10343	3.34721	2.39656	3.55934	3.97141	3.74793	3.00937	2.85621	2.60318	2.42672	1.11849	3.1171	3.87731	2.24928	2.10502	3.06406	2.51679
AC109589.1	1.28774	1.78292	1.10787	1.13515	1.14363	1.17827	1.2337	1.21231	1.1488	1.13124	1.16089	1.25985	1.17768	1.14557	1.97994	1.17846	1.28818	1.14818	1.14003	1.11088	1.13369	1.14284	1.17653	1.18287	1.27647	2.07303	1.15559	1.21345	1.17238	1.14701	1.104	1.16777	1.11235	1.1363
AC109642.1	2.16986	1.69475	1.14265	1.17215	1.10904	1.3368	1.54496	1.11378	1.17454	1.17661	1.06785	4.4656	1.24805	1.25759	2.00484	2.00729	2.57937	1.10604	1.09124	1.07537	1.1467	1.21454	2.68482	1.48377	1.80404	2.08142	1.32603	1.61461	1.87415	1.16785	1.83895	1.19827	1.12137	1.18599
AC111155.1	1.30865	1.23275	1.27909	1.5814	2.23511	1.33825	2.32116	1.28108	1.54542	1.62308	2.09215	1.27596	1.90021	1.77004	1.3391	1.4037	1.26575	1.57384	1.50678	1.47446	1.4701	1.54063	1.33271	1.21836	1.25202	1.26317	1.31888	1.26896	1.24793	1.57895	1.64462	1.80453	1.33823	1.45724
AC111186.1	1.22602	1.15596	1.24223	1.37855	1.31256	1.24257	1.15327	1.34381	1.3613	1.45081	1.7521	1.21116	1.42679	1.41311	1.24951	1.22025	1.18593	1.38072	1.36301	1.37297	1.28373	1.32706	1.26204	1.20145	1.18122	1.20256	1.26125	1.22159	1.17826	1.33559	1.44587	1.46469	1.26561	1.31
AC112518.3	1.10024	1.17335	1.098	1.1292	1.1352	1.117	1.11092	1.07575	1.14806	1.12423	1.19384	1.09096	1.17678	1.17047	1.15372	1.09971	1.15474	1.14776	1.17296	1.11245	1.12078	1.1282	1.08961	1.09425	1.13174	1.09835	1.07609	1.09367	1.10995	1.14446	1.09062	1.17626	1.08978	1.15316
AC112715.2	2.64911	2.86949	3.15823	2.82535	3.06757	2.99925	1.79275	3.04813	2.536	2.74695	3.48612	1.18257	2.38295	1.65893	2.7084	2.37659	2.83885	2.67564	2.3854	2.91021	3.09799	2.76224	2.66514	2.72908	1.21425	2.51885	2.88586	2.2452	3.37708	2.47105	2.05822	2.52316	3.00864	3.37414
AC112721.1	1.3582	1.48533	1.15222	1.19195	1.19699	1.3449	1.48069	1.14187	1.21807	1.20656	1.1933	1.82028	1.36927	1.37702	1.30632	1.44774	1.46248	1.20405	1.14898	1.08986	1.1835	1.22172	1.44024	1.4106	1.71066	1.62945	1.29693	1.58896	1.31328	1.19024	1.15473	1.28939	1.14547	1.19769
AC112721.2	1.15325	1.40758	1.23745	1.09659	1.12959	1.45152	1.11059	1.29298	1.11258	1.12422	1.20357	2.08202	1.05809	1.07685	1.14646	1.12995	1.55631	1.32725	1.13033	1.17442	1.13059	1.1018	1.11148	1.14061	1.15428	1.17492	1.15818	1.15142	1.4051	1.09661	1.16428	1.33236	1.13366	1.09736
AC113167.1	1.20943	1.29458	1.10409	1.16861	1.16539	1.20772	1.24666	1.09778	1.1814	1.14884	1.10796	1.2353	1.23977	1.17562	1.21426	1.20869	1.26307	1.18005	1.1194	1.7922	1.17224	1.17655	1.20301	1.21648	1.25984	1.21722	1.17277	1.20946	1.18889	1.20614	1.04438	1.18172	1.63936	1.16752
AC113167.2	1.1619	1.09833	1.19451	1.24792	1.83992	1.16299	1.1097	1.19184	1.229	1.24523	2.22507	1.14688	1.20119	1.21243	1.15833	1.16102	1.11934	1.2332	1.28433	1.29119	1.18508	1.22074	1.16551	1.16527	1.1296	1.15199	1.18997	1.16047	1.13688	1.22	1.28908	1.22759	1.20797	1.1932
AC113331.9	1.11346	1.18375	1.4363	1.13664	2.5029	1.9675	1.12136	1.91792	1.15336	1.12681	1.18748	1.09691	1.18428	1.17218	1.1313	1.11107	1.16401	2.0741	1.169	1.10652	2.90205	1.13629	1.09665	1.10896	1.14159	1.10464	1.08413	1.10051	1.11649	1.15604	2.14644	1.18212	1.09492	2.4124
AC113608.1	3.20562	3.46516	3.39478	3.14727	3.28623	3.1225	3.93689	3.32034	3.16943	3.76995	4.1129	3.40184	3.41956	3.11077	2.80118	3.4013	3.07141	3.43861	3.26821	4.45011	3.22319	3.0709	3.2066	4.30821	3.03879	3.07302	3.52942	2.602	2.9819	3.43139	2.93963	3.07016	3.3777	3.31777
AC113618.1	8.96008	8.65109	8.06136	7.99407	8.05358	9.16126	8.07421	8.01071	7.52541	7.69501	7.62912	8.50476	7.91667	6.55498	8.83866	8.13412	8.85781	8.47935	7.30802	7.45731	8.19864	7.69027	7.33678	6.86554	8.27306	8.72141	9.15627	7.30802	8.80659	7.60221	7.30956	7.57519	8.44065	7.96281
AC114730.2	1.45102	1.2968	1.25972	1.36649	1.38583	1.43434	1.27564	1.24164	1.39703	1.33219	1.48596	1.41887	1.38342	1.28756	1.39927	1.33774	1.34847	1.36247	1.46745	1.38452	1.30284	1.33621	1.41253	1.41385	1.418	1.40779	1.41692	1.42864	1.30928	1.3641	1.35997	1.20095	1.28535	1.29247
AC114752.1	3.28833	2.92934	4.56631	2.98376	2.8635	2.84724	2.70703	4.2195	3.34213	2.83961	2.8829	3.73846	3.27536	2.41597	3.06383	3.08215	3.18043	2.75303	2.68319	3.18091	3.42137	3.25795	3.55125	1.95313	2.77921	3.1918	3.18112	2.62034	3.30141	3.6057	3.22589	2.66305	4.40658	3.45289
AC114752.3	1.08957	2.17762	1.08777	2.27323	1.7922	2.24995	1.97507	1.151	1.08569	1.08332	1.14022	1.05479	1.07721	1.08422	1.08426	1.07269	1.09428	1.09369	1.14985	1.13829	1.07654	1.1027	1.07061	1.08703	3.05608	1.06667	1.07594	1.04943	1.08669	1.10897	1.12778	1.13488	1.10401	1.07379
AC114763.1	2.93223	1.05992	1.68396	1.11703	3.03194	1.08568	1.74149	1.13897	1.12828	1.14968	3.77274	1.75045	1.14724	1.15553	1.05035	1.09399	1.06116	1.15233	1.11732	1.1755	1.64145	1.11706	3.22714	2.20963	1.06086	3.71166	2.46188	2.03071	1.57423	1.07824	2.05357	1.28985	1.38985	2.6317
AC114765.1	1.25228	2.96947	1.53766	1.32409	1.32921	1.25064	1.19558	1.36396	1.33123	1.52661	1.33774	2.4126	1.89324	1.68081	1.21115	1.22742	1.22946	1.36463	1.38324	1.29247	1.56243	1.41226	1.23584	1.26109	1.29604	1.31959	1.19915	1.70443	1.22288	2.44499	1.28165	1.71471	1.80622	1.36255
AC114765.2	1.44914	1.08817	1.09661	1.17155	1.60607	1.09484	1.09572	1.13415	1.48505	1.38637	1.10314	1.31336	1.16287	1.1605	1.0727	1.56239	1.08553	1.27332	1.11188	1.14034	1.09326	1.12299	2.03225	1.09765	1.08903	1.09894	1.1107	1.24652	1.07804	1.09502	1.21902	1.26821	1.11679	1.12434
AC114776.3	3.70088	5.09462	5.4127	3.94532	4.52231	4.941	3.1374	5.28916	4.42412	4.29692	1.07469	1.75332	3.09748	1.2322	4.26386	4.24015	5.41978	5.00992	3.77274	4.63212	4.21505	4.43357	4.8185	4.39324	1.72366	3.69092	5.1434	2.37006	5.45076	4.66233	4.13353	4.45658	5.05016	4.58
AC114814.3	1.76868	1.56436	1.23134	1.29829	1.28702	1.5285	1.4976	1.2037	1.28151	1.28319	1.17331	1.95204	1.28095	1.32988	1.58014	2.10386	1.69561	1.1767	1.0861	1.22761	1.34656	1.33147	1.48663	1.72524	2.08506	1.84096	1.48258	1.66118	1.40892	1.36338	1.21254	1.13527	1.28199	1.2784
AC114814.4	1.24099	1.36494	1.21556	1.20012	1.20528	1.5642	1.29682	1.12658	1.22349	1.21446	1.22774	1.49012	1.31219	1.26024	1.22977	1.28525	1.33178	2.03712	1.20515	1.17828	1.50359	3.74922	1.2821	1.44572	1.43551	1.3818	1.19942	1.35998	1.23034	1.21494	1.12248	1.28388	1.17404	1.21449
AC116035.2	1.30898	1.49308	1.35834	1.22955	2.50218	1.33014	1.369	1.32235	1.25125	2.01352	2.25115	1.74506	1.42354	1.2794	1.27919	1.37361	1.42509	1.25876	1.20633	1.10422	1.2327	1.26328	1.35698	1.37257	1.59369	1.54452	1.25488	1.48784	1.29718	1.24778	1.14199	1.32597	1.18639	1.23238
AC116609.1	1.65475	1.65172	1.77041	2.0965	1.25383	1.55602	1.11278	1.50387	1.56681	1.44575	1.43361	1.17951	1.79331	1.28287	1.89704	1.18357	1.99196	1.70729	2.30879	2.01031	1.89134	2.07406	1.24614	1.8429	2.23415	2.10771	1.21259	2.24126	1.41818	2.40775	1.72502	1.33206	2.39766	1.76477
AC116609.2	1.13831	1.08124	1.17392	1.21633	1.20436	1.13631	1.09299	1.1756	1.19476	1.21017	1.30246	1.12149	1.16303	1.18649	1.12934	1.13594	1.09681	1.20327	1.26044	1.27238	1.1572	1.1946	1.13645	1.1408	1.10227	1.12255	1.15663	1.13176	1.11654	1.18838	1.27213	1.22051	1.1869	1.16531
AC116609.3	1.12097	1.10018	1.13104	1.1089	1.14626	1.12165	1.10333	2.03662	1.11752	1.1225	1.22598	1.12795	1.05429	1.0771	1.13406	1.12015	1.80089	1.11377	1.17739	1.4118	1.12034	1.11193	1.09297	1.44877	1.13799	1.15512	1.13401	2.48222	1.12652	2.70295	1.17846	1.3697	1.73254	1.09586
AC118345.1	1.21341	1.16445	1.1376	1.1275	1.0822	1.18033	1.18772	1.12676	1.1079	1.1753	1.07661	1.29413	1.26916	1.15704	1.24003	1.20866	1.16417	1.05935	1.04854	1.10213	1.22032	1.14223	1.18092	1.23469	1.25688	1.29599	1.2032	1.22511	1.1837	1.17902	1.09717	1.0467	1.15969	1.13417
AC118653.2	1.226	1.30927	1.17821	1.83623	1.25703	1.23747	1.83473	1.58492	3.31606	3.24413	1.24697	1.41491	1.53389	2.15272	2.46209	1.21756	1.26319	2.97914	3.2089	3.1754	1.8857	1.28764	4.14721	3.06168	3.19057	1.26046	1.17761	2.93538	1.19758	3.07785	1.97287	2.60668	1.18373	1.28042
AC122136.2	1.14522	1.12908	1.11764	1.0893	1.06789	1.13028	1.13604	1.11042	1.07187	1.14604	1.07632	1.22231	1.10545	1.13332	1.53702	1.15134	1.12329	1.05903	1.05804	1.10669	1.95788	1.10182	1.13396	1.16267	1.18878	1.22681	1.13281	1.16876	1.13964	1.13169	1.10413	1.0521	1.13104	1.46974
AC123023.1	4.04997	4.01082	3.15633	3.28881	3.27861	4.07213	3.93317	3.97141	4.1236	3.79716	1.09237	1.65244	1.21133	1.25234	3.98925	3.54977	4.30465	4.30135	4.42074	3.65933	1.30027	1.25412	4.26871	3.17564	3.98964	3.93617	3.83184	4.91764	4.00209	2.6202	4.36498	4.21132	1.95506	1.95213
AC124861.1	1.05465	1.13969	1.09879	1.09936	1.09884	1.07873	1.07609	1.0722	1.12436	1.11723	1.14281	1.09347	1.15109	1.15982	1.09639	1.06001	1.12701	1.12375	1.15035	1.13354	1.1111	1.09678	1.07696	1.04641	1.11108	1.09815	1.05327	1.08586	1.09867	1.10645	1.11223	1.11104	1.08352	1.13663
AC124997.1	2.58762	1.17048	2.43519	1.04884	1.86936	1.15639	1.25043	2.19101	1.34995	1.04129	2.32332	1.22786	1.14403	1.09638	1.16348	1.50543	1.16027	1.044	1.05399	2.78904	1.08816	1.06427	1.20193	1.34379	1.22278	1.24592	1.18446	1.19269	1.51287	1.07477	1.08227	1.08122	1.88943	1.06989
AC128709.2	5.74364	5.79712	5.4216	5.56357	6.40304	5.43459	5.61938	5.50198	6.19019	5.58718	6.38202	6.33508	5.41691	5.12742	5.24816	5.29986	5.72635	5.97534	5.93848	5.80744	4.20182	5.91434	6.31062	5.63247	5.89432	5.81583	5.05122	5.9443	5.776	5.85073	6.37628	6.61298	5.34006	6.11412
AC128709.3	1.20559	1.1601	1.14505	1.12521	1.12131	1.70664	1.38759	1.13814	1.13014	1.16533	1.09938	1.26706	1.10073	1.12678	1.23937	2.34353	1.16162	1.51428	1.07691	1.12476	1.88381	1.13636	1.17642	1.22605	1.24778	1.27515	1.21961	4.8099	1.72505	1.15414	1.12908	1.05715	1.15763	1.13048
AC128709.4	3.35989	3.35869	3.43411	2.59211	3.24437	3.38373	3.03204	2.98089	2.35204	2.84226	3.35957	3.19797	3.12142	2.60323	3.1733	2.98152	3.40006	3.0085	3.11215	3.44084	3.24803	3.16359	3.2404	3.15261	4.04619	3.71854	3.46044	3.00108	3.54536	2.18446	2.694	2.34862	2.91151	3.07044
AC132807.1	2.17596	3.51544	2.2053	2.34926	2.79422	2.51901	1.45628	2.11036	1.99158	2.85081	2.8032	2.83483	1.13133	1.49736	2.3424	2.47827	2.73832	2.48808	2.23262	3.40548	2.48942	2.53202	2.88926	4.7363	2.04669	3.227	2.62645	2.38912	2.62351	2.50157	2.44901	2.44681	2.58732	2.49305
AC133633.1	1.17712	1.64033	1.55031	1.69514	1.94873	1.15121	1.62174	1.49194	1.63428	1.9961	1.10453	1.19478	1.14352	1.13593	1.8636	1.18205	1.18377	2.24153	1.82145	1.25217	1.36298	1.38385	1.2518	2.4	2.19719	1.22551	1.15122	2.35168	1.16975	2.34238	2.10153	1.09957	1.78053	1.15862
AC133633.2	1.33132	1.22276	1.26248	1.41325	1.35268	1.34154	1.23155	1.24911	1.41281	1.41602	1.53638	1.29869	2.54218	1.36489	1.50517	1.29265	2.17214	1.40895	1.46792	1.41854	1.32281	1.36547	2.01864	1.31178	1.2818	1.29997	1.79208	1.3212	1.25788	1.40705	1.42474	1.28799	1.28904	1.32031
AC136289.1	2.1805	2.76869	1.21688	2.43377	2.45154	1.99465	3.01358	1.70357	2.79797	2.44277	1.07005	1.57179	2.50075	1.14248	2.30928	2.63971	2.32166	2.79744	2.71315	1.97394	1.14923	2.0878	2.215	1.56422	1.99042	2.18105	2.3031	2.91599	2.10458	1.82436	2.60171	2.88723	2.38198	2.0138
AC136604.1	5.56199	4.96332	6.24156	5.01295	4.56611	5.6042	4.73766	6.22891	5.0632	4.5214	3.92292	5.95829	4.50713	3.379	4.62748	4.98206	5.44981	5.22768	4.13087	5.10663	5.37118	4.30465	3.7716	3.72098	4.36793	5.08076	5.52429	4.38868	5.27063	4.33431	4.75196	4.56647	6.27253	5.59803
AC139099.4	1.17221	1.2251	1.13673	1.18383	1.18097	1.17192	1.5482	1.18199	1.17831	1.18544	1.1671	1.22838	1.2454	1.19866	1.15891	1.54135	1.18813	1.18968	1.19974	1.86107	1.16609	2.2478	1.16321	1.18269	2.06003	1.1913	1.14588	1.176	1.15374	1.19301	1.26939	1.2279	1.15226	1.23156
AC139712.4	1.2563	1.17774	1.19751	1.2275	1.25831	1.23914	1.18586	1.18776	1.23437	1.21078	1.33917	1.45963	1.16894	1.16799	1.26101	1.22592	1.2008	1.21371	1.28637	1.25928	1.3628	1.21353	1.21778	1.26242	1.27389	1.27355	1.27513	1.27354	1.21867	1.2168	1.23806	1.09771	1.21329	1.18026
AC140912.1	1.10087	1.07537	1.13519	1.16574	1.17052	1.30587	1.06559	1.15097	1.15172	1.17179	1.24951	2.04727	1.13923	1.215	1.09061	1.09883	1.41973	1.53616	1.19813	1.50958	1.11841	1.15332	1.09936	1.10165	1.07895	1.08997	1.11288	1.59399	1.08351	1.13259	2.38448	1.25142	1.14915	1.13645
AC141930.2	1.17392	1.1323	1.16488	1.1639	1.20161	1.17159	1.13915	1.15929	1.17038	1.16582	1.27722	1.19375	1.0976	1.11292	1.19672	1.17261	1.13598	1.15751	1.22636	1.21727	1.16384	1.1585	1.15165	1.193	1.19069	1.21087	1.20915	1.19607	1.17222	1.15479	1.20037	1.08361	1.17461	1.44159
AC142119.1	2.42538	3.00447	1.98467	2.47462	2.63951	2.41721	2.78381	2.23167	2.55747	3.07405	1.12481	2.91204	2.36103	1.1279	1.99612	2.33675	2.50594	2.83344	2.80272	2.69644	1.57951	2.60315	2.70032	2.74754	2.72115	2.62318	2.26937	2.75374	2.42088	1.87023	2.24226	3.19249	2.48539	2.65414
AC142381.1	9.38902	9.73008	8.54103	11.0949	11.2238	9.29579	10.0526	9.19553	11.1184	11.2388	11.7625	11.4332	11.0749	10.6802	9.63051	10.001	9.18305	11.1845	11.6446	10.8151	10.5246	11.0156	9.95689	10.2831	12.0393	10.3691	8.9897	10.6678	8.8093	12.2284	11.6188	11.7625	9.61023	10.1513
AC144450.2	1.10996	1.12072	1.20428	1.19194	1.16748	1.54552	1.10527	1.14128	1.1762	1.24842	1.2678	1.18021	1.23624	1.25544	1.38626	1.12721	1.54015	1.17718	1.57081	1.19683	1.19172	1.18153	1.40323	1.11287	1.88742	1.15868	2.03232	1.14102	1.12294	1.18957	1.61833	1.27886	1.16798	1.19012
AC144525.1	1.29997	1.38947	1.65949	1.81524	1.16754	1.27924	1.38337	1.30308	1.18996	1.15949	1.16825	1.48096	1.25385	1.18146	1.51214	1.31617	1.36098	1.1802	1.11117	1.07465	1.16934	1.18118	1.31828	1.55856	1.47657	1.38252	1.25635	1.93461	1.26146	1.76074	1.08492	1.21396	2.49643	1.82057
AC144831.1	3.41735	2.18499	1.14263	1.20441	1.20776	1.19581	1.50292	1.10489	1.85765	1.21708	1.26988	2.44769	1.31147	1.29528	1.15786	1.31722	1.20312	2.48085	1.25093	2.27622	1.81706	2.09393	1.14448	3.19523	1.18236	3.30096	1.11258	1.1857	1.15096	1.22691	2.67136	1.27269	1.12516	1.57807
AC144836.1	5.16076	4.7336	5.37462	5.81892	5.07338	5.40277	5.26188	5.44844	5.18614	5.08615	6.27057	5.22313	5.76296	4.89157	4.72142	5.05409	4.55567	5.22834	6.05375	5.08179	4.9645	5.77465	5.39413	5.25648	6.45797	5.47237	4.68682	5.03921	4.86794	5.61987	5.67103	5.32257	5.16632	5.1402
AC145343.2	1.0868	1.03879	1.37093	1.13847	1.13178	1.08269	1.05683	1.53782	1.12604	1.14654	1.24592	1.08757	1.11941	1.14291	1.06028	1.38333	1.04328	1.15032	1.16244	1.20837	1.09445	1.12556	1.09647	1.07609	1.04118	1.05393	1.36674	1.08481	1.05691	1.09707	1.25112	1.26357	1.12251	1.12087
AC147651.1	1.24579	1.80188	2.49884	1.42683	1.76411	3.01383	4.63531	2.63843	1.78107	2.43872	1.86915	1.22751	2.96205	1.49776	3.78796	1.23343	2.48497	1.42619	1.39519	1.93321	1.58513	1.36705	1.2824	1.20953	3.12039	3.15504	3.42382	2.92943	2.73365	1.39063	1.75389	1.54632	2.39805	1.36855
AC152010.1	1.36258	1.33276	1.32731	1.32039	2.02265	1.36957	1.73953	2.507	1.64647	1.29794	1.40701	1.39858	1.43322	1.31829	1.68063	1.48788	1.35014	1.73982	2.30416	1.28763	1.91464	1.3914	1.36067	1.88786	2.51276	1.35688	1.34358	1.36229	1.26508	2.08379	1.93661	1.27151	1.76354	1.28746
AC159540.1	1.95827	2.40471	1.56537	2.20825	1.46511	1.55287	1.97393	2.21554	1.81321	1.3211	2.34938	2.21254	1.44669	1.30081	2.10734	2.27666	2.11026	3.05126	1.5093	1.77032	2.62322	2.31067	1.63097	1.97776	1.63171	3.15825	2.27666	1.60821	2.13246	1.39539	1.39988	1.21931	1.30061	1.89109
AC159540.3	8.63687	8.89769	8.59813	8.20919	8.79465	8.89769	8.50476	8.35694	7.90377	8.18628	8.96008	8.90902	8.90902	8.11754	8.62242	8.69494	8.90902	8.48382	8.48382	8.12522	8.62481	8.1762	9.73731	8.83866	8.6893	8.58981	9.04416	9.52169	8.89475	8.02362	7.9958	7.68232	8.53889	8.73822
AC226119.4	3.80866	3.01258	3.01644	3.28903	3.17601	2.00219	1.23897	2.55839	1.88561	2.91944	3.69997	2.46453	1.32591	1.76341	3.32961	3.48483	2.5472	2.17195	3.27175	3.33336	3.36681	3.86185	1.21934	1.70066	3.57566	3.71997	3.41468	1.28228	3.10079	3.23474	3.20348	1.24859	3.52443	2.73601
ACAA1	2.45453	1.80962	1.41017	2.18222	2.32993	3.07694	2.81386	1.42915	1.78124	1.81196	3.37836	3.10914	3.388	2.36762	1.82017	2.9408	1.17461	1.60818	2.09382	2.60524	1.70023	2.84506	2.36352	1.24165	3.00055	2.70202	1.88905	2.61434	2.0203	2.46727	2.76577	2.49054	2.16196	2.50919
ACAA2	1.16837	1.11415	1.1846	1.21664	1.22817	1.16727	1.12531	1.17723	1.2061	1.20284	4.55806	1.16519	1.14907	1.16551	1.1734	1.1656	1.12605	2.32028	1.27917	1.26534	1.66165	1.20008	1.1571	1.1828	2.39887	1.17981	1.19873	1.17442	1.15737	1.20007	2.0856	1.11513	1.20003	1.16207
ACACA	1.52058	1.08283	1.14046	1.16627	1.17199	1.10843	1.06782	1.15124	2.69725	1.17668	1.8218	2.0078	1.13501	1.15937	1.54504	1.10193	1.39879	1.1679	1.70364	1.22597	1.1269	1.15362	1.09847	1.09935	1.0877	1.09864	1.11852	1.10417	1.09348	1.13849	1.24164	1.86865	1.15211	1.34262
ACACB	1.14651	1.14376	1.31319	1.20152	1.20258	1.15423	1.11896	1.19801	1.19816	1.19536	1.27856	1.13904	1.17342	1.17893	1.15983	1.14634	1.13447	1.19735	1.24783	1.2307	1.16303	1.18554	1.14445	1.15068	1.14227	1.14933	1.16578	1.14737	1.3098	1.19089	1.21906	1.16453	1.17222	1.17027
ACAD10	4.2536	4.27555	4.36636	4.32404	4.45281	3.87848	4.14422	4.2498	4.08207	4.30648	4.42731	4.35692	4.30127	4.08306	4.16052	3.78735	4.14234	3.83633	4.23128	4.47273	4.01548	4.58921	3.70671	4.38106	4.26405	4.2142	3.92937	4.14306	4.16606	4.63645	4.42287	4.15667	4.3865	4.06544
ACAD11	1.76743	1.67407	1.26732	1.37927	1.4739	1.64249	1.61773	1.24255	2.04194	1.30268	2.32116	2.20037	1.42341	1.41581	1.678	1.65669	2.48468	1.28158	1.30453	1.5948	2.01971	1.43219	2.57379	1.89231	2.07347	2.0252	1.5925	1.90265	1.48777	1.98599	1.40535	1.25449	1.32542	1.89986
ACAD8	1.11059	1.18683	1.58371	1.14322	1.14759	1.83402	1.11711	1.78762	1.16324	1.13945	1.20687	1.10109	1.20253	1.19187	1.13127	1.10996	1.1669	1.16174	1.18325	1.11176	2.15322	1.78646	3.16809	1.10537	1.14331	1.1066	1.6695	1.10509	1.11863	2.52345	2.6331	1.19437	1.15448	1.16803
ACAD9	2.63949	1.0879	2.96787	1.91122	2.21386	2.40364	1.1896	2.50962	2.33122	2.00515	1.13126	1.09324	1.11487	2.46704	1.07204	1.83632	1.93107	2.29443	2.21812	1.94902	2.05152	2.24404	2.34956	2.03929	1.07935	1.15446	2.48403	1.20983	2.4337	2.28545	2.20292	2.18182	2.39368	2.27249
ACADL	1.38057	1.24955	1.26705	1.42386	1.37444	1.80415	1.2517	1.25113	1.43099	1.40972	1.52577	1.33969	1.50367	1.36152	1.36749	1.31231	1.30855	1.41846	1.49093	1.43035	1.61065	1.37706	1.40666	1.34886	1.32224	1.33445	1.38067	1.36127	1.27873	1.42509	1.42872	1.27618	1.2953	1.32641
ACADM	3.49958	1.16617	1.23564	1.3902	1.36521	1.23276	1.15353	1.24873	1.37065	1.49343	2.58274	1.21876	1.47129	2.45291	1.23879	1.20374	1.18344	1.39236	1.33689	1.33884	1.29014	2.14107	2.24941	1.16752	3.52276	4.16247	1.24797	1.21278	1.17957	1.33651	1.4696	1.61854	1.31121	1.3225
ACADS	1.05543	1.39363	1.55635	1.08528	1.09559	1.06597	1.25337	1.08486	1.10508	1.10051	1.15222	1.07986	1.10782	1.12178	1.09166	1.04364	1.1131	2.3663	1.14237	1.14003	1.09674	1.08255	1.06049	2.09374	1.1443	2.14376	1.05695	1.07673	1.08754	1.08796	1.48721	1.10583	1.08492	1.11315
ACADSB	1.13164	1.1093	1.14639	1.17675	1.5238	1.86957	1.11848	1.26954	1.15922	1.15874	2.48935	1.11535	1.12713	1.13803	1.13714	1.12191	1.12902	1.16122	1.23145	1.46774	1.13444	1.16288	1.1569	1.13897	1.12514	1.12971	1.14731	1.1147	1.13693	1.16473	1.2022	1.5403	1.16229	1.14708
ACADVL	4.91004	4.0249	5.30776	4.80534	4.82729	5.13422	5.13905	5.09392	4.8597	4.78892	3.20959	4.31694	4.51056	3.93688	4.91327	4.6551	4.70661	5.35999	4.76236	5.37428	4.91824	4.59103	4.86863	4.91409	3.876	4.98588	5.42316	4.63843	4.74779	4.96605	4.78214	4.69238	5.437	5.02959
ACAN	2.26719	1.97892	2.44581	2.63218	2.05459	1.849	2.25673	2.13851	1.49876	1.22638	1.28949	1.3942	1.34778	1.24363	2.09545	1.44347	2.49813	2.25553	2.14111	2.18934	1.65399	1.87409	1.78489	1.37504	1.40503	2.00879	1.8477	1.37439	2.40708	1.30497	1.52395	1.69884	2.56372	1.75843
ACAP1	1.32139	1.70164	2.21732	2.66298	3.16346	2.62065	2.18358	2.57279	2.91657	2.4551	4.02326	1.07885	1.13275	1.13062	1.11657	2.28271	1.14138	2.68249	1.53638	2.222	1.10626	3.41493	3.11379	2.93671	1.15085	3.06697	1.0756	1.0817	1.56483	2.40802	2.54747	2.85175	2.94612	3.24233
ACAP2	1.24252	1.1632	1.24155	1.34869	1.30127	1.25107	1.16499	1.23447	1.33805	1.38449	1.51919	1.22668	1.35327	1.31888	1.26027	1.23324	1.1945	1.34076	1.37579	1.36554	1.26972	1.31067	1.27019	1.23554	1.20091	1.22412	1.27337	1.23849	1.1951	1.32147	1.38614	1.29746	1.26266	1.28484
ACAP3	7.47603	6.9155	7.70375	7.90394	7.95938	7.46238	7.55563	7.75754	7.92827	7.81856	8.4059	7.93106	7.57654	7.57481	7.01884	7.11789	7.14393	8.15709	8.14038	7.95922	7.80822	7.79423	8.50249	8.46033	7.80967	7.18782	7.33327	7.66132	7.24466	8.28865	8.11285	8.22814	7.60034	7.93001
ACAT1	1.25332	1.1918	1.18363	1.24772	1.26328	1.35238	1.17629	1.23448	1.59567	1.21646	1.33925	1.24993	1.91857	1.19908	1.51034	1.22998	1.2122	1.24098	1.3367	1.30717	1.23238	1.2318	1.69625	1.80442	1.24269	1.25186	1.23752	1.24888	1.1946	1.30026	1.29378	1.16887	1.2043	1.18918
ACAT2	2.54973	2.81402	1.30471	1.51667	3.13361	1.65434	2.55871	1.27449	2.15292	1.85754	2.89779	4.4321	1.85042	3.73969	1.59799	2.52673	2.0748	2.65823	2.08292	2.03662	1.43349	5.54387	2.11501	2.36531	4.19918	1.82472	1.59037	3.57566	1.77315	1.54468	1.99902	3.0594	1.39626	2.78039
ACBD3	1.17613	1.12775	1.17716	1.19453	1.22236	1.17412	2.32741	1.17023	1.19304	1.18443	1.29073	1.18426	1.12184	2.10771	1.70435	2.35839	1.8797	1.18318	1.26375	1.24514	2.15979	1.18286	3.11789	1.19368	2.67203	1.20039	1.21081	1.18998	1.17084	1.1817	1.22462	2.3445	1.19065	1.14862
ACBD4	3.13222	3.6973	3.44846	3.59525	3.38312	3.34335	3.82178	3.60919	3.94712	3.54983	3.45613	3.58084	4.1795	3.2314	3.77315	3.44749	3.60016	4.03999	3.33375	4.01061	3.70887	3.23256	3.53658	3.39653	3.27706	3.57434	3.68157	3.43807	3.39141	4.09482	3.70344	3.23626	3.80467	3.82202
ACBD5	1.19399	1.58416	1.14158	1.20196	1.19903	1.21034	1.1975	1.19376	1.21697	1.23729	1.15703	1.32402	1.39359	1.28595	1.18859	1.6049	1.24304	1.22665	1.21104	1.13195	1.2059	1.22259	1.18665	1.21068	1.28009	1.26092	1.15029	1.22195	1.18391	1.23039	1.81487	1.30743	1.15404	1.2155
ACBD6	1.20338	1.22254	1.07333	1.10158	1.09975	1.18498	1.26747	1.07696	1.12529	1.08538	1.1186	1.22028	1.15633	1.09492	1.19999	1.20526	1.21854	1.11757	1.09161	1.06923	1.11388	1.10843	1.21657	1.20696	1.23709	1.20445	1.19233	1.21129	1.17481	1.12599	1.05839	1.13537	1.07121	1.10951
ACBD7	4.85916	5.17762	5.77186	5.30656	5.11199	4.76499	5.20716	5.92949	5.39885	5.31983	4.61167	4.40672	5.90443	4.32946	5.87916	6.01572	5.49317	4.16941	4.60744	5.45847	5.67044	6.01824	2.96353	3.2232	5.17745	5.72826	4.46781	5.18857	5.54138	5.2296	5.0386	5.21766	5.53795	4.8239
ACCS	1.24547	1.24323	2.73622	1.08624	1.08434	1.21135	1.31692	2.78875	1.12136	1.08228	1.09116	1.28546	1.16169	2.50416	1.23517	1.25582	2.16652	1.09438	1.08118	1.05797	2.56142	2.25009	1.26784	1.24879	1.30632	1.26651	1.72888	1.27617	2.94132	1.10262	1.07296	1.11949	2.29702	1.11116
ACCSL	1.05289	1.14232	1.10227	1.7925	1.09884	1.07661	2.08879	1.58445	1.12836	1.83189	1.12707	1.10012	1.16393	1.17139	1.09582	1.06206	1.12958	1.1263	1.15086	1.13526	1.13011	1.10252	1.08133	1.04649	1.11432	1.10198	1.05169	1.08911	1.13924	1.4112	1.11053	1.855	1.08519	1.14173
ACD	1.95147	1.09972	2.7602	1.07757	1.09646	2.41864	1.08833	2.56086	1.08636	1.10752	1.28832	1.119	1.05814	1.07602	1.13542	3.0444	1.864	1.08352	1.11743	1.16207	2.82429	1.88729	1.08043	2.38789	1.12674	2.70641	1.64015	1.11693	2.88066	1.07885	1.15191	1.08055	3.14793	1.81741
ACE	4.25681	4.12076	4.36082	4.1014	4.00961	5.07938	3.96831	4.33771	4.18625	4.14436	4.24361	5.16649	4.05549	4.00157	4.25741	4.09337	4.22475	4.16362	3.89866	3.94249	4.20526	4.14848	4.19422	4.23416	4.23764	4.43767	4.1921	4.23333	4.43457	4.76341	4.1127	4.11943	4.31201	4.12445
ACE2	1.0652	1.11851	1.49908	1.6183	1.10452	1.08001	1.08495	1.43275	1.10042	1.09003	1.15969	1.05229	1.08923	1.1021	1.15961	1.05217	1.39291	1.10399	1.15633	1.13771	1.08709	1.08926	1.05044	1.06023	1.09471	1.08091	1.70435	1.06124	1.08503	1.09388	1.12257	1.11308	1.15646	1.50644
ACER1	2.9857	4.22955	4.13607	4.36098	5.01015	4.24673	4.26021	4.32064	4.88687	4.91067	2.1761	4.73766	1.59326	2.10318	3.95297	4.2588	3.56975	4.75196	5.06806	5.17506	4.8232	5.18934	4.3503	4.82129	3.20376	3.15608	3.79763	4.26801	3.32789	5.25536	3.90067	4.96118	4.59402	4.14118
ACER2	3.88359	4.02761	3.40246	3.91686	3.91012	3.80029	4.06032	4.22866	4.40594	3.94513	3.63726	4.35485	3.5337	3.49315	3.50167	3.67474	3.88373	4.04994	4.57975	3.85944	3.87485	3.68864	4.22969	4.35256	3.93772	4.16346	3.67241	4.13134	3.81646	4.20438	4.08728	4.07402	3.80973	3.83821
ACER3	1.43585	1.47779	1.15875	1.18807	1.16791	1.37091	1.55092	1.137	3.21244	1.20413	1.0911	1.97534	1.27703	1.2629	1.33448	1.54446	1.49692	1.16292	1.12251	1.09009	1.71917	1.22794	1.51079	1.48961	1.86145	1.83488	1.33322	1.68971	1.32666	1.17204	2.23265	1.28226	1.72741	1.19908
ACHE	4.98295	4.82427	5.07736	4.56469	5.30469	4.98008	4.85721	4.71893	4.64557	4.75697	5.58357	5.04417	5.24405	4.63775	4.8298	4.63324	4.80534	4.89886	4.92462	5.09282	5.19012	5.09698	5.35999	4.70756	3.69635	5.33035	5.07601	3.21994	5.0479	5.19153	4.74074	5.0235	4.9652	5.06049
ACIN1	4.44149	4.61455	4.58087	4.75651	4.63428	4.28106	2.22472	4.51138	4.79401	5.24047	3.14683	4.32157	2.88212	1.05701	4.43571	4.17849	4.52703	5.10663	4.92237	5.0058	4.66233	5.2454	4.72187	4.92346	2.94992	3.79734	4.14778	2.76255	4.57606	5.22979	4.83263	4.15152	4.77557	4.50114
ACKR1	4.09036	4.01766	2.13665	2.09694	2.11348	3.74239	2.59104	1.71036	2.19883	2.90823	1.49119	3.73054	4.65328	4.23296	3.11504	2.92347	3.88292	2.79532	2.71696	2.81313	3.49327	2.3232	4.98517	4.17096	4.40575	3.80018	4.26871	2.1576	3.68211	2.37467	1.44969	1.07766	2.64423	3.7463
ACKR2	1.27738	2.74372	1.16449	1.16105	1.16094	1.23203	3.07714	1.31397	1.79182	1.18759	1.13696	1.34063	1.12539	1.15436	1.72787	1.25203	1.21282	1.10736	1.07768	2.18832	1.22496	1.1692	1.22146	1.28769	1.32317	1.33972	1.26631	1.84613	2.17534	1.1938	1.13201	1.05714	1.18148	1.15455
ACKR3	1.25562	1.31346	1.09498	1.14172	1.14357	1.23418	1.31893	1.09807	1.16427	1.12506	1.14508	1.31689	1.21501	1.14482	1.24775	2.33212	1.29479	1.15564	1.10001	1.06908	1.14896	1.15255	1.26972	1.64437	1.34503	1.27844	1.22914	1.29159	1.22246	1.16476	1.06079	1.1734	1.08679	1.98336
ACKR4	1.10248	1.05646	1.14016	1.1741	1.16748	1.10605	1.04112	1.16388	1.1649	1.193	1.28399	1.10535	1.16625	1.18734	1.08086	1.10666	1.0709	1.18863	1.18741	1.23447	1.12082	1.15692	1.11639	1.09098	1.06225	1.07985	1.12326	1.10609	1.06754	1.12754	1.28158	2.60056	1.14685	1.6716
ACLY	1.50275	4.05979	3.34923	4.03097	3.73806	3.27884	2.17879	3.43812	4.28198	3.95189	1.97507	3.62925	1.28521	2.58093	3.70886	3.56729	4.09861	4.36579	3.86874	3.8391	3.84759	4.157	4.18837	4.29549	3.71854	2.10491	3.73679	4.35802	3.56536	4.44048	4.2876	4.50259	3.90495	4.07907
ACMSD	1.24933	1.17766	1.25389	1.43669	1.60028	1.2711	1.1775	1.25557	1.41068	1.5058	1.89394	1.23059	1.54851	2.17094	1.27408	1.23516	1.21164	1.4363	1.40255	1.4029	1.32758	1.37697	1.28554	1.35856	1.19984	1.21897	1.28012	1.23815	1.19515	1.40056	1.5003	1.57086	1.58862	1.35403
ACO1	2.44615	1.08797	1.10327	1.10844	1.1262	1.07095	1.0861	1.10791	1.09313	1.09466	1.17332	1.05737	1.05945	1.08447	1.08093	1.05753	1.08137	1.10005	1.18211	1.17557	1.08301	1.1056	1.05113	1.07519	1.08264	1.0806	1.07623	1.92068	1.0855	1.10009	1.15501	1.11316	1.11778	1.07623
ACO2	1.83488	1.34652	1.10473	1.12781	1.09977	1.28012	1.44741	1.0986	1.15446	2.58745	2.23954	2.34	1.21097	2.66135	1.44955	1.37353	1.84459	1.11657	1.08624	1.0615	1.7705	1.97265	1.3593	1.33712	1.52679	1.79599	1.28689	2.59521	1.25517	1.1349	1.27314	1.163	1.35492	1.14915
ACOD1	4.91067	5.54206	4.27593	5.61119	5.72021	5.10893	4.99603	5.0768	5.84127	5.84055	6.02244	5.45076	4.91067	4.66696	4.73956	4.82792	4.92823	6.25131	5.70358	5.68348	4.89709	5.04212	6.46888	6.33243	5.20381	3.91368	4.64359	5.07629	4.82019	5.33942	6.26468	6.35393	5.35041	5.70298
ACOT1	7.60424	5.39292	9.09933	4.19778	3.29122	6.98776	5.05976	7.86703	4.14005	4.84432	4.73563	6.11016	6.16468	5.2163	5.18662	4.64192	6.04839	5.30197	3.86412	5.27932	4.61963	3.83478	4.19108	2.41478	4.81492	5.97217	7.31214	3.79165	7.50144	3.3687	3.88316	3.7564	7.79109	7.31394
ACOT11	3.12763	3.4709	3.13164	3.48442	3.28191	3.65639	3.06754	3.44504	2.72335	2.85491	7.53348	3.59152	2.92144	2.1278	2.93928	3.20158	3.25654	2.94123	2.76243	2.83267	2.40873	2.58657	3.23773	3.0877	2.97965	3.29984	3.72676	3.2435	3.9933	2.39313	2.8587	3.02732	3.09665	2.88127
ACOT12	1.74756	1.13673	1.45762	1.10965	1.39703	3.01719	2.24965	1.84288	1.12554	1.14675	1.16993	1.21558	1.08069	1.10146	2.38429	1.6992	1.13657	1.0983	1.09805	1.15415	1.1693	1.11951	1.14648	1.18768	1.402	3.68538	3.03522	1.19835	2.50124	1.75202	1.14846	1.06491	1.51526	1.82511
ACOT13	1.19882	1.19519	1.22546	1.39093	1.46626	1.22791	1.16972	1.24687	1.89158	1.50603	1.64314	1.25199	1.49276	1.56779	1.23259	1.19261	1.19025	1.38144	1.31989	1.29509	1.2921	1.38468	1.20231	1.15358	1.20145	1.20505	1.23666	1.21649	1.2027	1.34193	1.44469	1.64357	1.2847	1.31992
ACOT4	1.10163	1.18664	1.11484	1.15158	1.15413	1.1217	1.11144	1.41797	1.17358	1.15639	1.22251	1.10842	1.22432	1.21654	1.12738	1.10466	1.16693	1.16875	1.20259	1.12309	1.14114	1.14881	1.10497	1.09684	1.14329	1.10903	1.07828	1.11464	1.12247	1.16669	1.09447	1.20136	1.09894	1.18078
ACOT6	3.34161	1.17967	2.057	1.04908	2.14958	1.15607	1.25084	1.0412	1.04392	1.04093	1.04443	2.42883	1.14869	1.10252	1.16279	1.20627	1.16006	1.04262	1.05207	1.04402	1.23341	2.14376	1.20028	3.58862	1.22533	2.64513	1.18224	1.19122	1.11851	1.07934	1.08049	1.07796	1.04938	1.07193
ACOT7	2.24054	1.1647	2.65608	1.04725	1.04077	1.14812	1.23893	1.04109	1.03941	1.03852	1.04085	1.22599	1.15233	2.75391	1.15092	1.19627	1.15066	1.0416	1.0515	1.04413	1.09144	2.01822	1.18908	2.93507	1.21496	1.23824	1.4952	1.18053	1.1097	1.07976	1.08184	1.07643	1.05331	1.06891
ACOT8	3.65713	3.62093	3.18618	3.42326	3.70335	3.70849	3.49596	3.01788	3.09302	3.38792	5.2519	3.50082	3.54643	3.48302	3.43847	3.77585	3.91536	3.38117	3.47907	3.33657	3.60654	3.32682	3.87776	3.53682	2.95354	3.5046	3.66807	3.68018	3.73254	3.40467	3.07759	3.17887	3.28318	3.58647
ACOT9	2.00262	1.75866	2.06254	1.23205	1.51273	1.15618	2.27408	1.59708	1.22037	1.60179	1.34327	2.65565	1.19538	1.21188	1.75948	2.19361	1.55752	1.24378	1.263	1.97131	1.85665	1.90167	1.15556	1.31421	1.99901	1.66859	1.85597	2.74361	1.99241	1.97819	1.62765	1.67094	1.99724	1.18865
ACOX1	2.16227	1.35628	1.49866	1.14382	1.14392	1.26756	2.6693	1.47056	1.17124	1.13638	1.14016	1.45032	1.22703	1.16288	1.27297	1.31382	1.34154	1.15612	1.09933	1.06868	1.14999	1.16066	1.3178	1.30219	1.45789	1.3671	1.26099	1.37745	1.39888	1.15657	1.08467	1.19238	2.22176	1.84068
ACOX2	1.24422	1.25003	1.24944	1.40115	1.51129	1.21841	1.21692	1.21988	1.74033	1.62326	1.71725	1.43229	2.0498	1.89737	1.19666	1.1896	1.1931	1.37093	1.52881	1.40506	1.40655	1.54741	1.23682	1.23386	1.28266	1.28534	1.19942	1.27686	1.26071	1.51243	1.30829	2.53776	1.26101	1.40511
ACOX3	1.43673	1.2863	1.26676	1.40744	1.39117	1.43346	1.27	1.24919	1.42741	1.37876	1.50438	1.39672	2.9066	1.32836	1.39242	1.33334	1.34249	1.59538	1.49676	1.42063	1.32739	1.369	1.43381	1.39703	1.38267	1.388	1.40874	1.40768	1.30003	1.40989	1.40845	1.24626	1.29508	1.31584
ACOXL	1.4674	1.1614	1.11763	1.14189	1.15228	1.14393	1.25419	1.18107	1.14586	1.13865	1.18881	1.17039	1.14626	1.13144	1.14883	1.15404	1.15065	1.15177	1.15589	1.20802	1.12884	1.13998	1.54733	1.16018	1.16856	1.15739	1.1995	1.19698	1.25976	1.14183	1.15162	1.17175	1.12375	1.12816
ACP1	2.45023	2.47962	2.31067	2.17752	2.35533	2.32595	2.48642	2.55117	2.70052	2.49683	1.29229	2.18309	1.95883	2.22365	2.77078	2.28317	2.31777	2.64195	2.63464	2.48968	1.52254	2.14304	2.54313	2.7382	2.1853	2.16799	2.74637	2.23224	2.62885	1.70633	2.60368	2.57529	1.85139	2.2967
ACP2	2.39073	1.86189	2.32113	2.66166	2.23001	2.09819	2.35786	2.11139	2.66622	2.62298	1.14138	2.29543	1.75692	2.55939	2.32212	2.49232	2.27654	2.63718	2.69742	2.58255	2.60271	2.86252	2.68191	2.72773	1.98761	2.3059	2.39751	2.51374	2.26597	2.79188	2.45737	2.79833	2.38601	2.21617
ACP4	7.62051	7.85022	7.36263	8.32006	8.16873	7.60221	7.96448	7.73064	8.39319	8.31171	7.82149	8.1504	7.3214	6.81065	7.42539	7.58542	7.57801	8.52122	8.6706	8.29989	7.9958	7.74777	8.41988	8.62481	8.02509	7.57058	7.58961	8.01814	7.52963	8.6671	8.58168	8.85781	7.76955	8.03253
ACP5	1.28818	1.44575	2.05013	1.99248	1.65264	2.23145	1.62094	2.11572	2.03227	2.75294	1.12459	4.19681	2.03453	2.87584	3.00551	3.4453	1.37579	1.25934	3.18914	1.81823	1.87522	3.31908	2.56684	2.85995	2.87224	2.81462	2.53959	1.6435	1.26918	2.82279	2.65823	2.60189	1.89004	1.64456
ACP6	1.0789	1.08366	1.11267	1.11612	1.1351	1.20403	1.08123	1.11589	1.84068	1.10262	1.19122	1.07266	1.05669	1.08884	1.08611	1.0719	1.07729	1.10636	1.19312	1.19016	1.08991	1.11222	1.05767	1.08773	1.08484	1.08987	1.08414	1.06989	1.41431	1.10343	1.17009	1.11046	1.12696	1.08074
ACP7	11.5653	11.5285	10.3037	10.8044	11.006	11.7215	11.1276	9.98067	10.416	10.4743	9.87831	11.876	9.96612	8.31636	11.381	10.9022	11.6188	11.348	10.094	10.1862	10.7467	9.89698	9.49845	9.19553	10.3772	10.9337	11.9778	9.67756	11.551	10.2722	10.1028	9.98067	11.0678	10.6481
ACPP	2.01748	1.22444	1.16993	1.32539	1.2415	1.22806	1.68388	1.17196	1.27407	1.30524	2.83221	3.12805	1.3483	1.89531	1.3521	1.21801	1.22637	1.28361	1.23999	1.85511	1.53281	1.2537	1.23982	1.20879	1.22515	1.61477	1.22463	1.22129	1.43497	1.27267	1.70529	1.70891	1.18824	1.23935
ACR	3.19538	2.6565	2.88833	3.33023	3.39482	2.90553	3.0555	3.11573	3.07515	2.97015	2.79989	2.77808	2.86572	1.89241	2.88916	3.11951	3.21269	3.38147	3.3386	3.35162	3.2451	3.46652	2.76156	3.01223	1.50583	3.11584	3.13737	2.29032	3.24228	3.50752	2.47287	3.01597	3.41412	3.20565
ACRBP	1.83733	3.1797	2.79324	2.77024	3.2803	3.20174	3.88899	2.7648	3.87147	1.20915	1.67116	2.62585	4.11556	7.03906	3.24383	5.00294	3.23712	1.20316	3.35887	3.69712	2.74839	3.17854	3.68162	3.70413	3.91432	3.25385	2.61743	3.65646	2.46148	2.52548	3.53468	2.71595	1.19111	3.20348
ACRV1	1.40578	1.44642	1.14276	1.17238	1.15863	1.33849	1.51627	1.12669	2.2088	2.23004	1.09619	1.80632	1.26184	1.23168	1.86333	1.48347	1.45817	1.16013	1.11111	1.23845	2.39317	1.37483	1.45982	1.43284	1.74229	2.298	1.3151	1.60414	2.00566	1.16386	1.16963	2.8315	1.12304	1.64998
ACSBG1	1.3192	1.44333	1.24346	1.73634	1.35146	1.36415	1.43168	1.30415	1.43073	1.36553	1.5155	1.31404	1.62425	1.40958	1.30983	1.27722	1.98547	1.42584	1.48633	1.44936	1.32948	1.37996	1.46613	1.43228	1.27425	1.33209	1.31636	1.31213	1.39141	1.51113	1.48545	2.28136	1.28257	1.55049
ACSBG2	4.28734	4.94361	2.46744	4.96332	5.47512	4.38543	5.06286	3.24361	5.62368	5.15099	3.77661	5.16137	3.91297	2.39541	4.58971	4.70959	4.14315	5.87964	6.09753	5.28006	2.89583	4.86017	5.57004	4.90083	5.67535	5.47512	3.94218	5.64719	4.00318	5.32366	5.67751	6.2483	3.42181	5.12132
ACSF2	1.12781	1.17294	1.08174	1.12442	1.12562	1.12766	1.15002	1.06792	1.12475	1.09579	1.11058	1.09963	1.13665	1.1181	1.13174	1.11953	1.15404	2.04775	1.12596	1.09561	1.11113	1.12395	1.10628	1.12686	1.14123	1.10608	1.09463	1.0996	1.1211	1.14676	1.073	1.14032	1.09168	1.65884
ACSF3	2.38366	1.90182	2.42248	2.51748	2.4408	1.73827	1.82062	2.37918	2.23529	2.19783	1.84047	1.12823	1.19077	1.65961	1.55366	1.1161	2.19717	2.214	2.2206	2.19783	2.25796	2.50416	2.42063	1.9902	2.27562	2.07082	1.94288	1.88675	2.20399	2.26442	2.69656	1.25148	2.4298	2.23944
ACSL1	4.34097	4.25588	3.3974	3.59002	4.50089	3.45127	3.53068	2.56931	3.4384	2.44256	1.32447	4.11289	3.3594	2.01941	2.72451	3.56691	3.88854	2.3392	1.27957	2.1034	3.33056	3.57976	2.14685	4.44957	3.30176	2.23783	3.64446	2.22992	4.07244	3.0117	2.83892	1.22133	3.11846	3.12207
ACSL3	1.59236	1.48067	1.28019	1.42667	1.49162	1.57113	1.39344	5.43653	1.48147	1.3461	1.60268	3.93354	1.54125	1.33537	1.51589	1.46358	2.26148	2.16002	1.55202	1.46407	1.3589	1.39927	1.60687	1.60619	3.27648	1.60961	1.52123	2.42823	2.03662	1.44133	1.4497	1.2549	1.31282	1.33846
ACSL4	1.8078	1.74	1.41708	1.18139	1.58055	1.11376	1.17621	1.45864	1.05873	1.2727	1.10307	1.14336	1.35537	2.93305	1.9073	1.13675	1.60663	1.06911	1.08919	1.08582	1.07289	1.07361	1.13878	1.14755	1.56607	1.14057	1.62101	1.12529	1.16953	1.467	1.11142	1.60332	1.16898	1.14163
ACSL5	1.07338	1.11283	1.33667	1.07841	1.06479	1.07996	1.09885	1.45024	1.06796	1.12508	1.07876	3.09562	1.11836	1.13874	1.10721	1.09798	1.10423	1.06796	1.07927	1.11709	1.14513	2.04069	1.09331	1.09692	1.13822	1.167	1.84887	1.19864	1.10797	1.10011	1.11026	1.06457	1.45486	1.10611
ACSL6	1.11298	1.15897	1.0842	1.09633	1.0902	1.11584	1.16244	1.06183	1.11024	1.10036	1.0987	1.32715	1.15751	1.27288	1.12823	1.12321	1.14908	1.10704	1.12549	1.10578	1.10294	1.09202	1.14106	1.64447	1.9094	1.22876	1.11105	1.13752	1.12354	1.10521	1.09466	1.11816	1.07425	1.11213
ACSM1	1.19576	1.25535	1.13128	1.1975	1.19438	1.18429	2.37727	1.10651	1.21691	1.20084	1.21748	1.17787	1.29452	1.25661	1.18077	1.89314	1.23262	1.21528	1.20716	1.10582	1.19416	1.20323	1.15825	1.17082	1.20794	2.26837	1.13356	1.98436	1.15625	1.22969	1.42137	1.2556	1.30971	1.21745
ACSM2B	4.75135	4.96915	4.99518	4.31355	3.91081	5.55649	3.94176	4.84022	4.02601	3.55153	1.15593	4.44356	4.29319	1.28356	4.51992	3.9952	5.11885	4.60411	3.03392	3.44835	4.41375	3.12253	4.95871	4.66233	1.59326	4.03142	5.3828	3.76129	4.82843	3.59455	3.05732	3.22484	4.79508	4.46671
ACSM3	1.71226	1.71634	1.291	1.44348	1.60924	1.70253	1.64045	1.26314	1.50541	1.31103	1.75546	2.25115	1.59737	1.44591	3.49059	1.67542	1.75322	1.38505	1.5057	1.53786	1.38096	1.48505	1.78948	1.93271	2.12269	2.07184	1.63972	2.82155	1.51248	1.76777	1.56199	1.42528	1.35701	1.40356
ACSM4	1.22416	1.16622	1.19369	1.21081	1.25081	1.21893	1.17486	1.18248	1.22202	1.20074	1.31864	3.91987	1.68358	1.14938	1.25389	1.2157	1.17645	1.20015	1.27062	1.24302	1.19709	1.19948	1.20305	1.24581	1.24197	1.25507	1.25844	1.25025	1.62625	1.20385	1.22173	1.0879	1.20513	1.1678
ACSM5	2.98914	3.0498	2.78756	2.73589	3.09893	2.97674	3.23772	3.11675	3.24119	3.26282	2.00595	3.00733	2.53736	2.3362	2.73145	3.06461	2.97487	3.22734	3.25864	3.14543	2.21299	2.51029	3.23653	3.11182	3.03846	3.11561	2.85456	3.01569	2.92072	2.45734	3.22806	2.96626	2.64746	3.11039
ACSM6	1.31205	1.61012	1.52321	1.58835	1.61429	1.48565	1.25326	2.90018	1.23533	1.65092	1.73069	1.52703	1.25789	1.95722	1.27929	1.27052	1.26753	1.21631	1.29411	1.25325	1.1953	1.78267	1.43296	1.32607	1.33648	1.33319	1.52077	1.32752	1.63706	1.22454	1.52025	1.36226	1.46874	1.56708
ACSS1	1.09892	1.14227	1.12141	1.15747	1.44115	1.09709	1.10993	1.25534	1.15376	1.15216	1.21964	1.26292	1.18383	1.19191	1.10399	1.09264	1.12749	1.15373	1.21206	1.16725	1.1277	1.15173	1.10251	1.0986	1.11665	1.09569	1.08548	1.09282	1.11133	1.1592	1.13508	1.20357	1.11765	1.14862
ACSS2	1.145	1.11432	1.14385	1.12724	1.16542	1.14366	1.11961	1.14124	1.13599	1.78646	1.24409	1.43963	1.07032	1.26561	1.16152	1.14415	1.52443	1.12737	1.18482	1.19705	1.13961	1.12812	1.12144	1.19374	1.16403	1.18498	1.16578	1.16587	1.14662	1.12003	1.18343	1.17404	1.53278	1.10958
ACSS3	2.53221	2.73644	1.23307	1.2913	1.30448	1.6528	1.99227	1.53638	1.7433	1.26984	3.69576	1.87561	1.2719	1.29206	2.97067	2.61858	2.55791	2.47713	1.12715	1.2415	1.31855	1.31	1.47978	1.68274	1.82394	1.77708	2.07017	2.63324	1.70173	1.32751	1.2279	3.53837	1.27383	1.27006
ACTA1	1.25652	1.22089	1.2724	2.65212	2.6336	1.96921	1.31716	1.49746	1.08376	1.06464	3.44835	1.29168	1.15544	1.7198	1.22914	1.26736	1.23343	1.05351	1.0605	1.04569	1.17297	1.08804	1.2646	1.2658	1.31237	2.60716	1.23643	1.26585	1.16928	1.09152	1.08108	1.08869	1.59405	1.10114
ACTA2	1.15772	1.13055	1.13366	1.9343	1.11424	1.15078	1.13563	1.1307	1.11479	1.14011	1.13768	1.20476	1.07714	1.09866	1.18162	1.16062	1.12892	1.08595	1.09378	1.14904	1.16361	1.11016	1.1371	1.1743	1.19305	1.21943	2.06163	1.68737	1.39258	1.11556	1.14464	1.06466	1.53892	1.26946
ACTB	4.19379	4.5286	5.21451	6.65968	6.12155	5.93474	8.38494	5.90654	7.42066	7.2154	6.75969	1.11747	7.39934	10.1696	6.6828	8.48714	3.68351	5.10252	6.27216	5.55504	6.31001	4.63289	6.25938	7.18997	7.03094	4.72195	5.68185	8.13496	3.32697	5.80984	6.80356	2.81471	4.13281	6.4492
ACTBL2	5.70358	4.72339	6.66852	5.89164	4.77117	5.57566	5.25347	6.72014	5.56357	5.31473	2.49563	4.25178	5.59026	5.5719	5.07241	5.38871	5.18468	5.6277	3.67461	5.19387	5.67306	5.37574	3.6133	3.38669	4.48622	5.38911	5.32429	4.43831	5.75046	5.08994	4.2573	4.71837	6.51605	5.91196
ACTC1	1.22882	1.25684	1.23609	1.36017	1.70623	1.21551	1.20284	1.20208	1.35589	1.55757	1.57873	1.37186	2.1555	1.79323	1.19659	1.18751	1.20494	1.34207	1.47441	1.33654	1.35348	1.46778	1.22566	1.22241	1.26908	1.26513	1.18875	1.2401	1.24296	2.4754	1.26503	1.69958	1.24005	1.37494
ACTG1	1.05123	1.11588	1.09498	1.07914	1.87855	1.05197	3.00964	2.06315	2.20161	2.16527	1.11258	1.09376	1.10577	5.1933	3.09249	2.90513	1.107	1.0977	1.12454	1.14332	2.15495	1.9188	1.06534	3.1651	1.10443	1.10428	1.05678	1.08485	1.08972	1.14789	2.70057	1.09476	1.08656	1.10913
ACTG2	1.1036	1.3304	1.68109	1.13663	1.13496	1.10255	1.09388	1.6309	1.12764	1.48989	1.19267	1.48786	1.12153	1.13313	1.09629	1.09667	1.28915	1.87611	1.51202	1.16364	1.78522	1.12869	2.07798	1.64269	1.0901	1.08062	1.09322	3.4334	1.08926	1.1287	1.16233	1.75048	1.19825	1.26345
ACTL10	1.13495	1.85326	2.54074	2.552	1.07032	1.22612	1.17391	2.47398	1.77292	2.65696	1.09221	1.12661	2.04001	1.04335	2.02307	1.13447	2.68533	3.29068	2.63534	1.08472	1.71501	1.05006	1.15104	2.37727	1.13028	1.11848	2.69368	1.13437	1.93844	3.22439	1.11257	3.26571	2.18921	1.04081
ACTL6A	3.76327	2.88545	2.63626	2.42904	1.68327	4.35117	2.56723	2.80403	1.63521	1.76219	1.08225	1.28878	1.15666	1.53105	3.7169	2.04758	3.40126	3.49835	1.07603	1.83199	2.84673	2.63883	1.27028	1.25403	1.30953	2.25805	4.23335	1.27868	3.57043	2.66184	2.04669	1.11029	3.06212	2.51712
ACTL6B	7.13571	6.75116	6.30732	6.3801	6.06292	6.16581	6.51871	6.0814	6.54026	6.82852	7.52235	7.03566	7.40757	7.76729	5.8697	6.06465	6.19098	6.77727	6.72014	7.51512	6.4976	6.93108	7.9417	7.96448	6.40608	6.67342	6.09072	5.88221	6.13266	7.15085	6.41794	6.99582	6.36315	6.44907
ACTL7A	5.37343	5.90254	5.38541	5.37691	5.72401	4.83195	5.58206	3.85207	4.75033	4.31694	5.69876	5.43512	4.57626	4.45887	5.09698	3.68804	5.501	3.92437	5.95829	6.16151	5.3828	5.55466	4.86697	6.10286	5.0286	4.51688	5.07736	4.71001	5.10231	6.01438	4.51266	4.55613	4.10276	4.06073
ACTL7B	1.50976	1.15741	1.37134	1.9049	2.42998	1.14778	1.8618	1.38698	2.52034	1.27684	1.39395	1.13626	1.23797	1.33382	1.63335	1.14378	1.10889	2.31533	1.24805	1.27923	2.24039	2.35675	1.79624	1.12461	1.09761	1.115	1.1675	1.14621	1.45078	2.72991	1.33358	1.37919	1.67703	1.21457
ACTL8	3.13873	2.30192	2.18496	2.75103	2.13652	3.46349	2.23253	2.71886	2.2296	2.23094	2.74133	3.33458	2.29399	1.52002	3.18432	2.46159	3.10861	3.14889	3.331	1.60403	2.0968	2.88049	3.50782	3.41681	3.40922	2.98008	2.37717	3.4239	2.98491	1.87709	3.15671	2.43489	2.4805	2.38671
ACTL9	1.57869	1.47234	1.28772	1.46446	2.04743	1.57293	1.39221	5.07954	1.51854	1.38011	1.59804	1.6326	1.64253	1.38337	1.5121	1.4612	1.52466	1.46736	1.59291	1.50132	1.39642	1.43478	1.63027	1.59706	1.61046	1.59901	1.51658	1.61209	2.11925	1.48774	1.4946	1.29104	1.32506	1.37174
ACTN1	2.17707	1.20605	1.33985	1.39147	1.50034	1.22721	1.17726	1.34301	1.37203	1.50892	1.53467	1.26611	1.49939	5.01199	1.23146	1.19025	1.19441	1.96238	1.31692	1.28334	1.29351	1.39788	1.2853	1.15252	1.21151	1.21162	1.23372	1.21875	1.57289	1.3459	1.42984	1.63383	1.29013	2.24026
ACTN2	4.58577	3.22695	2.92091	2.43279	3.51874	3.93088	2.87994	2.74611	1.92363	2.84256	3.1181	3.1616	3.77661	4.43571	4.04214	3.79183	4.22955	3.60649	3.09748	3.94471	3.58152	2.59036	4.55684	3.93434	3.33683	4.35371	4.37695	4.14086	3.74076	3.42409	3.07565	2.91239	3.62191	3.63217
ACTN3	1.9737	1.09987	1.30114	1.29352	1.13173	1.09529	1.1007	1.12303	1.68033	1.13826	1.06296	1.17055	1.1895	1.17446	1.05387	1.10787	1.31615	1.12918	1.08957	1.10143	1.10286	1.12845	1.10186	1.11325	1.10429	1.13256	1.10133	1.12333	1.07702	1.08149	1.20149	1.22216	1.39764	1.59547
ACTN4	1.41011	2.73693	1.88459	2.14505	2.20357	2.4613	2.93637	1.882	1.46572	2.74203	2.78822	3.58088	1.597	1.41253	3.4156	2.94144	2.80056	2.20794	2.76446	1.46347	1.37349	3.01258	3.2077	2.43766	3.31606	1.35739	3.11192	3.58264	2.55258	2.77093	2.06628	2.63324	1.62237	2.45902
ACTR10	1.24389	1.18288	1.15866	1.14814	1.1544	1.21429	1.20362	1.14961	1.15369	1.17857	1.13673	1.30086	2.27919	1.9805	1.27241	1.23144	1.66516	1.10606	1.0822	1.94272	1.72793	1.15612	1.20221	2.67389	1.28895	1.30815	1.24971	1.2689	1.2131	1.17655	1.13544	3.15951	1.17262	1.1449
ACTR1A	1.22134	1.20272	1.36614	1.43782	2.57224	1.30894	1.18941	1.64417	1.40826	1.54532	4.67722	1.25459	1.56896	1.61792	3.48689	1.20661	1.20619	1.4255	1.98949	1.32599	1.3271	2.5379	1.22966	1.16561	1.21304	1.21525	1.90758	1.99582	10.2608	1.39676	1.49033	1.688	1.29664	1.35163
ACTR1B	1.23806	1.22549	1.06604	1.07296	1.07443	1.202	1.30739	1.05737	1.10734	1.07254	1.08269	1.27274	1.15043	2.48497	1.22688	1.24882	1.23783	1.07745	1.07583	1.05512	1.10195	1.08566	1.26173	1.24357	1.28914	1.26154	1.23222	1.2631	1.18022	1.09032	1.07595	1.10981	1.05613	1.10237
ACTR2	3.04679	2.21271	1.24298	1.14865	2.30491	1.1979	1.2549	1.09054	1.16034	1.48483	1.11408	1.22608	1.20657	3.05111	2.07543	1.2361	1.24909	1.15691	1.10737	1.07613	1.15052	1.15424	1.76492	3.28756	1.24967	2.48057	1.17578	1.20635	1.1849	1.18129	2.23448	1.16027	1.0992	1.14566
ACTR3	1.18089	1.55324	1.21984	1.11148	1.13264	1.14677	1.89863	1.24138	1.10086	1.65626	1.14442	1.82141	1.66126	3.76503	1.15442	1.19732	1.14406	1.44001	1.13403	1.45445	1.10601	1.1188	1.31724	1.38204	1.19417	1.20066	1.16805	1.47854	1.12203	1.11583	1.15064	1.13423	1.10037	1.1071
ACTR3B	1.20891	1.46962	1.16856	1.19697	1.21375	1.18763	1.58421	1.26269	1.50623	1.18616	1.2877	1.19097	1.40185	2.39689	1.62657	1.44222	1.2944	1.19124	1.77501	1.55106	1.24139	1.18311	1.44739	1.19295	1.20597	1.97507	1.26496	2.12045	1.35551	1.53096	1.21025	1.12378	1.17953	1.16607
ACTR3C	1.30282	1.20437	1.26658	1.45948	1.35606	1.31979	1.2165	1.38836	1.44283	5.18603	1.75704	1.26791	1.59526	1.48067	1.31382	1.27504	1.26033	1.455	1.46788	1.44528	1.36118	1.39703	1.3511	1.27196	1.24214	2.00967	1.32087	2.35019	1.23215	1.45094	1.49605	1.44069	1.29472	1.36617
ACTR5	2.861	3.71854	2.38884	3.41582	3.38432	3.53319	1.43518	2.64198	3.22302	3.60292	1.14034	2.48296	1.24301	3.98998	3.63653	1.91773	3.45224	3.63022	3.18743	3.54945	3.38708	4.00849	1.35988	3.07059	1.53824	1.45543	3.09039	2.39446	3.10099	4.66837	3.37322	2.92451	3.30612	3.40638
ACTR6	1.25559	1.37297	1.16921	1.24916	1.23831	1.2695	1.24429	1.15588	1.26524	1.29265	1.14474	1.41011	1.49255	1.33746	1.23946	1.26165	1.30669	1.2776	1.23298	1.11832	1.26054	1.27768	1.25112	1.27833	1.35725	1.32142	1.20108	1.29089	1.22792	1.28734	1.12194	1.33878	1.18746	1.26111
ACTR8	1.51963	1.28785	1.18295	1.2114	1.17178	1.30346	1.29581	1.16176	1.18645	1.22995	1.08604	3.09132	1.18511	1.22634	1.39992	1.34112	1.31516	1.08799	1.05015	1.79134	1.28132	1.225	1.28562	1.43507	1.48871	1.5179	1.31938	1.38877	1.28711	1.26323	1.1167	1.05248	1.21915	2.16373
ACTRT1	1.20562	1.14268	1.20724	1.2539	1.26221	1.6666	1.15048	1.19598	1.24764	1.23968	3.68341	1.20753	1.19847	1.19552	1.2236	1.20024	1.15782	1.23725	1.30776	1.28667	1.20462	1.23143	1.20036	1.2216	1.1947	1.21555	1.24057	1.21372	1.18716	1.23621	1.26623	1.12311	1.63569	1.19516
ACTRT2	1.95386	3.35819	2.14799	2.16307	2.94828	2.86567	2.54734	1.69002	1.19208	1.80974	2.65069	3.77309	1.12243	1.14136	2.24699	1.8857	2.65414	2.51626	2.83214	3.05405	2.79342	2.55839	2.67478	1.1884	1.17174	1.97744	2.40427	1.18331	1.65549	1.18196	3.0239	1.09795	1.74655	2.3093
ACTRT3	1.47003	1.31253	1.27898	1.45423	1.42078	1.47364	1.28972	1.25749	1.47585	1.41692	2.29997	1.42921	1.59693	1.39207	1.42033	1.36063	1.38117	1.45304	1.54197	1.46834	1.37653	1.44217	1.50354	1.42995	1.40882	1.42015	1.43163	1.43695	1.47786	1.47151	1.4669	1.29025	1.30974	1.35562
ACVR1	1.36884	1.29317	1.19433	1.3754	1.28041	1.36657	1.35424	1.17612	1.40225	1.73231	3.25873	1.37846	1.65459	1.44195	1.3562	1.33035	1.33925	1.7263	1.38249	1.44519	1.32051	2.01753	1.46536	1.3327	1.36567	1.37604	1.3449	1.35957	1.25727	1.39655	2.02067	1.42704	1.22183	1.58902
ACVR1B	1.09784	1.13889	1.43985	1.06239	1.07893	1.08758	1.11553	1.10586	1.07594	1.09149	1.07304	1.13051	1.13344	1.11085	1.06409	1.10765	1.08073	1.09058	1.08392	1.09556	1.06341	1.06826	1.11848	1.11094	1.09385	1.10988	1.10968	1.11242	1.05483	1.0509	1.1743	1.20276	1.07302	1.09109
ACVR1C	1.15883	1.8546	1.40897	1.6195	1.38742	1.15077	1.17995	1.35185	1.54503	1.30876	1.10111	1.89425	1.19652	1.14804	1.50143	1.61128	1.74827	1.13778	1.27097	1.48592	1.11391	1.99569	1.97683	2.01356	1.83751	2.34255	1.14555	1.64506	1.53609	1.12111	1.13749	1.21293	1.10217	1.49823
ACVR2A	1.09513	1.10374	1.1121	1.1529	1.19697	1.11065	1.08223	1.15246	1.1721	1.19732	1.08116	1.17711	1.22075	1.22389	1.07614	1.11359	1.09868	1.18029	1.11492	1.15019	1.12945	1.17159	1.10737	1.1046	1.10409	1.12787	1.11726	1.1354	1.0986	1.12094	1.25272	1.2962	1.15266	1.16642
ACVR2B	1.10218	1.08834	1.52284	1.05924	1.07543	1.09045	1.12149	1.10179	1.07016	1.08484	1.07007	1.25749	1.13252	1.10682	1.06864	1.11183	1.08397	1.08317	1.08131	1.77885	1.06184	1.06534	1.1217	1.11683	1.0991	1.11552	1.11227	1.11573	1.05759	2.24415	1.16428	1.18867	1.07068	1.08624
ACVRL1	2.1143	1.09242	1.10484	1.09069	1.11577	1.08114	1.07073	1.10718	1.09104	1.09612	1.18511	1.0796	1.05048	1.07432	1.09421	1.24438	1.08616	1.09444	1.1706	1.17375	1.08966	1.08914	1.05135	1.07253	1.09462	1.09869	1.07961	1.0793	1.09206	1.08557	1.15596	1.09948	1.11359	1.07979
ACY1	1.77814	2.51369	2.55433	1.72858	1.64322	1.43727	2.64342	1.89554	2.12075	1.68709	2.2088	1.32501	2.80658	2.99935	2.62382	1.51623	1.3073	3.02929	1.64676	1.58916	2.06151	1.64685	1.44203	1.24315	1.30968	1.32378	1.37692	1.29879	2.01228	1.74002	1.81255	2.47879	2.01752	2.14909
ACY3	2.49871	3.16776	2.54186	1.7507	1.76788	2.10899	2.79197	1.61072	1.78151	1.29348	1.4296	1.14474	2.36572	1.26157	2.13387	1.25753	3.31002	2.23327	1.80605	3.04185	2.91703	3.17893	2.68376	1.35305	1.11333	3.73969	1.18766	2.45753	2.847	2.65049	3.19312	2.68494	2.59319	1.22642
ACYP1	1.05828	1.10788	1.09412	1.08019	1.09597	1.05936	1.06101	1.09364	1.09207	1.0944	1.15746	1.07838	1.08234	1.09924	1.08952	1.04443	1.10027	1.09492	1.14173	1.77579	1.09106	1.07747	1.05111	1.05315	1.09714	1.09527	1.08519	1.07629	1.08448	1.08046	1.13511	1.10022	1.09418	1.09622
ACYP2	1.90178	1.72515	1.75089	2.08508	2.03438	1.93031	1.255	1.82544	1.35374	1.98986	2.25036	2.09097	1.66372	1.44914	2.13673	1.27564	1.78667	1.62102	2.09958	2.06931	2.0028	2.13564	2.19157	1.9179	2.04111	2.41387	1.81585	2.19168	1.92268	1.70085	1.91854	1.93595	2.19417	1.92036
AD000092.3	1.14831	1.13882	1.60792	4.10235	3.86874	1.12907	5.2766	2.93223	4.02969	3.94051	1.09835	1.13658	4.54905	6.26203	4.77672	4.93895	1.13469	1.07839	4.44092	1.08136	1.06507	1.05955	1.16194	4.59762	4.81533	1.13071	1.14583	5.07495	1.114	1.07159	3.77051	1.15157	1.05979	3.28133
ADA	1.19162	3.02464	2.54973	2.06944	1.99307	3.31318	1.25426	2.7907	1.11738	1.13477	1.23688	1.08455	2.03792	4.05183	3.06666	2.82795	3.10591	1.14151	1.15285	1.78115	1.19237	1.11802	1.09415	1.07398	1.03889	1.04796	3.68514	1.08105	2.79153	2.13203	1.23128	1.25466	3.47789	1.78015
ADA2	1.19804	1.26616	2.95617	1.92802	2.62886	1.20207	1.17572	3.22959	2.29098	1.41421	1.40026	1.27179	1.65835	2.39494	1.19097	2.0972	2.98972	1.31321	1.36325	1.24669	2.34294	2.84144	1.19911	1.19523	1.24194	1.22236	2.33104	2.15615	1.76663	2.8796	1.60423	1.52472	3.6177	2.69454
ADAD1	1.29434	2.32732	1.99349	1.2423	1.23982	1.31529	1.31696	1.35845	1.26069	1.28186	1.12735	1.66692	1.47579	1.30188	1.2675	1.33532	1.6143	1.35632	1.91862	1.11066	1.24917	2.63067	1.31904	1.34493	1.52261	1.4928	1.70308	1.42995	1.28118	1.26742	1.13916	1.33858	1.82202	1.24616
ADAD2	1.2134	1.28755	1.49419	1.27377	1.27474	1.22309	1.17993	1.66887	2.48118	1.3576	1.29956	1.27639	1.57333	1.49068	1.20656	1.59118	2.26738	1.2907	1.30172	1.19714	1.2699	1.29966	1.20181	1.21555	1.25643	1.23965	1.17065	1.21878	1.19317	1.30973	1.15579	2.15351	1.18483	1.29256
ADAL	1.44797	2.43721	1.82185	1.98637	2.39966	1.68414	1.36991	1.8551	1.90194	2.20862	1.37279	1.63306	1.3985	1.27484	1.85518	2.09876	1.61323	2.05865	2.10002	1.25447	2.22346	1.86538	1.94976	2.36162	1.59015	1.53513	1.74408	1.52704	1.33577	2.63948	1.2549	1.25	1.62093	1.52444
ADAM10	1.18033	1.43551	1.28778	1.7212	1.21114	1.18022	1.1646	1.42508	1.21213	1.29351	1.48866	1.2654	1.90737	1.36691	1.16119	1.16497	1.18088	1.23105	1.24488	1.2669	1.33855	1.25053	1.16206	2.03909	2.0325	1.20953	1.1407	1.17728	1.1624	1.25398	1.18401	1.40745	1.85944	2.15934
ADAM11	2.55281	2.73286	2.39292	2.59671	2.72956	2.79233	2.32441	2.50077	2.5266	2.84106	3.20271	3.28387	3.31429	2.93139	2.37448	2.90717	2.66202	2.54771	2.61734	2.85352	2.51597	2.84437	3.31414	2.73649	2.84465	3.10935	2.5261	2.989	2.84999	2.6115	2.6567	2.42647	2.65364	2.78208
ADAM12	2.61651	2.37816	2.23152	2.35479	2.34547	2.305	1.72588	2.24584	2.35034	2.74013	3.40471	2.69688	2.12161	2.02491	2.0714	2.11386	2.25898	2.4231	2.43913	2.90505	2.33876	2.38763	2.39115	2.36496	2.36427	2.23125	2.23591	2.59965	1.98901	2.45972	2.41613	2.63542	2.4627	2.45675
ADAM15	1.80038	2.13469	2.9188	2.33013	2.38267	2.55311	1.7213	3.089	2.18102	2.13906	1.11574	1.09244	1.0906	1.06572	2.24392	2.32414	2.45446	2.61812	2.13753	1.9592	2.09348	2.53824	1.51776	1.1926	1.51522	1.83452	2.58282	1.47013	2.53719	1.82204	1.87943	1.49617	2.84203	2.58961
ADAM17	4.28591	4.63377	4.47574	4.37096	4.87713	3.6306	4.52984	3.98656	3.99323	4.15011	5.37428	4.23551	4.61362	4.42988	3.69481	3.6327	4.20139	3.39719	3.85291	4.42338	3.633	4.34413	5.28473	5.56674	4.33323	3.79239	3.75674	3.29978	4.78037	3.5043	4.66571	4.30465	3.81469	3.91574
ADAM18	1.12899	1.09862	1.14041	1.17118	1.15902	1.39819	2.37238	1.14362	1.15344	1.167	1.25639	1.10965	1.15355	1.15044	1.11961	1.12383	1.10755	1.16482	1.6024	1.51427	1.12534	1.15224	1.12943	1.23356	1.10072	1.10222	1.2327	1.14256	1.41889	1.15301	1.21312	1.23083	1.13919	1.13383
ADAM19	1.18754	1.16387	1.15067	1.90535	1.29845	1.17838	1.19352	1.20974	1.60619	1.16272	1.22098	1.94657	1.17556	1.14839	1.18567	1.1877	1.17076	1.46638	1.19186	1.18007	1.15102	1.16426	1.87052	1.19312	1.21231	1.18671	1.20602	1.24112	1.16161	1.1735	1.17045	1.1641	1.30744	1.14951
ADAM2	1.31302	1.21836	1.17754	1.18058	3.23816	2.37107	1.66019	1.16633	1.18983	1.19699	1.21436	1.3797	1.14024	1.16138	1.32217	1.27352	1.24555	1.13629	1.09377	1.15985	2.10298	1.18537	1.24542	1.31429	1.36934	1.37529	1.29483	1.33022	1.25364	1.20645	1.14891	1.06162	1.19371	1.56421
ADAM20	1.14743	1.1288	1.04627	1.04964	1.05818	1.12501	1.19266	1.05918	1.04947	1.0497	1.07317	1.15648	1.11089	1.05013	1.12652	1.15279	1.125	1.06468	1.07373	1.76348	1.05438	1.03852	1.16638	1.15645	1.15249	1.154	1.15165	1.1534	1.09513	1.05013	1.1077	1.11713	1.04745	1.04205
ADAM21	3.05697	1.64399	3.05645	1.40126	1.26376	2.35668	1.71112	2.51109	1.35518	1.80333	2.91612	1.49313	1.51948	1.13472	1.54105	1.27535	1.83341	1.40141	1.09726	1.75049	1.56493	1.13022	1.28168	1.79801	1.38717	2.2945	3.05907	1.32989	2.96176	1.50054	1.10468	1.19499	2.53788	2.20367
ADAM22	1.48426	1.32374	1.27333	1.42572	1.41948	1.47755	1.29436	1.25285	1.44992	1.38245	1.52466	1.45024	1.5186	1.34287	1.42646	1.36564	1.38891	1.42429	2.3125	1.44146	1.34664	1.38689	1.48804	1.44864	1.43835	1.43859	1.43883	1.45566	1.32298	1.43515	1.42872	1.25432	1.3034	1.32905
ADAM23	1.19487	1.21963	1.32966	1.1081	1.10752	1.81584	1.25185	1.42981	1.12258	1.08901	1.12638	1.20718	1.15118	1.09437	1.18749	1.1946	1.20937	1.11692	1.09668	1.07624	1.11114	1.71808	1.20412	1.96089	1.23087	1.19082	1.30356	1.20199	1.16725	1.12657	2.89643	1.14894	1.07489	1.34243
ADAM28	2.55419	2.76715	3.64713	3.05111	1.15074	2.82503	3.15696	3.39402	3.36799	1.1183	1.21305	2.15272	1.06713	1.10205	2.93671	2.18642	3.65905	2.85649	2.20814	2.12996	2.82451	2.73871	1.07306	1.10331	1.08845	1.0989	2.02691	1.08433	3.68162	3.20411	3.2185	2.03777	3.51997	1.92904
ADAM29	1.31024	1.58445	1.27839	1.597	1.58539	1.33942	1.26767	1.28345	1.55642	1.63758	2.12136	1.28628	1.92429	2.97144	1.34366	1.25154	1.26705	1.582	1.50873	1.46422	1.47997	1.56811	2.60486	1.20833	1.2641	2.09905	1.31629	1.26771	1.25839	1.59558	1.6513	1.83928	1.35508	2.46475
ADAM30	1.19587	1.27547	1.17804	1.26059	1.265	1.20701	1.16928	1.14286	1.27697	1.31576	1.30422	1.24247	1.5016	1.44351	1.19598	1.18403	1.93186	1.2744	1.29388	1.18427	1.25004	1.27792	1.18856	1.19531	1.23691	1.21402	1.15774	1.19998	1.1839	1.29184	1.13685	1.41498	1.16929	1.28155
ADAM32	1.1436	2.18727	1.11217	1.12147	1.1394	1.16191	1.14159	1.25418	1.12932	1.11949	1.16818	1.14642	1.10664	1.10607	1.39389	1.60016	1.32077	1.20071	1.93886	1.13598	1.13348	1.12398	1.91062	1.62148	2.88653	2.17139	1.13866	1.14342	1.13959	1.64389	1.11927	2.20972	1.15323	1.11679
ADAM33	4.11979	5.18258	4.19029	4.71185	5.06351	4.87259	4.28704	4.29418	4.73504	4.64189	3.85966	5.00882	3.71379	3.50182	4.69572	4.79715	4.85312	5.12198	5.18315	4.73088	4.60678	4.86165	5.19264	4.94264	4.78345	3.99438	5.06448	4.77515	4.97521	4.87756	4.85399	4.69662	4.68468	4.83562
ADAM5	1.18617	1.22065	1.07774	1.12456	1.12258	1.17442	1.40286	1.07937	1.1342	1.09657	1.11763	1.69246	1.1659	1.11041	1.18311	1.1836	1.20683	1.13109	1.10111	1.0766	1.12295	1.12728	1.18649	1.18917	1.21399	1.17944	1.16227	1.1816	1.16587	1.15132	1.05065	1.13942	1.08001	1.56204
ADAM7	1.1208	1.14838	1.61198	1.19916	1.11058	1.11489	1.14713	1.46722	1.10576	1.08202	1.11031	1.09147	1.10955	2.6342	1.11889	1.10933	1.13445	1.10675	1.12225	1.09937	1.09587	2.0871	1.0984	1.11886	1.12335	1.51412	1.19579	1.08917	1.11204	1.12982	2.28146	1.13026	1.087	1.09707
ADAM8	3.62396	3.58636	3.95811	3.55401	3.42733	3.59718	2.23302	3.93634	3.63748	3.63004	2.37305	2.39478	3.10381	2.14651	3.30235	3.22152	3.13284	4.04696	3.52132	3.65436	3.70487	3.84535	3.66775	3.54063	2.70873	3.45942	3.47894	2.87717	3.34607	4.13301	3.57764	3.39063	3.75868	3.73483
ADAM9	1.28023	2.09769	1.19217	1.19951	1.24416	1.257	1.21978	1.18054	1.21991	1.40554	1.30848	1.31112	1.14637	1.14856	1.30158	2.79962	2.54437	1.18428	1.21781	1.21157	1.21531	1.19494	1.23806	1.29366	1.32108	1.31804	1.2965	1.31291	1.5139	1.2042	1.19437	1.07506	1.20271	1.1714
ADAMDEC1	1.24294	1.24546	1.07334	1.08929	1.08736	1.2111	1.31434	1.07569	1.12422	1.08453	1.09437	1.28285	1.16326	1.10424	1.23433	1.2523	1.25429	1.1027	1.08289	1.0593	1.11169	1.10222	1.26584	1.24635	1.30288	1.26293	1.2337	1.2732	1.19381	1.1075	1.07123	1.1229	1.06441	1.11245
ADAMTS1	1.38715	1.23892	1.17837	1.43377	1.68109	1.28009	1.21267	1.17816	1.20939	1.22517	1.23967	1.41536	1.20083	1.22485	1.335	1.27999	1.47405	1.17677	1.1489	1.21381	1.21234	1.2166	1.66562	1.34277	1.36723	1.36994	1.27844	1.32671	1.42985	1.21402	1.22891	1.19069	1.20068	1.19942
ADAMTS10	1.64322	1.59047	1.54723	1.86035	1.55848	2.77427	1.49779	4.38693	1.52258	1.33692	1.7081	1.85773	1.61303	1.36927	1.58146	2.56809	2.61907	1.44492	1.58721	1.50892	2.9701	1.43498	1.69665	1.70815	5.39217	1.77431	1.57749	1.78005	1.61046	4.52185	1.50644	1.29866	2.32082	2.53826
ADAMTS12	2.60392	1.38902	1.1606	1.42457	1.20688	1.26343	1.27703	1.12896	1.22945	1.21839	1.11362	1.38606	1.34105	1.24804	1.24855	1.26706	1.32506	1.23423	1.17005	1.09016	1.22037	1.23181	1.25986	1.27711	1.37494	1.30843	1.21135	2.48308	1.23521	1.24774	1.08148	1.25289	1.15663	1.21555
ADAMTS13	2.2011	1.85057	1.54169	2.38696	2.66245	2.5131	2.75706	1.75603	2.03791	2.46476	3.10664	3.32715	2.7824	2.84375	2.64896	2.20886	2.33362	2.31513	2.23651	2.52788	2.6305	3.22922	2.80053	2.53883	4.05267	2.91907	2.38799	2.86671	2.423	2.33264	2.83873	2.57225	2.04743	2.61511
ADAMTS14	1.30151	1.20153	1.14818	1.16862	2.93121	3.06301	1.24055	1.31326	2.51008	1.20876	1.60182	1.41776	1.16248	3.13224	2.72788	1.26096	2.31938	1.04554	1.03899	1.09098	1.26879	2.17771	2.45612	1.30252	3.60763	3.375	1.23036	2.19983	1.2174	1.24088	1.07293	1.73614	1.18918	1.99216
ADAMTS15	1.19289	1.27095	1.18305	1.26721	1.27402	1.20298	1.38468	1.14459	1.28226	1.33092	3.0587	1.2429	1.52497	1.47845	1.19257	1.17916	1.23478	1.27694	2.12427	1.19769	1.25318	1.2855	1.18848	1.19138	1.2336	1.21154	1.15649	1.19873	1.18646	1.66749	1.14384	1.43263	1.17186	1.28694
ADAMTS16	1.2045	1.30337	1.91291	1.213	1.35411	1.21521	1.2021	1.70968	2.13178	1.59202	3.18449	1.236	1.33307	1.27017	1.20984	1.20149	1.26323	1.23341	1.87054	1.10114	2.1677	1.22532	1.19054	2.25755	1.25228	1.21895	1.16003	1.20253	1.96468	1.25093	2.32003	1.26635	1.14538	1.22931
ADAMTS17	1.34287	1.62233	1.3729	1.56155	1.27858	1.28253	1.23402	1.1985	1.27602	1.36785	1.72674	1.45249	1.52894	1.42597	1.29739	1.27198	1.47639	1.26359	1.24366	1.23465	1.4833	1.31043	1.5201	1.32414	1.71216	1.76715	1.82353	1.33797	1.68212	1.94905	1.22248	1.38744	1.22677	1.41216
ADAMTS18	1.16531	1.81101	1.08885	1.14593	1.1442	1.16475	1.85022	1.08206	1.15231	1.11727	1.10606	1.1511	1.18926	1.14659	1.16798	1.16001	1.20029	1.15092	1.11919	3.05754	1.13979	1.14896	2.06458	2.05992	1.19079	1.15448	1.13111	1.14903	1.15062	1.17918	2.7648	1.15833	1.10122	1.14464
ADAMTS19	4.76426	3.60518	6.14242	5.57138	5.12419	5.16268	5.0933	6.19657	5.79423	5.47882	5.18603	4.74503	3.76915	3.6944	4.77734	5.00798	3.82212	5.62451	5.11755	5.15146	5.6649	5.73284	5.51865	5.30435	3.1825	4.22376	5.1589	4.98112	4.07693	5.49748	5.21468	5.63935	5.97063	5.38668
ADAMTS2	1.11678	1.16198	1.77158	2.1302	1.11293	1.12504	1.1344	1.7792	1.11499	1.11735	1.10362	1.13587	1.14079	1.13147	1.13715	1.12409	1.14781	1.17167	1.11038	1.48606	1.17752	1.11114	1.11296	1.27929	1.15663	1.14841	1.10322	1.12766	1.37857	1.70798	1.09333	1.12	1.45335	1.6561
ADAMTS20	1.2234	1.28661	1.2799	1.12935	1.13239	1.21285	1.26629	1.09482	1.13981	1.13361	1.10054	1.34842	1.23249	2.50548	1.20117	1.23765	1.25353	1.61629	1.11887	1.07592	1.14062	1.13923	1.23871	1.24188	1.32078	1.78234	1.1985	1.26827	1.18355	1.14746	1.09613	1.18393	1.10224	1.14581
ADAMTS3	1.24858	1.18093	1.20914	1.76996	2.29806	1.89687	1.981	1.19587	1.46821	1.22638	3.30638	3.13307	1.18759	1.17634	1.27154	1.84004	2.03317	2.86255	1.30223	1.26718	1.2804	2.06219	1.23141	1.26773	1.59302	2.12792	2.62179	1.27327	1.22978	1.91268	1.24353	3.09932	1.22403	1.19187
ADAMTS4	1.17329	1.68992	1.15452	1.48925	1.44535	1.16715	1.39479	1.14986	1.15319	1.4811	1.97541	1.42546	1.08823	1.10818	1.19606	1.88627	1.56922	1.55328	1.69795	1.19683	1.15941	1.1455	1.146	1.1903	1.96249	1.21316	1.19657	1.19519	1.35798	2.02313	1.28137	1.65144	1.35026	1.12467
ADAMTS5	2.59152	2.44462	1.17223	1.21793	2.16539	1.13247	1.07802	1.17902	1.19801	1.2203	1.31757	1.11736	1.17727	1.19913	1.15693	1.90852	1.09237	1.21015	1.55419	1.27321	1.15619	1.1944	1.13707	1.13044	1.09178	1.1107	1.15252	2.7046	1.10469	1.18384	1.28604	1.25767	1.18321	1.17301
ADAMTS6	1.44707	1.60118	1.06876	1.16039	1.58694	1.14842	1.66077	1.15079	1.08134	1.27226	2.31051	1.19751	1.12152	1.15874	1.16597	1.18627	1.16835	1.63086	1.09782	1.08688	1.08904	1.3097	1.76882	1.2771	1.21608	1.20507	1.17537	1.1791	1.24347	1.53198	1.10494	1.10824	1.06991	1.08481
ADAMTS7	3.73468	3.90879	4.00266	4.29424	3.11107	4.20388	4.58642	4.11229	4.23995	4.4509	3.75414	3.08362	4.22981	4.15531	4.17635	4.47858	4.17765	4.3234	4.50487	4.44076	4.53252	4.37805	3.74545	4.22735	3.64937	3.91085	4.06589	4.11128	4.02137	4.46167	4.17535	3.94493	4.1172	4.0807
ADAMTS7P3	2.30374	1.88188	1.39371	1.32753	1.36977	1.42311	1.27615	1.62988	1.63863	1.29901	1.47201	3.03105	1.318	1.25602	2.46886	2.22117	2.88654	1.32081	1.42732	1.34527	1.61946	3.09789	1.38185	1.41722	1.43755	1.4182	1.4163	1.43624	2.15244	1.32347	2.20011	1.15346	1.58366	1.80807
ADAMTS7P4	2.33213	2.59952	2.48989	1.99415	1.82706	2.15937	1.99868	2.64298	1.87111	1.99161	2.90002	2.44005	1.9021	2.04335	2.45073	2.44574	3.11018	2.31641	1.528	2.17693	2.09737	3.06733	2.01933	2.12393	1.1508	2.54108	2.26208	1.46283	3.06495	2.25795	1.68708	1.40591	2.69164	2.1038
ADAMTS8	1.17332	1.25537	1.1861	1.26965	1.28148	1.18386	1.21219	1.13582	1.28224	1.32845	1.34456	1.23119	2.25198	1.50012	1.17694	1.16047	1.22262	1.26743	1.32165	1.2114	1.24389	1.28448	1.18201	1.17135	1.22034	1.19357	1.14235	1.18754	1.18942	1.29641	1.14028	1.4037	1.16775	1.28659
ADAMTS9	1.15449	1.13473	1.11698	2.21489	1.05515	1.79239	1.73493	1.29277	1.06123	2.48767	2.4137	3.73269	1.12654	1.15946	2.60595	1.15992	1.12772	1.04956	1.95064	2.02546	1.20391	1.81153	2.7604	2.09078	3.78346	1.3185	1.12765	1.16983	2.55149	1.15876	1.6307	1.04456	1.13866	1.12668
ADAMTSL1	2.61271	2.40045	2.61544	2.99369	2.80055	2.67863	2.69833	2.80678	2.90538	2.88613	2.35144	2.78517	2.33682	5.15878	2.78229	2.79534	2.4584	2.97314	2.85259	2.70914	2.82264	2.93262	3.02964	2.94736	2.72962	2.70637	2.67248	2.70295	2.65077	3.05961	2.94795	2.928	2.77814	2.82124
ADAMTSL2	1.58612	1.94351	2.00123	1.64635	1.80815	1.8023	2.04007	1.91577	1.65083	1.38294	2.10382	1.73076	2.30818	1.8443	1.78344	1.73157	1.90922	1.58527	1.71613	1.79421	1.88548	1.58232	1.5726	1.52893	1.95273	2.58496	1.8342	1.85339	1.90513	1.6655	2.05696	2.11046	2.05608	1.7884
ADAMTSL3	1.84111	1.50523	1.35993	1.71908	1.75362	1.28827	1.43312	1.32823	1.34096	1.38503	1.67664	1.22185	1.48542	1.44761	1.77474	1.19787	1.74087	1.34981	1.34139	1.79097	1.30822	1.41457	1.21833	1.6117	1.21188	2.32756	1.58638	1.21648	2.29677	1.35218	2.03391	1.45309	1.67987	1.28274
ADAMTSL4	1.70002	1.10052	2.33097	1.66889	1.65735	1.91842	1.1249	2.41059	1.86004	1.76086	1.11534	1.11372	1.08243	1.07469	1.60472	1.10836	1.9083	2.03269	1.10673	1.41578	1.8836	1.83469	1.10622	1.11564	1.11477	1.11593	1.83535	1.10891	1.90079	1.33394	1.38276	1.21037	2.38083	1.89616
ADAMTSL5	5.86363	6.20094	6.51516	6.34019	6.24862	6.12653	6.42009	6.5888	6.36523	6.52202	5.52741	6.26502	5.84639	5.67078	6.13195	5.43391	6.34219	6.73345	6.33422	7.07533	6.17422	5.7536	4.93057	5.94283	6.38935	5.38114	5.70353	6.11431	6.20197	6.23164	7.05621	6.22831	6.54275	6.39548
ADAP1	6.53399	6.41531	6.71076	6.82852	6.71925	6.30799	6.58341	6.75589	6.93979	6.97567	6.64445	6.84941	6.04119	5.9108	5.88864	6.08219	6.2879	7.02527	7.22777	7.22375	6.81307	7.07946	6.92474	7.25414	6.30287	6.26322	6.12079	6.50609	6.39943	7.27519	6.98776	7.29461	6.588	6.59455
ADAP2	1.89181	1.31339	1.10982	1.17457	1.17216	1.95575	1.25963	1.10243	1.1891	2.67732	1.11017	1.26086	1.25337	2.64462	1.22513	1.22325	1.27736	1.18764	1.12118	2.61213	1.17958	1.18459	1.21925	1.23124	1.28366	1.23595	1.18507	1.22927	1.20042	1.21161	2.21797	1.19058	1.12034	1.1734
ADAR	2.24806	1.0543	1.80328	1.1708	1.16117	1.10097	2.03093	1.33426	1.14664	2.13549	3.12423	1.87552	1.1243	2.79934	1.08324	2.67328	1.06276	1.29506	1.21125	2.53468	1.11475	1.15297	2.56158	1.13735	2.38536	1.0809	1.7432	1.09086	1.07635	1.13624	1.25202	1.23992	2.1177	1.64393
ADARB1	1.25953	1.3267	1.20661	1.29393	1.2824	1.27387	1.2195	1.20113	1.30468	1.44213	1.2277	1.48634	1.75062	1.53631	1.22691	2.29948	1.27265	1.33421	1.30466	1.22161	1.32365	1.34999	1.25324	1.28691	1.34426	1.36906	1.20304	1.30207	1.2302	1.34426	1.22397	1.58468	1.22876	1.30921
ADARB2	1.44525	1.76772	2.00565	1.6592	1.2949	1.6443	1.3816	1.99191	1.68583	1.36395	1.40761	1.32192	1.90451	2.27146	1.41918	1.71475	1.74798	2.16669	1.58447	1.32602	1.73359	1.73794	1.83366	1.22933	1.24725	1.45604	1.64084	1.38779	1.55191	1.89454	1.5822	2.01528	2.10985	1.80251
ADAT1	1.13734	1.16692	1.14814	1.20093	1.21492	1.12431	1.21565	1.13261	1.19525	1.25969	1.30007	1.17659	1.38947	2.20901	1.12184	1.12252	1.14348	1.19714	1.25748	1.20681	1.55239	1.21577	1.14653	1.13335	1.15083	1.13117	1.12234	1.13967	1.14179	1.21588	1.17186	1.35038	1.1415	1.19541
ADAT2	7.44637	7.5098	7.54459	7.18233	6.62134	7.44273	6.36551	7.36848	7.07806	7.16573	6.48177	6.62875	7.59593	6.17932	7.04091	6.80428	7.0257	7.58109	5.86741	6.67606	6.80941	6.57613	4.98871	5.48199	6.24281	8.64924	7.43173	5.94245	7.34964	6.28222	6.26823	6.34439	7.39732	7.33253
ADAT3	5.33281	5.4246	5.8773	5.13671	4.51393	5.33035	4.43874	5.99601	4.54056	4.62495	4.22955	4.67914	5.46886	3.40952	5.11294	5.18814	5.84854	4.81668	4.03169	4.77997	5.29845	5.10663	4.05752	1.12078	4.51222	5.30099	5.58802	4.22084	5.96496	4.42725	3.99742	4.59661	5.9108	5.6309
ADCK1	1.21378	1.82279	1.22039	1.31551	2.55326	1.2128	1.30272	1.4755	1.32243	1.74411	1.44852	4.12015	1.76743	1.65549	1.1965	1.18594	1.5219	2.78171	2.58335	1.27524	1.30385	2.79713	1.21041	1.27717	1.69913	1.24292	1.17549	1.22379	1.21718	1.37732	1.21414	1.6066	1.97765	2.40241
ADCK2	1.18142	1.16452	1.04915	1.05616	1.05986	1.15479	1.2426	1.05273	1.06328	1.04974	1.07509	1.19817	1.11868	1.054	1.16394	1.18959	1.16073	1.06423	1.07171	1.05958	1.07179	1.05279	1.20215	1.19068	1.19974	1.19535	1.18566	1.19099	1.12856	2.81099	1.08683	1.10673	1.04242	1.06227
ADCK5	1.23645	1.16575	1.21971	1.27743	1.2826	1.2353	1.17269	1.20827	1.27772	1.26221	1.36081	1.23754	1.23226	1.21572	1.25593	1.22565	1.18549	1.26271	1.33095	1.30047	1.22532	1.25407	1.23585	1.25167	1.32006	1.24292	1.26815	1.24693	1.21085	1.26084	1.27873	1.13584	1.23909	1.21748
ADCY1	1.65197	1.64273	1.30022	1.48649	1.61205	1.67587	1.58	1.27064	1.57686	1.34282	1.78281	2.02374	1.74075	1.42547	1.62994	1.59814	1.66916	1.48169	1.64015	1.57384	1.41097	1.484	1.77841	1.80666	1.97837	1.90921	1.61513	2.41327	1.47467	1.50857	1.58544	1.40402	1.35692	1.41191
ADCY10	3.20328	3.92523	2.05151	2.1576	1.36915	2.17214	2.90823	2.20996	2.34465	3.06833	1.50868	2.66135	3.36768	1.34125	2.27649	1.30978	2.82795	3.07541	3.35169	1.41755	2.16256	2.87684	3.10361	2.17144	1.32137	3.33136	2.61777	1.9939	2.65933	1.407	2.61036	4.48571	1.91773	2.65372
ADCY2	2.03025	2.2924	1.7598	1.53183	1.25837	1.20868	1.71382	1.31123	1.24991	1.28902	1.25623	1.2507	1.31052	1.83326	1.20309	1.67797	1.92604	1.26439	1.19859	1.85787	1.44194	1.246	1.2014	1.18916	2.012	1.21192	2.04148	1.21732	1.95644	1.24168	2.02018	1.37692	1.1871	1.22858
ADCY3	4.10052	3.96016	4.18578	3.06081	3.73181	4.38388	3.69532	3.23072	2.59104	2.90838	3.80985	4.21695	3.88459	1.24253	4.03623	3.32809	4.40903	3.07584	3.29312	2.93707	3.59892	3.59495	2.86055	3.83503	1.11064	3.99945	3.98359	1.22985	4.54905	3.52301	3.1955	2.99607	4.41312	3.15356
ADCY4	3.02559	2.88521	3.33654	2.70218	2.29584	3.08727	2.53216	3.18951	2.92197	2.81737	2.57581	2.91348	2.68283	2.90018	3.17678	2.6281	3.12433	2.95915	2.97446	2.78107	2.85256	3.56568	2.43003	2.30472	2.94191	3.11906	3.26369	2.75505	3.15926	2.73358	2.76158	3.07812	2.97258	3.46304
ADCY5	1.30985	1.20926	1.27136	1.7739	1.37017	1.33103	1.22314	1.26275	1.46492	4.89066	1.82995	1.27121	1.65912	1.51973	1.32337	1.27883	1.26658	1.48116	1.48314	1.46237	1.39109	1.41865	1.3678	1.2715	1.24506	1.26965	1.32706	1.28958	1.23542	1.48057	1.52722	1.5026	1.46366	1.39124
ADCY6	2.94679	1.1712	1.23642	1.31911	1.29803	1.25385	1.17559	1.22511	1.31692	1.46029	1.42715	2.12996	1.30058	1.27172	2.82066	1.23822	1.19992	2.7564	4.16045	1.34191	1.25469	1.29306	1.26617	1.25503	1.22081	1.24128	1.27907	1.25184	1.20987	1.30207	1.33036	1.22851	1.25744	1.26187
ADCY7	2.57889	1.07421	1.1427	1.65877	1.18887	1.83422	1.69753	1.30494	1.32429	1.21736	1.27355	2.72634	1.20015	1.28342	1.09196	1.11562	1.73386	2.29806	2.05585	1.22748	1.74203	1.17251	1.12352	1.52694	1.07787	3.13435	1.13101	1.12273	2.13534	1.13631	1.29611	1.36031	1.91213	1.17595
ADCY8	1.24912	1.1173	1.0709	1.08492	1.08803	1.10744	1.15523	1.08934	1.07371	1.06937	2.36598	1.10026	1.09263	1.05942	1.10936	1.11389	1.13895	1.08527	1.10413	1.09813	1.06673	1.07689	1.12342	2.02555	1.11056	1.09358	1.1121	1.10229	1.09951	1.08699	1.10827	1.16749	1.07367	1.05833
ADCY9	1.37789	1.32988	1.09909	1.12068	1.08045	1.27624	1.45765	1.08628	1.13909	1.11763	4.193	1.5313	1.20379	1.18668	1.29138	2.46475	1.79374	1.07565	1.07588	1.0544	1.12707	1.1552	1.35879	1.35953	1.54402	2.15173	1.28974	1.43065	1.24539	1.13516	1.11535	1.11084	1.07565	1.1469
ADCYAP1	2.50787	1.15138	1.06884	1.08961	1.09138	1.12969	2.67249	1.26095	1.933	1.06962	1.12227	1.93235	1.10833	1.06257	1.13425	1.13782	1.14261	2.0561	1.0991	1.08691	1.9188	1.71477	1.146	2.3788	1.14703	1.11929	1.30745	1.51257	1.92746	1.10104	2.83084	1.14625	1.07208	1.07649
ADCYAP1R1	2.54826	2.97502	2.50025	2.01708	2.3003	1.20521	1.33139	2.55127	1.07045	1.06475	1.04109	1.31681	1.17204	1.14804	2.4972	1.28638	1.98949	1.3386	1.05051	1.22067	2.13939	2.96296	1.26349	1.29154	1.34879	1.36113	1.74192	1.26386	2.72399	1.11879	1.07681	1.07226	2.0856	1.10736
ADD1	1.25102	1.27071	1.22634	1.49592	1.64393	1.74937	1.19425	1.21716	1.61314	1.53316	1.35758	6.12739	1.90104	1.69346	1.20978	1.2233	1.22437	1.36561	1.39189	1.29758	1.36903	2.908	1.23416	1.25788	1.29125	1.31384	1.19861	2.25042	1.22325	1.40678	1.28377	3.29466	3.57692	1.35335
ADD2	1.12637	1.15142	1.59117	1.2199	1.42874	1.14736	1.41712	1.14866	1.21246	1.25495	1.42039	1.13923	1.27373	1.61604	1.15869	1.11998	1.45273	1.21985	1.22543	1.2094	1.18788	1.21481	1.12325	1.33877	1.14493	1.13914	1.13663	1.13071	1.60005	1.27542	1.25832	1.31424	1.16787	1.27683
ADD3	1.11707	1.0972	1.06422	1.06685	1.07682	1.10093	1.14684	1.31509	1.06093	1.06696	1.10077	1.1062	1.0936	1.05466	1.09895	1.11433	1.34769	1.08134	1.09308	1.09657	2.10803	1.05818	1.13062	1.11636	1.10129	1.09461	1.11885	1.10928	1.07726	1.06211	1.13163	1.18858	1.06626	1.04798
ADGB	1.30433	1.32702	1.22822	1.16284	1.19096	1.25297	1.65526	1.19429	1.17516	1.14942	2.88044	2.16521	1.69192	1.12367	2.05107	1.23395	1.2301	1.85139	1.18607	1.17076	1.30013	1.70657	1.67645	1.28139	1.63914	1.28667	1.33667	1.29205	1.56162	1.16499	1.50302	1.12688	1.29157	1.13558
ADGRA1	1.22694	1.26796	2.01562	1.31782	1.33849	1.22517	1.18689	2.06868	1.3253	1.49017	1.42302	1.32779	1.80415	1.66323	1.20283	1.19803	1.22163	2.43221	1.39193	1.27987	1.31947	1.38622	1.26141	1.22496	1.26582	1.26241	1.65007	1.23575	1.21664	2.05487	1.74768	1.64763	1.93039	2.22675
ADGRA2	3.0387	1.25488	2.21964	1.14349	2.16133	1.29973	1.25218	2.22266	1.15444	1.11567	3.48806	1.21771	2.759	1.85977	2.64175	1.20054	1.24153	1.15103	1.10557	1.76537	1.71058	1.1485	1.20021	1.38649	2.01708	1.20275	1.17321	1.20049	1.18164	1.1755	1.0407	1.15445	2.46668	2.35602
ADGRA3	1.20159	1.23881	1.2741	1.23478	1.24339	1.20876	1.18653	1.1659	1.23986	1.25771	1.28103	1.25458	1.73191	1.25993	1.28425	1.406	1.74446	1.96002	1.2023	1.18498	1.20417	1.22885	1.21152	2.36274	1.82817	1.21168	1.19685	1.2232	1.17553	1.22908	1.74655	1.34242	1.17735	1.22136
ADGRB1	3.65795	4.50344	3.52587	3.74765	4.42915	4.30604	3.52755	3.48211	4.02693	3.42351	4.34781	4.70756	3.34061	4.05115	3.50775	3.72098	3.93205	3.76785	3.80207	3.97461	4.10844	4.16717	4.22243	3.69282	2.6971	3.81897	4.29078	2.13617	4.30684	3.90562	4.51138	3.0449	4.08587	4.01728
ADGRB2	1.13065	2.6517	1.30798	1.47873	2.66236	1.82852	2.13412	1.53938	1.50155	2.57148	2.95966	1.15756	2.58459	2.65541	1.9616	1.90447	1.93253	2.43661	2.67439	2.45927	1.96606	2.16477	2.20994	2.25035	2.16727	2.41481	2.15211	2.595	1.86865	1.54064	2.25536	3.50397	1.37499	1.73823
ADGRB3	1.31651	1.29042	1.27621	1.61966	1.65824	1.3436	1.29561	1.35622	1.56996	1.65902	2.1259	1.31271	1.95204	1.90204	1.35139	1.24227	1.2722	1.58468	1.51257	1.43608	1.49237	1.61025	2.71721	1.19739	1.29486	1.27978	1.31289	2.30288	1.27987	1.62321	2.35977	1.86465	1.62641	1.46089
ADGRD1	1.37699	1.17061	1.74021	1.44779	1.6782	1.82623	1.43568	1.79787	1.29774	2.05269	1.38	1.55578	1.33786	1.63972	1.34326	1.38425	1.45819	2.03534	1.75278	1.27359	1.30444	1.69781	1.19971	1.53183	1.18007	1.65591	1.98605	1.19471	1.43066	1.95226	2.04805	1.47098	1.8827	1.78797
ADGRD1-AS1	2.06355	2.22349	1.56066	1.1084	1.13035	1.08012	2.72554	1.36617	3.01308	1.09901	1.18677	1.07081	1.05391	1.08295	1.71917	1.06788	1.07985	1.60579	1.18754	1.1842	1.92942	2.11418	2.21037	2.89806	1.08631	1.08999	2.15599	1.06897	1.09074	1.45622	1.46282	2.39684	1.20517	1.68081
ADGRD2	3.21244	2.91453	3.28063	2.50346	1.38284	2.70154	1.41456	3.34248	1.52015	1.26675	1.47336	1.7406	3.35115	2.03414	3.81577	2.79819	2.97798	1.27391	1.31735	2.90838	1.86035	1.30568	1.50118	1.63034	1.76827	1.6726	2.78335	1.65845	3.31223	1.31306	2.85621	1.1104	3.09344	2.40005
ADGRE1	5.25753	5.39414	5.3828	4.82792	4.44237	4.46324	4.88833	5.24277	4.69896	5.02125	4.17623	5.36171	5.5096	5.02532	5.20316	4.77942	5.33702	4.96673	4.77231	5.43264	4.84073	4.63115	4.8963	4.78799	4.57735	5.02959	5.0047	4.73042	5.35096	4.41837	4.9127	5.04607	5.12869	5.20816
ADGRE2	1.21987	1.21917	1.0675	1.08079	1.08321	1.19285	1.28954	1.06283	1.1124	1.0743	1.09441	1.24628	1.14739	1.08321	1.2138	1.22657	1.22483	1.46498	1.08211	1.82826	1.10331	1.08726	1.24333	1.22416	1.26032	1.23041	1.21848	1.23896	1.17615	1.09624	1.06969	2.71223	1.06053	1.10102
ADGRE3	1.1181	1.06498	1.15926	1.20139	1.1859	1.11959	1.0552	1.17339	1.18462	1.2108	1.31202	1.10854	1.17368	1.19674	1.10501	1.11989	1.08149	1.20262	2.42309	1.25988	1.14005	1.1786	1.12707	1.1106	1.07714	1.0941	1.13685	1.11411	1.65077	1.16013	1.28846	1.28969	1.30507	1.16746
ADGRE5	1.30194	1.45014	2.40458	1.20498	3.06454	1.97475	1.36134	2.18642	1.58474	1.98714	2.92544	1.58445	1.32972	3.01669	2.45439	2.57413	1.71471	1.22822	2.77704	2.78091	3.26267	1.57662	1.32437	1.32897	1.51887	2.80091	2.85156	3.30692	1.97309	1.22683	1.1022	1.26536	1.85431	1.73924
ADGRF1	1.21017	2.09088	1.15677	1.18281	1.20844	1.20896	1.17227	1.14108	1.20433	1.56746	3.17879	1.22427	1.37691	1.36982	2.05171	1.18696	1.56642	1.41102	1.23499	1.19354	1.17257	1.17565	1.68446	1.20722	1.789	1.22766	1.62321	1.22765	1.39524	1.76862	1.23461	1.11703	1.16193	1.17343
ADGRF2	1.79118	1.70815	1.26734	1.5139	1.44198	1.63022	1.64718	1.23783	1.37805	1.32639	1.28408	2.28728	1.44976	2.05927	1.70824	1.69193	1.75581	1.24843	1.22404	1.9658	1.40511	1.50357	2.88889	1.96073	2.08269	2.10514	1.56953	1.91619	1.50184	2.42672	1.4059	1.26904	1.35386	1.38217
ADGRF3	1.29472	2.94828	3.21197	2.78698	2.16022	2.68674	1.86798	3.10625	2.93098	3.03392	1.09413	1.27403	1.15959	1.10029	2.2959	2.26645	2.12743	3.50063	2.94322	3.15526	2.44354	2.90858	2.52975	2.48308	1.29162	1.25495	3.16897	2.79141	3.27613	3.71932	3.00489	2.27218	3.4994	3.1053
ADGRF4	1.15797	1.98323	1.7904	1.21268	1.21661	1.15433	1.13679	1.6537	1.23162	1.22974	3.89637	2.14532	1.32899	1.31594	1.1547	1.13505	1.20147	1.22	1.89004	1.15901	1.39431	1.21316	1.14738	1.13584	1.18234	1.14974	1.10974	1.15064	1.15602	3.02847	1.10491	1.60628	1.46407	2.4071
ADGRF5	1.06254	1.19677	1.094	1.08678	1.90321	1.06644	1.07078	1.09613	1.09132	1.09024	1.1676	1.06275	1.47964	1.31983	1.0874	1.04245	1.09689	1.0957	1.1584	1.15499	1.08494	1.08453	1.04125	1.05889	1.09218	1.08748	1.06602	1.06598	1.08268	1.08575	1.1371	1.10532	1.10088	1.08932
ADGRG1	1.50053	1.43095	1.14995	1.1825	1.10137	1.34487	1.56141	1.11323	1.17366	1.18552	1.05889	2.14191	1.25414	1.28297	1.33927	1.57052	1.47699	1.08509	1.08916	1.07717	1.29013	1.23167	1.48147	1.52294	1.86117	1.90144	1.33058	1.63653	1.30165	1.18055	1.22367	1.1886	1.13258	1.19448
ADGRG2	1.14002	1.12706	1.15578	1.19056	2.10914	1.55164	1.33794	1.29106	1.18802	1.18688	1.26803	2.14488	1.58562	1.16667	1.24845	1.12845	1.13344	1.45231	1.24446	1.23028	1.5919	1.17587	1.78323	1.14264	1.13949	1.64413	1.15638	1.38185	1.34781	1.18036	1.21542	1.15958	1.16996	1.16066
ADGRG3	4.32044	3.95861	4.34955	2.41985	3.15331	3.70806	3.43089	4.07812	2.49557	2.91911	6.38872	1.23382	3.01843	2.83983	4.04935	2.76275	4.26218	1.88954	2.54335	2.59047	3.01673	3.05104	1.55147	2.70135	1.20915	4.10936	3.60819	2.0963	7.00396	1.79299	2.91874	1.74573	3.79187	3.38389
ADGRG4	1.27704	3.46193	1.99676	2.7429	2.35602	2.36669	2.8341	2.41387	3.67894	2.9015	2.54452	3.52962	3.81935	1.45464	1.50394	1.35487	1.33206	2.57908	2.05733	2.71143	3.59722	2.65104	4.18873	2.90531	1.45642	1.49402	1.88217	2.7155	1.26494	3.21892	1.21243	3.48943	2.33269	3.239
ADGRG5	2.17803	2.1337	1.8601	1.14692	1.63375	1.7992	1.23035	1.45125	1.13456	1.40247	1.18775	1.114	2.09518	1.24551	1.5159	1.12726	1.81669	1.32393	1.17679	1.16965	1.85047	1.77831	1.51518	1.13725	1.12456	1.20567	1.12829	1.11768	2.26915	1.14567	1.89026	2.27747	2.14878	1.96239
ADGRG6	1.35053	2.48206	1.07461	1.18872	1.14943	2.05623	1.40779	1.04418	1.10121	1.84405	3.70563	3.09954	1.1898	1.18372	1.26712	1.35016	1.28679	1.04187	1.05367	1.04109	1.12276	1.14447	1.30156	1.34066	1.4663	1.48193	1.26119	1.33021	1.19738	1.14227	1.09134	1.07665	1.06945	1.64763
ADGRG7	1.41444	1.30355	1.35516	1.73645	1.6461	3.32447	1.38263	1.29982	1.71047	1.68832	2.21211	1.32762	2.16388	1.99411	1.43032	1.66126	1.31015	1.74575	1.65869	2.01519	1.56756	2.90622	1.45021	1.24523	1.31267	1.32896	1.38048	1.30047	1.29814	1.74655	1.82337	1.97152	1.40859	1.52856
ADGRL1	7.01912	6.05875	5.27606	5.95593	4.89838	7.33538	5.13777	5.32867	4.1646	5.18116	3.9828	5.89509	5.34006	2.11108	6.94455	5.69228	6.64276	5.83709	2.91281	5.0009	5.21733	5.68891	3.14793	2.42059	6.13917	7.47657	6.77143	4.65713	7.06183	4.7616	3.99157	5.11154	5.72881	5.03367
ADGRL2	2.89898	2.91653	3.3494	3.32237	3.13547	2.83089	2.90125	3.05723	2.9361	2.77117	2.48971	2.52489	2.2463	2.19994	2.74792	2.74488	2.94555	3.11711	2.65534	3.30084	3.38118	3.33008	2.6617	3.01053	2.16915	2.70156	2.92122	2.93221	2.98988	3.31546	2.971	2.8349	3.0466	3.03774
ADGRL3	1.12314	1.08469	1.11632	1.13463	1.13737	1.15742	1.11556	1.18874	1.12162	1.13331	1.19068	1.11335	1.12107	1.11658	1.1065	1.121	1.09149	1.23707	1.17401	1.18124	1.09412	1.12071	1.12817	1.13775	1.09921	1.10893	1.13434	1.11801	1.09298	1.11673	1.20277	1.1957	1.12446	1.10467
ADGRL4	1.43953	1.68357	1.23812	1.31825	1.36852	2.0908	2.13755	1.22165	1.71882	1.88804	2.5399	1.49443	1.75094	1.94694	1.40202	1.35797	1.79179	1.28796	1.37883	1.33031	1.26531	2.15374	1.40055	1.67898	2.0124	2.01267	1.40244	1.92939	1.31272	1.71692	1.31006	1.1479	1.51061	1.24939
ADH1A	1.28508	1.34416	1.10348	1.14366	1.14501	1.32572	2.14581	1.10348	1.17015	1.13347	1.14717	1.40833	1.22443	3.78646	2.98525	1.29709	1.32574	1.1577	1.09972	2.08879	1.34433	1.58767	1.30166	2.8679	1.42354	2.21308	1.25099	1.34705	1.97324	1.15978	1.07573	1.18724	1.92689	1.151
ADH1B	1.4455	1.29958	1.29754	1.56734	1.44027	1.47749	1.2955	1.27659	1.58033	1.52502	1.77162	1.38656	1.93739	1.58505	1.42287	1.35137	1.37508	1.57878	1.61054	1.55649	1.46664	1.5101	1.56268	1.37931	1.34443	1.38947	1.42071	1.39449	1.29795	1.58949	1.6183	1.53854	1.34096	1.5188
ADH1C	3.98577	4.99707	3.98054	4.37936	4.59661	4.21505	3.95842	3.96665	4.89709	4.62245	1.16544	3.42967	2.83808	3.51708	4.45127	4.04612	4.53181	4.5243	4.19589	5.13531	4.49051	4.92086	4.47904	4.40086	3.96115	2.90919	4.40575	4.59141	4.41618	5.09633	4.53369	4.64064	4.37835	4.24345
ADH4	1.06937	1.09828	1.48038	1.09796	1.11605	1.06917	1.08596	1.51243	1.15749	1.0889	1.16145	1.04873	1.06504	1.08301	1.08341	1.04902	1.09045	1.09526	1.1711	1.1605	1.08074	1.09499	1.04374	1.06733	1.08638	1.0793	1.07007	1.05351	1.08381	1.09513	1.14065	1.11101	1.10918	1.08066
ADH5	1.16102	1.12949	1.14444	1.12144	1.1576	1.15782	1.13402	1.1416	1.13585	1.14456	1.2319	1.19395	1.07531	1.09322	1.18544	1.16212	1.12954	1.12017	1.13648	1.17977	1.15628	1.12579	1.13809	1.1783	1.18946	1.21161	1.18625	1.18833	1.15947	1.12253	1.16894	1.07273	1.15114	1.1141
ADH5P4	1.20831	2.07578	2.89488	1.41272	1.49099	1.23741	1.18092	1.78625	1.38924	1.52604	1.73539	2.58787	1.52811	1.59706	2.57588	1.19797	1.19862	1.39825	1.33298	1.30389	1.30752	2.16164	1.21125	1.15827	1.21061	1.21172	1.85001	1.22242	2.70106	1.36734	1.46228	1.66473	2.8214	1.33257
ADH6	1.205	1.18128	1.1909	1.38778	1.34667	1.22723	1.18929	1.19262	1.34795	1.71351	1.65183	1.16769	2.80479	1.47672	1.28508	1.15927	1.18972	1.36514	1.36003	1.33286	1.29387	1.3418	1.20776	1.1469	1.1811	1.18058	1.20443	1.16629	1.19887	1.36914	1.42013	1.49246	1.23661	1.28571
ADH7	1.62164	1.14265	1.13533	1.17999	1.90918	1.13159	1.09991	1.12907	1.1848	1.50236	1.26164	1.13453	1.23198	1.47516	1.76053	1.67362	1.13481	1.19461	1.20863	1.53793	1.15229	1.6359	1.12834	1.11757	1.12223	1.11343	1.42037	1.12628	1.1511	1.17124	1.177	1.59217	1.13063	1.18607
ADHFE1	1.28301	1.25833	1.2048	1.31642	1.34995	1.29548	1.20864	1.18204	1.4465	1.31475	1.38242	1.94573	2.49085	1.32193	1.27777	1.24286	1.70823	1.32306	1.36336	1.27347	1.27019	1.77793	1.28933	1.26709	1.27416	1.93552	1.46179	1.27141	1.38925	1.3336	1.93128	1.27596	1.21588	1.28029
ADI1	1.12453	1.1026	1.39125	1.16547	1.88114	1.09823	1.10085	1.29512	1.9477	1.97824	1.18079	1.07647	1.08654	2.86303	1.10072	1.08926	1.09366	1.92207	1.18464	1.17245	1.44753	1.26357	1.40549	1.10154	1.09289	1.0896	1.09354	1.0757	1.09885	1.12668	1.77831	1.12385	1.40476	1.37441
ADIG	1.47491	1.21649	1.25208	1.12134	1.1281	1.1582	1.43419	1.09349	1.13328	1.10739	1.14658	1.17637	1.15319	1.12311	1.16942	1.15898	1.20021	1.20923	1.12931	1.10045	1.11936	1.12518	1.6828	1.1615	1.21375	1.17377	1.14465	1.16866	1.15369	1.13626	1.08763	1.14556	1.31986	1.12205
ADIPOQ	1.12482	1.21142	1.63972	1.18522	1.18722	1.14255	1.12664	1.91707	1.20724	2.84346	4.32663	2.78748	1.27822	1.26562	1.14497	1.12504	1.18897	1.19862	1.23463	1.13381	1.17264	1.18416	1.97521	1.12237	2.80789	2.56458	1.09521	1.13399	1.14057	1.20647	1.09558	1.93039	1.1144	1.21246
ADIPOR1	1.93272	1.85039	1.48318	1.32643	1.32627	2.06663	1.67013	1.54076	1.33133	1.61129	1.56092	1.45949	2.16015	3.68079	1.38338	2.12035	1.34242	1.48719	1.31726	1.3198	1.28149	1.35252	2.31457	1.53931	1.45339	1.94519	1.37657	2.2364	1.28039	1.31029	1.78458	1.27008	1.38361	2.25751
ADIPOR2	2.00905	1.12461	2.97502	1.04234	1.05409	1.11475	2.65806	1.95141	1.04567	1.0885	1.05072	1.17837	1.14183	1.40468	1.69937	1.15756	3.60888	1.05609	1.06324	1.06227	1.6048	1.05961	1.1483	1.16088	1.15177	2.65175	1.8684	2.51157	1.95171	1.05901	1.11295	1.09716	1.05988	1.4328
ADIRF	4.95915	3.45538	3.09511	5.10231	4.91181	4.7254	4.74657	3.55822	5.29986	4.97606	3.73089	4.0739	3.8387	4.54389	5.07891	4.75481	2.56103	5.14699	5.25184	4.941	5.12051	5.3632	4.60262	4.54652	4.42372	3.61226	3.95189	4.97274	2.39849	5.68148	5.12628	5.39217	4.40998	4.13046
ADK	1.19999	1.28826	1.16536	1.24507	1.24285	1.21307	1.1764	1.13586	1.26218	1.28253	1.26188	1.2401	1.44149	1.37093	1.20254	1.19207	3.4816	1.26403	1.26392	1.14966	1.24014	1.25926	1.18894	1.20238	1.24292	1.21777	1.15881	1.20147	1.18076	1.27762	1.11715	1.3532	1.55856	1.67914
ADM	3.94471	4.02222	4.74074	2.15615	2.50901	4.14315	3.32704	3.99877	1.3086	1.20462	1.08828	1.42465	4.8722	1.51722	1.54833	4.14177	3.58479	1.08099	1.05422	1.80699	1.97557	1.18928	1.24532	1.32751	1.38375	3.07807	3.34559	1.31763	3.81524	1.22426	2.47161	1.05068	3.53112	2.86319
ADM2	4.31025	4.35241	4.01757	3.91168	3.8875	3.95139	4.37719	3.90293	3.1724	4.04986	3.96815	5.04355	4.57274	4.43277	3.81835	4.37922	4.86991	3.77361	3.99934	3.46889	3.32869	2.98358	4.15919	2.90814	3.45343	4.82139	4.5611	3.2961	4.20781	4.01846	3.50855	3.83205	3.85401	3.96326
ADM5	1.17831	1.16858	1.05543	1.06423	1.07053	1.15494	1.24052	1.05739	1.07624	1.05646	1.08906	1.18716	1.11622	1.05026	1.16432	1.18309	1.16428	1.07427	1.07952	1.06716	1.07646	1.0597	1.1977	1.30579	1.19392	1.17967	1.17999	1.18603	1.13573	1.07213	1.08369	1.11928	1.63011	1.06834
ADNP	1.21908	1.26871	1.78838	1.33122	1.38299	1.24019	1.19834	1.43318	2.29946	1.41565	1.41182	1.29353	1.51686	1.49378	1.23207	1.475	2.43762	1.33553	1.29149	1.4429	1.63318	1.34691	1.21178	1.20139	1.83691	1.2457	1.21155	2.77396	1.91259	1.329	1.28769	1.51641	2.05925	1.29963
ADNP2	1.2209	1.14776	1.22919	1.31157	1.28383	1.2266	1.15068	1.22238	1.30291	1.32757	1.43732	1.21008	1.29167	1.27518	1.23774	1.21589	1.17366	1.30056	1.34362	1.33576	1.24261	1.28307	3.00809	1.22228	1.18674	1.21057	1.25425	1.22037	1.18327	1.28933	1.33753	1.25629	1.24903	1.25707
ADO	1.09556	1.05971	1.12713	1.14938	1.14608	1.08657	1.91152	1.13573	1.12275	1.13517	1.23558	1.88561	1.09625	1.12703	1.07516	1.84699	1.05591	1.1382	1.20113	2.45186	1.09983	1.13626	1.21529	1.27909	1.06354	1.14017	1.09699	1.07593	2.05291	1.12311	1.21853	1.41628	1.13851	1.10773
ADORA1	1.10382	1.13024	2.80091	1.09061	1.0999	1.08066	1.07468	1.58784	1.11079	1.10083	1.16477	1.38359	1.11368	1.12594	2.1143	1.05457	1.11868	1.1139	1.14988	1.13237	1.09696	1.08817	1.24991	1.05118	1.10206	1.08872	1.93775	1.07494	1.08927	1.09406	1.11708	3.20634	1.83019	1.11813
ADORA2A	1.35275	1.25645	1.14967	1.18746	1.16536	1.22967	1.22013	1.12428	1.18191	1.19483	1.14826	1.43032	1.20723	1.22525	1.28501	1.24607	1.26538	1.12616	1.56518	1.11763	1.21889	1.19567	1.20405	1.30057	1.34273	1.34287	1.70556	1.2664	1.21314	1.22505	1.10356	1.40989	1.16574	1.19207
ADORA2B	1.2011	1.26451	1.21724	1.31681	1.35648	1.19977	1.18702	1.1695	1.3221	1.46591	1.46038	1.29368	1.75632	1.66295	1.18883	1.17438	1.21767	1.30395	1.41258	1.27849	1.29461	1.37529	1.20723	1.19769	1.2484	1.2292	1.16624	1.21571	1.22309	1.37919	1.19841	1.56586	1.20872	1.33075
ADORA3	1.09859	1.08584	1.12372	1.11942	1.8426	1.09905	1.08525	1.12421	1.10983	1.1129	1.21234	1.09277	1.05454	1.08791	1.1052	1.0911	1.08213	1.11368	1.20059	1.20047	1.10189	1.11684	2.88212	1.10501	1.0992	1.11017	1.09983	1.09298	1.10461	1.10462	1.18245	1.10105	1.13556	1.08824
ADPGK	1.79465	2.26751	2.48633	2.02502	1.89675	2.35544	1.26101	2.35798	1.70319	1.88596	1.16992	2.42667	1.14916	1.14808	2.11523	2.33774	2.2558	1.97037	1.15549	2.07099	1.90169	2.33787	2.69593	2.61279	1.30645	2.0273	2.52906	1.79568	2.50259	2.14469	1.55258	1.57964	2.4904	2.41028
ADPRH	1.05068	1.13641	1.09916	1.09675	1.09509	1.06696	1.07316	1.07299	1.12062	1.11723	1.12306	1.09699	1.14936	1.15909	1.09337	1.05585	1.12435	1.12009	1.14259	1.13555	1.11173	1.09347	1.07697	1.04269	1.11063	1.10103	1.05171	1.08667	1.09829	1.10294	1.11369	1.10579	1.08396	1.13453
ADPRHL1	4.04762	1.26753	1.18893	1.27437	1.69373	1.19992	1.16758	1.14643	1.2876	1.34845	3.096	1.24616	1.55275	1.50868	1.19008	1.17597	1.23141	3.03392	1.31846	1.21041	1.25688	1.29431	1.18943	1.18902	1.23232	2.44499	1.20302	1.19889	1.38093	1.30426	1.15017	1.45229	1.1756	1.29248
ADPRHL2	1.24313	2.27277	1.29201	1.80605	1.27712	1.25426	1.20491	1.29496	2.95593	1.40324	4.18131	1.3791	1.66314	1.51193	2.03071	2.59521	4.20882	2.9517	1.29854	1.90795	3.16954	2.09537	2.53808	1.33639	1.30348	1.30084	1.83064	1.26342	1.62397	2.8472	2.11402	1.60316	1.79764	1.30103
ADPRM	1.52347	3.02449	11.1528	5.08423	2.36864	1.83982	1.55903	2.44602	1.16216	2.07062	1.04947	1.882	1.24968	3.15988	2.49024	1.57388	2.0327	1.79313	1.08027	2.25663	1.14969	1.23638	1.45901	1.53306	1.85067	1.92235	1.71906	1.60045	1.7866	1.19105	1.2146	1.12399	1.132	1.51151
ADRA1A	2.24883	2.55384	2.73844	2.14855	2.12388	2.32803	2.62049	2.72287	2.18759	2.41264	2.99117	3.15805	2.57098	1.55063	2.30626	2.68622	2.32849	2.33681	2.54851	2.31803	2.15101	2.15272	2.22431	2.02066	1.70283	1.87886	2.2903	2.07104	2.56534	2.31713	2.57211	1.94019	2.77077	2.36189
ADRA1B	1.08678	1.07213	1.32423	1.11147	1.10374	1.05633	1.1025	1.11381	1.08699	1.09821	1.19361	1.06829	1.0833	1.09719	1.06551	1.28285	1.0667	1.10877	1.98899	1.16775	1.06981	2.13549	2.33572	1.08112	1.06263	1.04585	1.0864	1.06304	1.06993	1.09236	1.17212	1.1978	1.1039	1.0771
ADRA1D	1.11215	2.56436	1.20762	1.15053	1.16703	1.10877	1.09125	1.13799	1.13109	1.13566	1.23423	1.09989	2.56347	1.11269	1.35411	1.10408	1.08138	1.13616	1.98996	1.22383	1.33961	1.14224	1.08642	1.11949	1.09828	2.28794	1.11864	1.1013	1.10987	1.13247	2.79962	1.99548	1.15356	1.94144
ADRA2A	1.06696	1.13447	1.08994	1.09611	1.89004	1.0893	1.08977	1.14706	1.11266	1.09779	1.16738	1.06467	1.73386	1.12142	1.77895	2.20395	1.12215	1.11595	1.15509	1.1248	1.09561	1.75801	1.0633	1.06087	1.10287	1.08408	1.06172	1.07033	1.09108	1.10246	2.01505	1.1209	1.08665	1.58328
ADRA2B	1.28613	1.95885	1.33206	1.46233	1.35661	1.30444	1.2054	1.25913	1.44012	1.50298	1.84096	1.25285	1.60124	1.50886	1.30224	1.2627	1.24635	1.4584	1.45086	1.43761	1.36026	1.39757	1.32826	1.24927	1.22595	1.24908	1.30684	1.26801	1.21818	1.44732	1.51055	1.50754	1.29247	1.37203
ADRA2C	1.10262	2.70057	1.91979	1.05956	2.59559	2.11138	2.3491	1.90363	1.07518	1.08957	1.06045	1.16196	4.02425	1.11984	2.84797	3.10765	1.92486	1.08123	1.07816	2.77681	2.67203	1.0765	2.65155	1.1241	1.10818	1.1309	1.10981	3.0449	1.55851	2.79841	2.65477	1.17127	1.80499	1.68574
ADRB1	1.08484	1.09229	1.11255	1.08992	1.11971	1.09452	1.0774	1.1141	1.09627	1.103	1.19536	1.09661	1.0409	1.07006	1.10643	1.08717	1.08754	1.09697	1.16545	1.17886	1.0998	1.09005	1.06683	1.09467	1.10715	1.1165	1.09261	1.09714	1.10214	1.08464	1.16378	1.09193	1.11892	1.08213
ADRB2	1.05894	1.12661	3.00822	1.08865	1.0993	1.07788	1.07285	1.08386	1.10754	1.62237	1.1632	1.07264	1.10808	1.12049	1.09438	1.05115	1.11579	1.11119	1.14875	1.13456	1.09508	1.0863	1.05955	1.05072	1.24541	1.08834	1.0581	1.0735	1.0877	1.09174	1.11959	1.11107	1.08539	1.1141
ADRB3	4.96332	4.66696	5.34255	4.35641	4.84625	4.75385	3.97257	5.11093	4.44237	4.2618	4.55984	4.80301	3.91775	3.98226	3.91257	3.8879	4.04638	4.89142	4.71369	4.76601	5.07736	5.18514	4.84285	5.08167	1.38749	4.22908	4.73563	4.30862	4.74074	4.84781	4.77356	4.59607	5.0888	5.00528
ADRM1	4.21168	3.82515	4.28379	4.30277	4.36135	4.24074	3.85738	4.03736	4.42595	3.56604	2.35852	3.51063	3.65003	2.22295	3.64446	3.47987	4.17987	4.63486	4.47023	4.59178	4.25763	3.19654	4.29455	4.38516	1.18625	2.16446	3.84242	2.67732	4.21826	4.52347	4.11438	5.09913	4.43522	4.47861
ADSL	1.88981	1.49983	1.20562	1.36339	1.29371	1.77867	2.31398	1.21348	1.28419	1.30736	1.35749	1.22814	1.27994	1.28153	1.24977	2.04429	1.17583	1.58085	1.30055	1.28365	1.22337	1.26449	1.86493	1.20041	1.19188	1.20616	1.23352	1.96266	1.29003	1.46801	1.97017	1.3255	1.75116	1.24331
ADSS	1.61601	1.59766	1.34138	1.51199	1.58902	1.64168	1.51776	1.27299	1.59984	1.38062	14.2529	1.86669	1.83038	1.61904	1.58654	1.54958	1.6237	1.52239	1.67481	1.58451	1.43204	1.49776	1.75591	2.66689	1.82169	1.79231	1.58074	1.78412	1.44478	1.54034	1.59454	1.40234	1.3594	1.42509
ADSSL1	2.09258	1.1677	1.10284	1.12821	3.13723	1.80368	1.10257	1.26958	2.36986	1.13028	1.20034	1.09322	2.77554	4.05979	1.49214	1.50001	1.15073	2.31755	1.1806	1.66365	1.12141	1.12636	1.08854	2.81224	4.16045	1.77115	1.51407	1.09376	1.10911	1.14027	1.09719	1.23106	1.22524	1.15717
ADTRP	2.29989	1.59844	1.35459	1.25362	1.86803	1.16989	1.12385	1.29976	1.55698	1.6487	4.27822	1.17281	1.74644	1.44518	1.16353	1.84927	1.17273	1.26033	1.82218	1.22227	1.68867	1.85122	1.1653	1.13946	2.29653	2.12671	2.44152	1.18245	1.97267	1.24223	2.21097	2.14511	1.5085	1.25218
AE000658.31	1.24514	1.25658	3.39707	1.45584	2.773	3.5219	1.84779	3.22365	1.29547	1.37719	3.71809	1.84737	2.17827	4.05071	2.59502	2.54317	1.8243	2.17483	1.36729	1.24315	2.81597	1.31482	1.19053	1.16709	2.80888	1.19818	3.15054	1.19124	2.32539	2.93814	3.38406	1.39766	3.11219	2.65439
AE000661.50	2.52034	2.55235	1.56596	1.07717	1.0933	1.05971	1.51124	2.13939	1.08729	1.09634	2.51345	1.08566	1.08066	1.0981	1.0915	1.05384	1.09843	1.29754	1.13344	1.15288	1.09395	1.07428	1.05473	1.05533	1.0998	1.10144	1.23359	2.97052	1.08694	1.07752	1.13764	1.0957	2.07268	1.09475
AEBP1	2.34758	1.12254	3.68366	1.04895	1.06136	1.78625	1.15625	1.0605	1.05438	1.06691	1.04575	1.18422	2.8046	1.11333	1.09328	1.13751	2.08921	1.05868	1.88031	1.06393	1.08175	1.07332	1.13463	1.15588	1.14577	1.1754	1.12069	1.13504	1.07488	1.06614	1.12028	1.09651	1.0692	1.74953
AEBP2	1.31178	2.22266	1.2687	1.85997	1.36034	1.33042	1.22254	1.39696	1.44795	3.79654	2.28116	1.93539	1.60455	2.33635	2.38647	1.28127	1.26755	1.45919	2.02715	1.45091	1.36828	1.4017	2.02398	2.05167	1.25054	1.27489	1.32965	1.29492	1.2389	1.45829	1.49715	1.42734	1.29699	1.36927
AEN	1.13894	1.15667	1.15249	1.56876	1.17709	1.14382	1.13112	1.19559	1.18039	1.16977	1.21289	1.17915	1.16955	1.17134	1.17514	1.19238	1.7233	1.19198	1.21321	1.19461	1.16214	1.1579	1.148	1.14872	1.181	1.18337	1.15602	1.6758	1.16157	1.16707	1.20215	2.13156	1.14953	1.16033
AES	1.26249	1.2837	1.08192	1.10828	1.101	1.22841	2.35758	1.32565	1.14029	1.10099	1.10125	1.31639	1.18408	3.95093	2.23616	3.21871	1.27997	1.94016	1.08792	1.06176	1.12327	1.1241	1.2807	1.26299	1.34553	1.2856	1.24212	1.30061	1.21286	1.12707	1.07129	1.14752	1.07139	1.12701
AF003626.1	1.31321	1.1977	1.25257	1.21577	1.22537	1.63133	1.20732	1.26793	1.72666	1.81378	1.58888	1.32242	1.16615	1.17917	1.28239	1.24456	1.22079	1.17538	1.20984	1.21843	1.21225	1.20925	1.22377	1.29325	1.31151	1.6147	1.26801	1.64491	1.22676	1.22029	1.20282	1.52234	1.41458	1.3684
AF011889.2	1.05987	1.11253	1.10011	1.07702	1.0723	1.05274	1.08253	1.08918	1.07779	1.11681	1.08626	1.13114	1.11608	1.13453	1.09645	1.08102	1.10377	1.07715	1.09259	1.12664	1.12616	1.07585	1.08366	1.06764	1.12294	1.14137	1.06017	1.10401	1.10078	1.08998	1.11812	1.0742	1.09835	1.10767
AF015262.2	1.26611	1.39586	3.02302	1.28204	1.20273	1.26696	1.29011	2.78946	1.22492	1.71667	1.1185	1.40341	1.32487	1.54251	2.82477	1.27473	1.33387	1.58429	2.27218	3.11219	1.215	3.0178	1.26802	1.28253	1.3939	2.54869	1.79794	1.30622	2.25915	1.24083	1.88737	1.73341	3.06666	1.60185
AF064858.10	1.30454	1.15785	1.20652	1.15478	1.16095	1.14778	1.14726	1.12591	1.1628	1.15839	1.17105	1.16751	1.19285	1.17043	1.13788	1.15183	1.15564	1.17017	1.13062	1.1424	1.13246	1.1537	1.15517	1.1437	1.15324	1.98093	1.14616	1.15683	1.12506	1.14574	1.16614	1.25034	1.11828	1.28854
AF064858.11	1.1038	1.19196	1.12174	1.16197	1.16315	1.12385	1.11358	1.29567	1.18373	1.16924	4.10894	1.11696	1.24205	1.23464	1.12927	1.10719	1.17135	1.17668	1.21517	1.12993	1.15009	1.15803	1.11376	1.10002	1.14793	1.11388	1.07986	1.11497	1.12796	1.17776	1.09588	1.21138	1.49099	1.19041
AF064858.8	1.26972	1.19016	1.22402	1.27849	1.29355	2.14003	1.2011	1.21078	1.28645	1.25914	1.37477	1.47093	1.23476	2.42153	1.28376	1.24865	1.21701	1.26546	1.3391	1.29707	1.23323	1.25713	1.25901	1.28241	1.26479	2.20939	1.29449	1.28639	1.2392	2.05724	1.27289	2.16938	1.24312	1.39908
AF064860.7	1.17554	1.2337	1.15372	1.15262	1.15545	1.16305	1.20499	1.11454	1.14979	1.13877	1.15935	1.23005	1.17575	1.14848	1.33091	1.1726	1.20471	1.15399	1.15255	1.12938	1.13598	1.15715	1.17314	1.18301	1.24003	1.19178	1.15398	1.18339	1.16264	1.2655	1.11641	1.87203	1.12535	1.13045
AF067845.1	1.06621	1.09608	1.09971	1.31804	1.10876	1.07279	1.0697	1.10293	1.08807	1.09268	1.17681	1.07132	1.05872	1.07843	1.08967	1.05638	1.08927	1.09309	1.16622	1.16706	1.08647	1.08681	1.04494	1.0655	1.09217	1.09316	1.07343	1.07223	1.0874	1.08522	1.14879	1.10204	1.33836	1.08219
AF096876.1	1.57439	1.49839	1.29901	1.86412	1.53037	1.58896	1.41902	1.79895	1.57623	1.41495	1.61343	1.65532	1.81093	1.45287	1.52586	1.47766	1.54828	1.52411	1.64558	1.55574	1.4345	1.48415	1.90831	1.6148	1.61099	1.62123	1.52403	1.62499	1.39825	1.5436	1.56494	1.36178	1.34718	1.41736
AF127577.12	1.25905	1.12137	1.1554	1.14869	1.83623	1.15702	1.1279	1.1511	1.15458	1.15348	1.26321	1.17356	1.08468	1.10418	1.17502	1.15696	1.12429	1.51381	1.2127	1.21069	1.1507	1.14591	1.13524	1.17486	1.17409	1.19508	1.186	1.17891	1.15766	1.13972	1.19529	1.08372	1.1647	1.12194
AF127936.3	1.11192	1.1088	1.07543	1.09414	1.09428	2.28996	1.13974	1.09322	1.07645	1.07412	1.14176	1.08743	2.61777	1.06645	1.1002	1.09958	1.10457	1.08807	1.11422	1.10756	1.06899	1.08627	1.10244	1.76631	1.09722	1.08091	1.09563	1.08529	1.09365	1.09449	1.11534	3.08368	1.51614	1.06225
AF127936.5	1.14455	1.0918	1.17071	1.20102	1.20648	1.14152	1.10725	1.16759	1.18284	1.1875	1.27963	1.13096	1.12979	1.15752	1.14058	1.14008	1.10378	1.18482	1.26339	1.25944	1.1523	1.18474	1.13205	1.15351	1.12475	1.14543	1.16222	1.1417	1.13335	1.18063	1.24475	1.13912	1.18603	1.14796
AF127936.7	1.17985	1.19446	1.2404	2.05349	1.20036	1.55282	1.15043	1.23567	2.0257	1.32211	1.20086	1.30937	2.44887	1.38465	1.16877	1.1744	1.16953	1.22213	1.51907	1.21121	1.25339	1.24403	2.15733	2.75067	2.34597	2.18502	1.15033	1.20833	1.17016	1.2421	1.51801	1.39282	1.1781	1.21991
AF131217.1	1.94454	1.10426	1.16117	1.22271	1.22131	1.13591	1.09798	1.30636	1.26857	1.25926	1.36699	1.14256	1.22657	1.24783	1.13023	1.13097	1.11108	1.22535	1.57885	1.24542	1.17465	1.22447	1.1631	1.33121	1.70439	1.12054	1.19183	1.13384	1.11372	1.39525	1.30066	1.34857	1.18444	1.19137
AF146191.4	1.92347	1.88033	2.7136	1.94198	1.1895	2.05534	1.17832	2.63226	1.61396	1.07804	2.79988	1.18179	1.12244	1.11047	2.15549	2.28736	2.43871	1.9225	1.10295	1.99227	2.16771	1.74541	1.15421	2.1084	1.19372	2.12529	2.14756	1.16259	2.50017	1.83733	1.60699	1.08847	2.56017	2.03291
AF165138.7	1.04535	1.15249	1.11724	1.13654	1.0959	1.04995	1.0994	1.05872	1.14077	1.15648	1.08709	1.14218	1.22324	1.22349	1.08589	1.06951	1.136	1.12874	1.14094	1.14132	1.1464	1.1314	1.26576	1.056	1.12978	1.12826	1.04278	1.10287	1.12318	2.06783	1.09783	1.09345	1.10453	1.1607
AF186192.1	1.16883	1.25321	1.15721	1.22939	1.2327	1.18413	1.15415	1.12059	1.24846	1.25573	1.28385	1.19641	2.37353	1.34464	1.17825	1.16264	1.22785	1.24282	1.26627	1.71531	1.21776	1.23634	1.16586	1.16724	1.20989	1.17935	1.13588	1.17381	1.16656	1.25727	1.1093	2.19929	1.14368	1.25531
AF186192.5	5.16268	5.24985	5.36811	5.81733	5.74959	5.24985	4.32834	5.46848	5.98158	6.04056	4.69147	4.71197	4.00966	4.6918	5.10231	5.39217	5.26714	6.18545	6.11097	5.79617	5.9265	6.30732	6.24612	6.11268	4.42546	4.47079	5.14677	5.89821	5.29264	6.40225	5.75875	6.21619	5.57265	5.84653
AF186192.6	1.14489	1.09997	1.16256	1.17879	1.19938	1.14229	1.11257	1.15837	1.16663	1.16824	1.26723	1.13796	1.10453	1.13054	1.14778	1.14027	1.10768	1.16489	1.2514	1.24173	1.14467	1.16793	1.12553	1.15734	1.13934	1.15883	1.16381	1.1486	1.14051	1.1618	1.22284	1.10348	1.17716	1.13289
AF212831.2	1.16041	1.28815	1.48083	1.17722	1.15274	1.16713	1.20109	1.1098	1.55707	1.19983	1.10055	1.33712	2.68834	1.24331	1.18352	1.47066	1.60897	1.22148	1.152	1.11396	1.19242	1.18892	1.64978	1.18371	1.29355	2.04705	1.13402	1.23144	1.19128	1.31733	1.09944	1.18431	1.14061	1.19066
AF240627.2	1.35185	1.40972	1.36199	1.15746	1.15235	1.30496	1.46451	1.11684	1.18463	1.16088	1.11119	1.62536	1.24625	1.19636	1.29785	1.39867	1.40617	1.16097	1.1047	1.07452	1.15567	1.18189	1.39171	1.36199	1.59863	1.51731	1.29156	1.49479	1.28138	1.15876	1.1207	1.22394	1.30609	1.16884
AF241725.4	1.2442	1.34321	1.62778	1.97819	1.17606	1.23815	1.28556	1.10741	1.19418	1.61568	2.71443	1.3064	1.26284	1.18812	1.24123	1.24867	1.30064	1.19253	2.16035	2.48783	2.9391	1.18965	1.24835	3.2878	1.32986	1.26906	1.20875	1.26677	1.22024	2.23004	1.05603	1.19851	1.62868	1.73456
AF241725.6	3.72747	4.65594	5.01199	4.54276	4.0113	4.51852	2.83533	4.88605	4.9879	4.83961	3.59698	3.05203	1.33664	1.24451	3.97691	4.27429	4.58724	4.6975	4.58504	4.20708	4.63153	5.0975	4.21695	4.37835	1.59743	3.46851	4.31821	4.71929	4.68024	4.87713	4.42915	4.80816	5.09462	4.18932
AFAP1	1.97009	1.06958	1.74964	1.0728	1.08632	1.07626	1.10058	1.11665	1.08723	1.10291	1.09392	1.1069	1.1188	1.11091	1.33833	1.09498	1.0668	1.11434	1.09666	1.11907	1.06126	1.07481	1.11036	1.17271	1.07368	2.39671	1.10324	1.09915	1.42352	1.05645	1.19828	1.24234	1.07729	1.09516
AFAP1L1	4.58219	5.64379	4.64154	6.13692	5.98711	5.20206	3.27083	4.93056	6.08393	6.03661	4.86818	1.57561	1.16161	1.45871	5.0975	4.90043	4.99301	6.48037	5.84127	5.62518	6.02608	5.81533	5.94793	6.11016	5.01015	4.63531	4.96172	5.47308	4.82354	6.59554	5.95448	6.35903	5.29443	5.88864
AFAP1L2	1.4955	1.09976	1.10875	1.07573	1.0939	1.09773	1.08534	1.10923	1.0838	1.10642	1.14236	1.11707	1.0615	1.07907	1.11397	1.09639	1.09544	1.08244	1.11555	1.15953	1.1119	1.07662	1.07862	1.0992	1.12393	1.13948	1.0941	1.11322	1.10609	1.07755	1.14981	1.08073	1.1113	1.08647
AFDN	2.52358	2.70507	2.99723	2.9189	3.12448	2.59782	2.88624	2.89647	3.22305	2.82213	2.94697	2.80983	3.144	2.67912	2.54212	2.62103	2.36435	3.14369	3.457	3.03447	3.20991	3.01561	2.94678	2.94589	2.7454	2.9233	2.7677	3.39535	2.32258	3.26873	3.48766	3.22223	2.87571	2.9926
AFDN-DT	1.30026	1.20799	1.27377	1.51654	1.40373	1.32458	1.22481	1.26971	1.48943	1.55591	1.96358	1.2619	1.74799	1.60575	1.32048	1.26703	1.25931	1.51594	1.87733	1.46803	1.42367	1.45418	1.35069	1.24345	1.23485	1.25672	1.3174	1.27348	1.22841	1.5116	1.57645	1.63985	1.30839	1.42055
AFF1	1.25869	1.19682	1.17362	1.23163	1.26043	1.24245	1.17876	1.18094	1.2361	2.01844	1.33233	1.2649	1.2265	1.22482	1.22991	1.20554	1.21272	1.22471	1.25908	1.23676	1.18868	1.22068	1.21931	1.23725	1.25718	1.24071	1.24104	1.25162	1.19076	1.2154	1.26295	1.26025	1.27527	1.19599
AFF2	1.11373	1.09404	1.50804	1.11916	1.12522	1.22608	1.10985	1.12622	1.12204	1.13359	1.16737	1.13019	1.161	1.33108	1.09194	1.1178	1.09462	1.13078	1.13992	1.15191	1.18428	1.12215	1.2735	1.12114	1.10101	1.11318	1.12026	1.11638	1.08626	1.10758	1.19398	1.21009	1.11497	1.113
AFF3	1.13644	1.3871	1.1764	1.24269	1.23972	1.68071	1.07941	1.34419	1.23979	1.286	1.37498	1.15304	1.25369	1.27001	1.1332	1.14512	1.11485	1.25287	1.23203	1.26229	1.1823	1.22218	1.15548	1.12203	1.10715	1.12427	1.47703	1.15342	1.67228	1.19744	1.64823	1.40483	1.19495	1.43336
AFF4	1.16544	1.11659	1.18988	1.30394	1.98334	1.17708	1.11897	1.20385	1.81444	1.35315	1.60829	2.53223	1.35533	1.37327	1.16931	1.15688	1.13052	1.60762	1.28435	1.29844	1.22243	1.27413	1.17962	1.36987	1.12799	1.13996	1.18907	2.15688	1.61376	1.27076	1.38504	2.11918	1.21418	1.24894
AFG1L	2.14466	2.02641	1.3517	1.23872	3.29559	1.37439	2.36218	1.44961	1.25909	2.8388	3.96628	1.50574	2.49769	2.33367	2.55235	3.07246	1.34212	1.20329	1.2224	2.8734	1.25476	2.6331	2.60467	3.2084	1.51348	1.4854	2.64648	1.4584	1.55872	1.24949	2.9603	1.0771	1.23163	3.05138
AFG3L2	1.20422	1.14607	1.23281	1.35505	1.30957	1.22242	1.13844	1.24038	1.33925	1.44316	1.76009	3.98015	1.39632	1.41381	1.2275	1.20305	1.17072	1.35961	1.32963	1.3458	1.26767	1.31293	1.23537	1.17651	1.16488	2.20951	1.24421	1.52431	1.18069	1.3106	1.44038	1.51565	1.55119	1.30067
AFM	1.11796	1.18896	1.09928	1.1407	1.14486	1.13085	1.12466	1.07996	1.15742	1.13057	1.18848	2.62465	1.1911	1.17649	1.13459	1.11553	1.1684	1.15684	1.1701	1.48692	1.13126	1.14052	1.10108	1.11374	1.14585	1.1081	1.08692	1.10488	1.11935	1.16163	1.08304	1.18666	1.09695	1.15991
AFMID	1.40586	1.33867	1.60769	1.44376	1.4899	1.39376	1.89481	1.83326	1.9057	1.52022	1.63868	2.21793	1.88689	1.65838	1.34814	1.32024	1.34422	1.49096	1.56489	1.46565	1.76519	1.73947	1.43245	2.09361	1.4182	1.43079	1.35284	1.41639	1.52558	1.91031	1.43214	1.9233	1.67384	1.86662
AFP	1.15458	1.14637	1.05878	1.06751	1.07637	1.13438	1.20792	1.06646	1.07238	1.05885	1.09808	1.14499	1.1057	1.04496	1.13939	2.67712	1.14185	1.07873	1.80033	1.07894	1.06887	1.06115	2.24806	3.67091	1.15783	1.13946	2.06344	1.15356	1.12043	1.07338	2.72109	1.14523	1.6978	1.0584
AFTPH	1.29347	1.97303	1.22244	1.11434	1.41448	1.94326	1.66477	1.07386	1.1253	1.10999	1.8529	2.39206	2.56586	1.16873	1.23098	1.55359	1.49683	1.08828	1.66886	1.06522	2.05093	1.1351	1.47933	1.61121	2.08226	1.36589	1.52147	2.31182	1.19815	1.49404	1.73835	1.11777	1.12232	1.83242
AGA	1.72281	1.46622	1.21669	1.27269	1.25071	1.4665	1.42741	1.30792	1.98029	1.2677	1.10053	3.97141	2.54747	1.29152	2.37941	2.87123	1.50754	1.14608	1.06899	1.93678	1.33523	1.29466	1.40348	1.64067	1.7188	3.47443	1.4353	2.45427	1.37562	1.71687	2.04001	1.06868	1.26282	1.2529
AGAP1	2.87301	2.89292	3.07808	1.7209	2.51233	2.56129	3.05177	1.99586	1.68678	1.27657	2.12056	3.28226	2.06572	1.37718	2.41791	2.07388	2.83641	3.3784	2.16063	2.31051	2.51924	2.13446	2.16942	2.70172	2.7248	2.8052	2.47798	1.70359	2.68759	2.12516	2.23244	1.30127	1.56566	2.28698
AGAP11	1.19366	1.28786	1.38399	2.70963	1.18362	1.20128	1.20495	1.36221	1.26976	1.18292	6.06716	1.20988	1.27797	1.22428	1.20098	1.19122	1.25335	1.20583	1.65124	1.09128	1.192	1.19871	1.17977	1.90946	1.23593	1.20035	1.15236	1.18736	1.31266	1.22728	1.06275	1.22458	1.12901	1.19967
AGAP2	2.96609	3.66436	1.41599	2.84256	3.25288	2.62909	3.25309	1.55907	2.95364	2.9951	4.58	4.69007	4.07961	3.0516	3.23474	3.19798	2.60023	2.9984	3.65257	2.9101	3.37754	3.606	3.71241	2.77805	2.68858	3.90919	2.74182	3.55795	2.4867	3.61145	3.87502	3.91537	2.56129	2.92239
AGAP3	4.97543	3.85972	6.21083	3.66887	3.01258	4.65102	3.8652	5.84834	4.37819	3.88932	4.01661	3.94127	5.47786	4.07999	3.90856	3.89059	4.24085	4.23626	2.52184	4.16689	3.65616	3.60341	2.2574	1.22875	2.9136	4.27857	4.81209	2.8834	4.94362	2.11667	3.20657	2.24844	5.86967	4.98342
AGAP5	1.6777	1.46204	1.33018	1.27433	1.29436	1.49556	1.40548	1.49614	1.28222	1.256	1.28465	1.75054	1.24889	1.25813	1.52661	1.47209	1.50107	2.27903	1.14543	1.22954	1.29777	1.28385	1.42604	1.61966	1.72815	1.67907	1.47176	1.60259	1.38117	1.2997	1.21486	1.08224	1.25939	1.25146
AGAP9	1.28656	1.27236	1.2129	1.31814	1.29949	1.29551	1.46642	1.19281	1.49356	1.33133	1.36218	1.29782	1.44178	1.33949	1.28298	1.25587	1.27882	1.32733	1.53687	1.26847	1.27812	1.30607	1.28606	1.27988	1.28989	1.28224	1.26836	1.29592	1.23136	1.33366	1.25379	1.75978	1.6287	1.28517
AGBL1	2.66444	2.49335	2.72326	2.2706	2.73738	3.0128	2.27995	2.5482	2.25855	2.09713	2.77892	2.56987	2.32877	2.32048	2.27887	2.05268	2.45469	2.04243	2.41344	2.38501	2.3488	2.42527	2.36229	2.2454	2.06017	2.63005	2.59803	2.04415	2.34316	2.81162	2.19849	2.3622	2.69712	2.39551
AGBL2	1.09777	1.048	1.13255	1.15871	1.1494	1.0924	1.0574	1.1464	1.13682	1.15781	1.25997	1.08767	1.11881	1.14906	1.07381	1.0934	1.05334	1.15773	1.19567	1.22853	1.11522	1.14233	1.09618	1.09182	1.05535	1.06935	1.10828	1.08581	1.0698	1.12256	1.24559	1.246	1.13974	1.12666
AGBL3	3.86636	3.70062	3.84454	3.49982	3.6506	3.84959	3.31111	3.76106	3.50657	3.289	3.72715	3.65324	3.7241	3.26203	3.59631	3.44675	3.76034	3.63955	3.40022	3.58145	3.64418	3.36738	4.11079	3.74548	3.1829	3.58204	3.96692	3.66261	3.70103	3.55529	3.41065	3.35805	3.71143	3.71532
AGBL4	3.94732	4.03808	3.71841	4.1221	4.34111	3.62661	4.12843	3.3436	4.2117	4.1461	4.16214	4.25453	3.8268	3.70302	3.8703	3.71118	4.46273	4.00513	4.35649	4.22927	3.99487	4.25726	4.4031	4.66574	4.22724	4.00196	3.57942	4.35007	3.73212	4.43971	4.30485	4.37065	3.69532	4.1841
AGBL5	1.26715	1.13653	1.06825	1.0852	1.76548	1.12002	1.17571	1.08263	1.08027	1.06758	1.12474	3.01209	1.10065	1.05852	1.12376	1.12856	1.12948	1.08637	1.09948	1.09033	1.07521	1.07847	1.13774	1.13447	1.13224	1.10817	1.12401	1.11931	1.11274	1.0918	1.09234	1.15548	1.07151	1.06583
AGER	3.70744	3.00372	2.16521	2.85626	2.8956	3.41261	3.2023	2.06535	2.15099	2.56276	2.09859	3.55035	2.57265	2.2996	3.05479	2.52938	3.17305	2.84913	2.70305	2.18573	2.53167	2.96058	2.23779	2.37499	3.38569	3.12836	3.27817	2.44772	3.13506	2.97131	2.35342	2.7538	2.25519	2.22189
AGFG1	1.4242	1.3459	1.32097	1.08965	1.4341	1.0748	1.41716	1.11875	1.10399	1.11604	1.12933	1.1252	1.14012	1.13513	1.79299	1.09521	1.09837	1.14263	1.10462	1.45297	1.0817	1.10461	1.09924	1.09622	2.15442	2.47006	1.09716	1.24217	1.15688	1.08083	1.92407	1.22064	1.09888	1.16267
AGFG2	1.12481	1.14921	1.14795	1.18964	1.19428	1.13137	1.11167	1.15974	1.18745	1.18974	1.89567	1.13061	1.20927	1.22072	1.5272	1.12143	1.55154	1.18459	1.2493	1.19965	1.15586	1.18253	1.12055	1.66998	1.13569	1.49245	1.53031	1.12621	1.13125	1.18846	1.16626	1.20624	1.14486	1.29087
AGGF1	1.21528	1.26452	1.97806	1.13544	1.13501	1.20207	1.27406	1.51361	1.15079	1.11048	1.1296	1.27061	1.19357	1.12742	1.21648	2.00257	1.2522	1.14539	1.10033	1.07183	1.13886	1.14146	1.22314	1.221	1.26355	1.22089	1.19376	1.22413	1.19139	1.16307	1.0479	1.1537	2.20781	1.69898
AGK	1.27576	1.40198	1.1927	1.27266	1.26147	1.29948	1.26168	1.30598	1.28713	1.36859	1.12999	1.60613	1.63819	1.42071	1.24676	1.30007	1.3306	1.30997	1.26511	1.17014	1.2934	1.31803	1.28496	1.32159	1.43995	1.45248	1.21918	1.36725	1.25868	1.30916	1.18344	1.46736	1.22133	1.28116
AGL	1.11751	1.21	1.14075	1.19557	1.19674	1.13549	1.12573	1.09671	1.21487	1.20711	1.25434	1.14662	1.2982	1.29059	1.13885	1.11955	1.18668	1.2011	1.25165	1.15556	1.17793	1.1931	1.87493	1.11649	1.16581	1.1335	1.08997	1.13667	1.14734	1.21449	2.06944	2.38211	1.11875	1.22114
AGMAT	1.41129	1.2731	1.28917	1.53437	1.41501	1.44572	1.27399	1.27065	1.53695	1.51055	1.74614	1.35079	1.83019	1.54318	1.39573	1.32902	1.34215	1.53791	2.23133	2.40508	1.44377	1.47603	1.50763	1.34891	1.31756	1.34949	1.39957	1.36707	1.2832	1.55356	1.57327	1.48442	1.32524	1.43027
AGMO	1.13553	1.11787	1.04314	1.04458	1.05636	1.11517	1.17147	1.06099	1.04646	1.05418	1.06232	2.89526	1.43113	1.06559	1.11164	1.14344	1.11313	1.06218	1.07007	1.07017	1.0569	1.04601	1.1531	1.15081	1.14294	1.15443	1.13806	1.14295	2.42588	1.9012	1.11768	1.11158	1.05347	1.05252
AGO1	2.1199	2.12146	2.62417	2.41204	2.42011	2.64725	3.08041	2.67027	2.52955	2.7174	2.19942	2.3245	3.72992	3.53886	3.11982	3.22485	2.66865	2.17253	2.75264	2.50299	2.64257	9.72368	3.11248	2.72905	3.33452	2.32763	2.16218	3.8352	2.52579	1.86421	2.61542	2.24745	2.63039	2.51326
AGO2	1.66197	2.13989	1.8618	1.53746	2.05587	2.39602	1.92709	1.92201	1.89665	2.03147	1.08029	2.66989	1.17716	1.95961	2.10277	1.55267	2.19396	2.15397	1.74226	2.28084	1.20092	1.15364	2.31537	2.16939	1.2419	1.96182	2.30043	2.04739	2.07449	1.25561	2.04148	1.088	1.73242	1.84926
AGO3	3.7878	4.18965	3.0432	3.60252	4.24731	3.33129	4.41737	3.18662	3.78982	4.31675	3.8805	3.73752	3.41328	3.73965	4.09144	3.42483	4.07217	3.61734	3.49176	3.56377	4.07286	5.03151	4.70537	4.71193	4.24201	4.19356	3.49743	3.93196	3.6191	4.40116	3.75756	3.91952	2.97347	3.81611
AGO4	1.27645	1.19307	1.26336	1.98628	1.37601	1.29759	1.76171	1.30607	2.1139	1.5313	1.92374	3.30638	1.63683	1.55412	1.29608	1.25224	2.52826	1.47427	1.44217	1.43464	1.3747	1.41084	1.31422	1.22814	3.60037	1.45078	2.41442	1.25579	1.21113	1.45662	1.53592	1.59835	1.295	1.38888
AGPAT1	2.11274	1.84547	1.3784	1.21027	2.56564	2.83353	3.24825	1.78646	1.67108	1.22524	2.63138	1.16642	3.49213	5.10555	1.86008	3.72262	1.18735	1.2048	1.26715	1.17137	3.05842	2.35374	2.91765	3.67488	2.16606	1.14098	1.08649	1.14148	1.98336	3.11408	1.89791	1.24055	1.97784	1.80339
AGPAT2	3.20513	2.47932	4.2051	1.97795	1.09708	3.29502	1.17878	4.09947	2.20236	2.33954	1.07964	1.12921	2.92643	4.03846	3.75312	3.29755	3.53578	1.83851	1.09253	3.72847	3.38432	2.50308	2.82933	1.09828	1.08351	3.22217	2.91453	2.54954	3.6306	1.06318	1.30267	1.24333	3.97461	2.87972
AGPAT3	6.28678	6.75306	5.69154	6.17263	6.51645	6.75887	6.14332	5.57935	6.73103	6.10899	5.78865	6.96964	6.00781	5.68348	6.54026	6.36596	6.89335	6.51175	6.24539	6.0378	6.38404	6.07956	7.03566	6.7835	5.92002	6.65347	7.14452	6.04459	6.79616	5.98529	5.83218	6.21768	6.10744	6.35753
AGPAT4	1.254	1.18884	1.26211	1.32045	1.26184	1.58806	1.45295	1.38671	1.32397	1.29533	2.2835	1.94372	1.50463	1.35116	1.42554	1.65084	1.21437	1.49012	1.32149	1.32971	1.49158	1.28837	1.30908	1.23251	1.22476	1.68499	1.25631	1.23929	1.57409	1.54678	1.37786	1.36619	1.22328	1.49645
AGPAT5	1.55538	1.05022	1.11172	1.12899	1.13016	1.08556	1.05331	1.3805	1.13023	1.15311	1.22067	1.09979	1.13912	1.1539	1.36358	1.09202	1.05402	1.15574	1.13233	1.194	1.81497	1.12201	1.10259	1.07211	1.05164	1.0654	1.10695	1.09499	1.04971	1.31884	3.0649	1.28973	1.11664	1.12958
AGPS	1.26245	1.27301	1.24161	1.2536	1.25627	1.23802	1.20198	1.28118	1.26422	1.32859	1.27446	2.33284	1.48242	1.41114	1.24223	1.98	1.25225	1.25189	1.25156	1.49904	1.53522	1.27915	1.22062	1.25498	1.30583	1.52211	1.20602	1.65164	1.39365	1.29117	1.48047	1.58066	1.43592	1.36566
AGR2	3.48247	3.48891	2.52655	1.31164	2.91323	3.35387	3.03348	1.66377	3.02867	2.73813	1.45229	3.62102	1.29351	1.61155	2.73216	2.16652	3.16776	1.30163	3.14087	1.33595	2.86885	1.28217	1.23603	3.00912	1.17822	2.61036	2.9676	1.2128	3.34211	3.09462	3.0032	1.27095	2.18656	2.38357
AGR3	1.25156	1.23462	1.06824	1.07581	1.07404	1.20987	1.32101	1.0577	1.11037	1.07526	1.08022	1.2901	1.15615	3.57412	1.23558	1.26262	1.24839	1.07647	1.075	2.1048	1.10456	1.09096	1.27088	1.25558	1.31076	1.27969	1.23986	1.27929	1.18597	1.09288	1.07816	1.10817	1.05726	1.10646
AGRN	2.22073	2.48633	2.32809	2.26202	2.11377	2.54073	2.47194	2.34617	2.28919	2.22809	1.97773	2.98525	2.16446	2.10983	2.76149	2.5632	2.6494	2.5972	2.68054	2.50393	2.35968	2.28514	2.95154	2.44013	2.41514	1.85539	2.30163	3.71025	2.52741	2.30233	2.29948	1.71511	2.38647	2.34716
AGRP	2.40037	3.30764	3.72773	2.87205	1.0795	3.23502	2.13438	3.66321	3.19015	2.90513	1.08542	1.11381	1.11742	1.10088	2.35575	2.64359	2.74595	2.81976	1.08977	2.13736	3.32934	1.06469	1.11701	1.10148	2.47137	1.09382	2.75586	1.10549	3.39269	2.20732	1.17971	1.22237	3.70679	2.93273
AGT	1.28954	1.31102	1.09078	1.1179	1.10485	1.24894	1.37849	1.09417	1.14907	1.11143	3.24063	1.39465	1.19736	1.14051	1.26536	1.90452	1.30811	1.12716	1.08837	1.09782	1.1294	1.13621	1.30588	1.28901	1.41659	1.33397	1.25853	1.34777	1.23242	1.13126	1.08302	1.15952	1.54622	1.13677
AGTPBP1	1.32485	1.24869	1.17583	1.29142	1.26043	1.32141	1.26696	1.16492	1.31216	1.26362	1.35317	2.18449	1.43441	1.26688	1.29817	1.27219	1.2828	1.29789	1.3341	1.29382	1.25738	1.26687	1.66377	1.80662	1.29494	1.29652	1.30275	2.05695	2.2792	1.96885	1.30496	1.249	1.19385	1.24247
AGTR1	1.23717	2.18601	1.24204	1.63159	2.91996	1.27625	1.16072	1.23721	1.34429	1.40356	1.56515	3.23474	1.37118	1.42146	1.25624	1.22972	1.19127	1.35174	2.9756	1.36939	1.6987	1.981	1.26852	1.95745	3.46825	1.21721	1.26947	1.23248	1.18889	1.32501	1.40237	3.10644	1.40324	1.71687
AGTR2	1.26172	1.70761	1.07007	1.08295	2.24072	1.20131	1.32881	1.05824	1.09694	1.07853	1.82683	1.31946	1.91314	1.11104	1.21611	1.26926	1.23383	1.56212	1.77616	1.07693	1.4539	1.43895	1.60748	1.25596	2.22551	4.53848	1.36397	1.27685	1.17454	1.10022	1.47722	1.2577	1.55537	1.0989
AGTRAP	1.20159	2.02986	1.82511	1.09903	1.09771	1.18301	1.26606	2.26893	1.12282	1.08302	1.11493	2.77869	3.82568	1.55193	1.19729	3.08039	3.81415	1.11479	1.09086	1.76159	2.93561	3.58862	1.21498	2.56158	1.23299	1.20236	1.69561	2.28817	3.01326	1.12243	1.05975	1.13292	2.43532	1.96167
AGXT	4.04816	2.82727	4.77841	3.98691	3.59967	3.58715	3.46095	4.55684	4.50952	3.98893	4.21783	4.00209	3.58748	3.41393	3.08461	3.47229	2.70008	4.46096	4.41915	4.60452	3.80114	4.01803	3.65646	3.20151	1.09046	1.07455	3.6183	1.04962	3.80782	3.71505	3.83053	4.30506	4.49803	3.86687
AGXT2	1.17963	1.23213	1.08642	1.14396	1.14206	1.17497	1.22267	1.08391	1.15078	1.11398	2.25459	1.1787	1.18941	2.69749	1.18049	1.17632	2.61795	1.14829	1.11135	1.08083	1.14001	1.1475	1.17107	1.37944	1.20981	1.17329	1.14847	1.16943	1.16278	1.17704	1.04413	2.01708	1.43922	1.14002
AHCTF1	1.71663	2.05754	2.19793	1.98461	2.16277	1.23366	1.53074	2.09793	1.9724	2.2143	1.14084	2.00496	1.24895	2.1522	1.39242	1.5475	1.47577	1.8136	1.5628	1.08919	2.15149	1.67148	2.22288	2.10921	2.36476	1.32149	1.4859	1.57459	1.2161	2.14792	2.21859	2.29018	2.07116	1.97075
AHCY	1.18825	1.16634	1.04295	1.0501	1.04868	1.15622	1.24755	1.04716	1.05322	1.044	1.0587	1.2136	1.12868	1.80043	1.16453	1.19891	1.16051	1.05308	1.06156	1.0514	1.07731	1.05565	1.20482	1.20453	1.21244	1.21785	1.18799	1.1943	1.12366	1.06677	1.0861	1.09266	1.03931	1.06439
AHCYL1	1.5607	1.21125	1.9805	1.65255	1.35472	1.93647	2.13049	2.0205	2.16149	1.44318	1.89581	1.27927	2.16036	1.77219	2.17053	1.27989	2.00023	1.43037	1.46699	1.43391	1.45609	1.68841	1.76031	1.28825	1.25647	1.28068	2.25831	1.29805	2.3607	1.43015	1.46374	1.37952	1.37403	1.35087
AHCYL2	1.26278	2.07734	1.20839	1.29518	1.2828	1.5761	2.07967	1.20511	1.3059	1.45028	1.21855	1.51614	1.77079	1.54053	1.2281	2.05808	1.27599	1.33886	1.40866	1.30753	1.32812	1.35644	1.2581	1.29382	1.83488	1.39054	1.20562	2.3761	1.23477	1.34604	2.38959	1.59538	1.23291	1.31017
AHCYP4	1.19973	1.1563	1.1416	1.12081	1.10589	1.17982	2.30239	1.13478	1.12371	1.16325	1.09451	1.26405	1.10044	1.12763	1.23296	1.19869	1.15738	1.0778	1.07319	1.12013	1.1978	1.13264	1.17161	1.22043	1.24218	1.27177	1.21144	1.22402	1.18218	1.15222	1.12447	1.05565	1.15476	1.12764
AHDC1	5.39685	4.76432	5.21496	5.13247	5.70785	5.30167	5.359	5.07529	5.3672	4.99084	4.41411	4.43121	4.05555	3.91131	5.09297	4.56892	5.14279	4.91438	5.10713	5.42937	5.64881	4.64686	5.83593	5.2681	4.48761	4.76901	5.33877	4.44908	5.36365	5.55287	5.46832	5.68887	5.43827	5.44815
AHI1	1.0838	1.08704	1.42147	1.51354	1.12708	1.09098	1.07321	1.35175	1.11349	1.12387	1.2014	1.51025	1.50159	1.43993	1.09373	1.08157	1.43275	1.48441	1.17007	1.18569	1.1011	1.16112	1.07664	1.08278	1.0879	2.06115	1.53235	1.08117	1.22854	1.34605	1.33371	1.42037	1.56227	1.27451
AHNAK	2.00098	2.06534	1.53101	1.9902	2.20193	2.79216	2.32527	1.97678	2.14796	2.01397	3.37971	2.08838	2.26082	2.54454	2.54544	2.09685	1.96558	2.11251	2.1593	2.06873	2.02857	2.26973	2.20943	2.29318	2.53332	2.41426	1.82898	2.44414	1.87901	2.18967	2.268	2.31076	1.68424	1.72196
AHNAK2	3.3444	1.87628	2.90724	3.20809	3.40937	2.82203	2.97951	2.56336	3.18788	3.02336	2.78133	3.21762	2.7821	1.22034	2.41838	2.68946	2.56733	3.15762	3.02476	3.31359	2.94625	3.28511	3.30174	3.43273	2.47935	2.63879	2.65744	2.71984	2.52218	3.02911	3.3204	3.58575	2.80629	3.07932
AHR	1.1429	1.18485	1.13074	1.24421	1.54563	1.15647	1.41274	1.13839	1.20405	1.21076	1.84794	1.17856	2.18138	1.64489	1.14225	1.14875	1.17146	1.20918	1.5789	1.14561	1.16926	1.19445	1.56784	1.79366	1.65683	1.15163	1.44075	1.15696	1.30915	1.18554	1.17857	1.30001	1.14754	1.42587
AHRR	1.14528	1.08618	1.17921	1.22309	1.21249	1.7435	1.09936	1.69102	1.20276	1.92508	1.30651	2.61468	1.16974	1.19055	2.32132	1.14293	1.1032	1.20874	1.26721	1.2765	1.16454	1.20105	1.69673	1.14818	1.11171	1.13284	1.16493	2.94449	1.12384	1.19704	1.27362	2.10231	1.19237	1.17072
AHSA1	1.33706	2.13572	2.62097	1.22875	1.24251	1.39629	1.71152	1.17909	1.25272	1.27302	1.21989	2.10528	1.41004	1.29579	1.78066	1.50434	1.50815	1.25021	1.22594	1.12458	1.70604	1.2731	1.49536	1.4773	1.84363	1.81605	1.2985	1.70672	1.9113	1.22091	1.23254	2.04898	1.19327	1.27454
AHSG	3.38488	1.76133	3.63529	1.52714	2.96813	4.14041	1.99376	3.74338	3.25089	3.2089	1.21726	2.87926	1.31276	1.62876	3.32515	3.74954	3.55909	3.70597	2.26347	3.81164	3.80905	1.21356	5.0732	4.72256	3.31141	3.23013	4.26665	1.17677	3.58715	1.74269	2.80742	3.50326	3.86687	4.11605
AHSP	1.99712	1.55611	1.97944	1.33595	1.4474	1.88835	1.60848	1.93823	1.59781	1.28277	1.57377	2.00328	1.34745	2.62869	1.56311	1.51129	1.57301	1.31097	1.39648	1.35534	1.48904	1.33443	1.57463	1.66926	1.83237	1.72497	1.54446	1.72083	2.64911	1.34499	3.53442	1.17546	1.85231	1.29368
AICDA	1.14489	1.15424	1.17992	1.27822	1.32694	1.16872	1.11945	1.21103	1.54717	1.35753	1.27023	4.54905	1.32125	1.38256	1.15095	1.36828	1.14668	1.96738	1.24006	1.63247	1.21589	1.27937	2.80903	1.12725	1.15547	3.78755	2.22811	1.18118	1.59024	1.23951	1.33433	1.48764	1.2366	1.25462
AIDA	2.03357	2.00891	1.88724	1.47673	1.5538	1.80535	2.40308	1.49823	1.58446	1.45854	1.2147	2.67915	1.84925	1.13286	1.76474	1.60742	2.58345	1.75894	1.96345	1.86811	1.77596	1.7982	1.66345	1.62884	1.13894	2.63578	1.68948	1.15466	2.07236	2.16925	1.69419	2.30125	1.65285	1.89924
AIF1	1.09855	1.08478	2.22534	3.8879	3.19849	1.08773	4.55346	2.60318	3.65425	4.41464	1.07351	1.1294	5.49114	7.00998	3.8879	5.38599	1.08093	1.24394	4.11997	1.09544	2.81895	1.06704	1.3437	4.95064	4.47574	1.10922	2.72788	3.70649	1.05468	1.91608	2.98998	1.20222	1.0723	1.08934
AIF1L	4.68733	3.79562	3.75116	4.63897	4.52974	4.74397	4.31459	3.9439	4.48286	4.76227	3.36183	3.89889	3.83114	3.24924	4.27228	3.85889	3.78784	4.80045	4.76347	3.88013	4.59072	4.38506	3.70241	4.01847	3.82112	3.63223	4.8155	3.80355	3.99627	4.40502	4.34003	4.59795	4.34175	3.74033
AIFM1	1.10167	1.10108	1.1134	1.07896	1.09775	1.106	1.09358	1.11391	1.08979	1.11019	1.15193	1.12569	1.05742	2.60178	1.12169	1.10578	1.09778	1.08363	1.1152	1.16199	1.11684	1.08083	1.08464	1.19475	1.13308	1.15088	1.25636	1.12451	1.11277	1.081	1.15248	1.08527	1.11636	1.08751
AIFM2	3.39588	2.51625	2.20922	1.89461	1.17541	3.5125	2.48419	2.29676	1.78061	2.0755	1.24617	1.11413	2.51505	1.14159	3.11289	2.62477	2.98107	2.48705	1.51477	1.69435	1.98576	2.03764	1.59364	1.12456	1.78479	3.35972	3.38156	1.19711	3.17837	1.15619	1.49484	2.33326	2.37007	1.67552
AIFM3	1.08635	1.06371	1.08743	1.09574	1.09448	1.05797	1.10059	1.11708	1.08576	1.10072	1.19142	1.08199	1.09492	1.10067	1.0586	1.0827	1.05964	1.11382	1.12026	1.15757	1.06299	1.08679	1.09518	1.07902	1.05918	1.04723	1.09362	1.07832	1.05765	1.07506	1.18794	1.22977	1.08603	1.08413
AIG1	2.07146	2.47126	1.92829	2.15267	1.88993	2.33362	1.8436	1.91647	1.79737	1.94612	1.43815	2.26011	1.57371	1.86768	2.45034	2.01736	2.47079	2.24799	1.9064	2.28061	2.02339	2.16738	2.10696	2.20407	2.19563	2.00498	2.59118	1.72447	2.32212	2.35315	2.65518	2.67715	1.97766	1.85396
AIM2	1.14351	2.7513	1.10687	1.11977	1.11702	1.13615	1.17812	1.06869	1.11854	2.41095	1.10665	1.11776	1.13196	1.10401	1.14052	1.13472	1.15944	1.1177	1.11241	1.08927	1.10847	1.1186	1.13101	1.14297	1.15416	1.11969	1.11623	1.11953	1.54821	2.59864	1.06691	2.06525	1.08282	1.1084
AIMP1	3.74847	4.43445	3.40594	3.6377	2.53808	3.84759	4.16283	4.28909	3.04321	3.5926	1.3848	3.92292	1.35096	1.34837	3.51577	4.04638	4.80389	4.85118	4.63531	3.45424	1.34191	2.91596	4.46242	1.81416	2.34136	3.72847	3.68912	3.94051	4.36866	2.45949	4.24345	3.22498	3.17669	3.56672
AIMP2	1.15021	1.10874	1.15909	1.16544	1.19481	1.14815	1.11857	1.1546	1.16077	1.15994	1.26617	1.15043	1.09402	1.11595	1.15837	1.14612	1.28395	1.15562	1.23925	1.22886	1.14535	1.15731	1.12777	1.16392	1.15346	1.17381	1.72437	1.16094	1.4102	1.15066	1.21089	1.09359	1.1713	1.12654
AIP	3.97257	4.38388	4.32064	4.519	3.83012	4.17696	1.92541	4.2368	4.18532	3.85738	1.13805	2.97088	2.8524	2.91596	4.14315	3.65042	3.11408	4.24074	3.77495	3.92719	3.96464	3.8934	4.0813	4.0739	1.52066	1.47052	3.9396	3.71727	3.09976	4.48333	3.87757	2.81762	4.03623	3.94532
AIPL1	1.32545	1.50669	1.6369	1.21681	1.30622	1.34468	1.4265	1.15769	1.24057	1.24249	1.19461	1.82057	1.36934	1.26231	1.29259	1.41191	1.45307	1.35499	1.19341	1.09986	1.21499	1.24991	1.40293	1.46475	1.66314	1.60209	1.27421	1.55224	1.31189	1.22545	1.18205	1.32042	1.17381	2.02634
AIRE	2.42465	2.94964	2.05506	1.21672	1.20675	2.15948	2.6866	1.57045	2.48937	1.63631	1.30054	3.55414	1.3263	1.18505	1.13171	1.79263	3.11566	2.2134	2.52105	1.27245	1.15838	2.31866	1.91849	2.14154	1.10624	1.4921	2.62947	1.13433	2.83106	2.43596	1.89436	1.21276	2.58693	1.62019
AJ003147.8	1.05615	1.11948	1.1024	1.0868	1.0681	1.04561	1.09052	1.0799	1.08437	1.12708	1.07925	1.14503	1.14634	1.16015	1.08925	1.07935	1.10871	1.0772	2.22255	1.12112	1.13857	1.08619	1.08932	1.06617	1.12676	1.14792	1.91715	1.10351	1.10493	1.10811	1.10676	1.07101	1.10137	1.11874
AJ006995.3	10.2084	8.06818	11.1845	8.65109	6.79109	9.38902	7.83298	10.6678	8.58493	8.46787	7.86928	8.17812	9.63864	7.96137	8.46234	7.93127	8.84481	8.45156	5.91957	8.67598	7.97815	7.96448	5.50716	4.11438	7.22777	9.0803	9.80888	6.41118	10.0337	6.02345	6.91396	6.10202	10.5646	10.2194
AJ006998.2	1.05687	1.11397	1.0996	1.07828	1.07437	1.05002	1.07793	1.08736	1.0824	1.11609	1.08789	1.12616	1.1194	1.3355	1.0931	1.07574	1.10507	1.07984	1.09619	1.12865	1.12306	1.07672	1.08184	1.06246	1.11966	1.13513	1.05705	1.10041	1.0996	1.08992	1.11851	1.07734	1.09603	1.11034
AJ009632.3	1.07177	1.16832	1.11023	1.13504	1.13462	1.10504	1.09957	1.0753	1.15661	1.1426	2.2109	1.10308	1.20297	1.20161	1.11315	1.93635	1.15128	1.15257	1.18927	1.69327	1.12851	1.13133	1.09294	1.06826	2.31025	1.10277	1.06403	1.09882	1.11416	1.14518	1.10107	1.1685	1.09083	1.16552
AJ239322.1	1.32418	1.49455	1.33048	1.93443	1.21752	1.33451	1.42182	1.15022	1.23424	1.23025	1.19231	1.76178	1.34772	1.25173	1.29125	1.39834	1.442	1.23318	1.18087	1.0952	1.20918	1.24015	1.38908	1.38269	1.63309	1.56457	1.27192	1.52529	1.30436	1.22116	1.13754	1.30002	1.16536	1.21195
AJ239322.3	1.29173	1.47525	1.19556	1.26711	1.26389	1.33546	1.6821	1.19721	3.44117	1.3582	1.12044	1.85795	3.21341	1.3852	1.26494	1.3697	1.40093	1.30537	1.26011	1.1685	1.27973	1.31778	1.34487	1.3885	2.29915	1.60598	1.24156	1.49497	1.29706	1.29011	1.20939	1.61225	1.22937	1.27132
AJAP1	1.20492	1.14007	1.18251	1.2081	1.22662	1.19402	1.15287	1.34743	1.20597	1.75613	1.30924	1.9045	1.15269	1.67771	1.58322	1.68222	1.92189	1.19528	1.25194	1.24619	1.17956	1.21885	1.18431	1.21336	1.20513	1.21276	1.6228	1.21632	1.17996	1.19433	1.23634	1.14622	1.19424	1.16602
AJM1	1.35372	1.5386	1.17805	2.57984	1.22918	1.39699	1.5071	1.17102	1.24228	1.25616	1.21711	2.0952	1.36545	1.28474	1.31519	1.51795	1.514	1.23349	1.21001	1.11487	1.20038	1.26084	1.51104	1.48294	1.86534	1.82729	1.30883	1.72322	1.35088	1.20736	1.23282	1.4061	1.18163	1.61756
AJUBA	1.40689	1.27055	1.28576	1.51553	1.40811	1.43955	1.2693	1.26802	1.51949	1.75101	1.70452	1.34978	1.7705	1.51654	2.39805	1.32753	1.33732	1.71807	1.55545	1.50744	2.64562	1.46036	2.09296	2.39017	1.31884	1.34718	1.39784	2.6127	1.28275	1.53393	1.54947	1.43875	1.3195	1.41472
AK1	2.14188	2.26646	2.47328	1.76837	1.51317	1.65367	2.08426	2.37975	2.4724	1.30594	2.29369	1.18364	2.69617	2.04508	1.56047	2.44876	2.0282	2.2647	1.73007	2.27349	2.20657	2.67154	1.61829	1.721	1.84368	1.16757	2.05854	1.17703	1.98166	1.25445	1.66711	2.18921	2.49901	1.91041
AK2	1.12651	1.1328	1.17411	1.14859	1.1599	1.12627	1.71371	1.12868	1.2798	1.60325	1.734	1.16457	1.16358	1.48323	1.44926	1.14069	1.38287	1.21711	1.16958	1.17749	1.14564	1.14482	1.51428	1.19985	1.27154	1.16268	1.17174	1.15229	1.14865	1.63945	1.18435	1.19407	1.21436	1.19829
AK3	1.09893	1.10326	1.29831	1.3448	1.81395	1.0972	1.22228	1.26105	1.11637	1.13135	1.17642	1.12355	1.09474	1.11604	1.11958	1.56652	1.1022	1.11626	1.1711	1.18501	1.125	1.11215	1.09546	1.10676	1.12621	1.14158	1.29029	1.121	1.11653	1.11365	1.17092	1.08984	1.26004	1.35919
AK4	1.29957	1.6015	1.38135	1.24725	1.28856	1.90094	1.67171	2.00859	1.28219	1.64814	1.2885	1.38159	1.351	1.23955	1.27359	1.3604	1.50551	1.57002	1.27794	1.25204	1.46717	1.48987	2.08693	1.3726	1.35614	2.00147	1.76012	1.34651	1.64558	1.25254	1.28102	1.72097	1.19124	1.22192
AK5	2.35593	2.00695	2.57232	1.76249	1.33647	2.34848	2.18471	2.3322	2.04184	2.139	1.55475	2.1326	2.12271	1.40302	2.55718	1.62973	2.70243	2.05012	2.16442	1.57329	1.73968	1.88267	1.30093	1.2729	1.28574	2.66191	2.76737	1.29524	2.81554	1.37318	1.37673	1.80111	2.15686	1.69639
AK6	1.14837	1.06564	1.45976	1.14027	1.14007	1.08008	1.08096	1.61513	1.11203	1.12142	1.21756	1.07374	1.08507	1.11439	1.07329	1.07874	1.0587	1.12682	1.19597	1.20794	1.09301	1.12856	1.07886	1.09071	1.06597	1.0711	1.09077	1.06773	1.1755	1.11774	1.20102	1.18069	1.18862	1.09686
AK7	1.05494	1.13023	1.95588	1.08936	1.09629	1.07229	1.12699	1.12231	1.11194	1.45606	2.68765	1.0841	1.12211	1.13524	1.09371	1.05102	1.11887	1.11415	1.14428	1.13539	1.19043	1.08672	2.33077	1.04458	1.10431	1.09405	1.05499	1.07974	1.09131	1.09289	1.11811	2.56949	1.08336	1.12192
AK8	1.1007	2.05387	2.35248	1.16818	1.15851	2.16637	1.0487	1.74157	1.28398	1.31638	2.37226	1.09653	3.86316	4.0552	1.94877	1.69913	2.83914	1.17543	1.19341	2.95245	2.86673	1.15069	1.10896	1.09194	2.44825	1.07385	3.2201	1.09607	2.24766	1.12594	2.83375	1.28007	2.37673	1.1432
AK9	1.26493	1.52584	1.5038	1.50942	1.46708	1.45708	1.52031	1.24627	1.33094	1.30907	1.44481	1.3729	1.47626	1.51204	1.5435	1.36499	1.51037	1.32799	1.4817	1.62699	1.35512	1.3192	1.30367	1.83585	1.49709	1.32563	1.25947	1.50338	1.44915	1.54471	1.35487	1.57943	1.23566	1.3036
AKAIN1	1.13188	1.08698	1.15797	1.17969	1.19042	1.12862	1.10165	1.1554	1.16019	1.16679	1.26001	1.11895	1.10631	1.13707	1.51292	1.12684	1.09389	1.16329	1.24835	1.24575	1.13507	1.16687	1.11364	1.14125	1.11511	1.13367	1.14544	1.12707	1.1251	1.15945	1.2291	1.11832	1.61454	1.13114
AKAP1	1.27195	1.21465	1.26185	1.50372	1.47798	1.37411	1.22163	1.26768	1.46862	1.57127	1.97348	1.26442	2.71141	1.64959	1.29924	1.24146	1.24411	1.49215	1.44076	1.41054	1.40736	1.46731	1.29562	1.20749	1.23312	1.24273	1.29373	1.25513	1.22976	1.48992	1.55486	1.69066	1.31206	1.4054
AKAP10	1.41891	1.30751	1.31022	1.74491	2.49769	1.73956	1.39478	1.30047	1.71613	1.69201	2.21775	1.33118	4.03877	2.00328	1.43361	1.28249	1.31076	1.74997	1.66503	1.59909	1.57193	1.9874	1.44825	1.24377	1.31663	1.33146	1.38102	1.30038	1.30111	1.75267	5.38446	1.97795	1.41065	1.53066
AKAP11	1.33704	1.19422	1.16844	1.59292	1.90417	1.18387	1.15005	3.14441	1.20537	1.3266	1.1984	1.32251	1.50059	1.38343	1.16845	1.17688	1.16937	1.22862	1.23531	1.22041	1.25595	1.24955	1.16861	2.05491	1.22809	1.2672	1.15279	1.21264	1.42128	1.44088	1.71338	2.24903	1.41126	1.3655
AKAP12	2.3461	2.15303	2.44824	2.35539	2.41376	2.57896	2.3124	2.6104	2.3747	2.36103	2.21953	2.50209	2.81068	1.71645	2.24799	2.40225	2.14959	2.81067	2.3398	2.41203	2.68831	2.58139	3.27088	2.23461	2.58073	2.3719	2.41974	2.64724	2.0848	2.49639	2.32939	2.59065	2.45822	2.407
AKAP13	1.54635	1.39055	1.26618	1.61093	1.43655	1.51589	1.32806	1.32136	1.42433	2.86541	1.54226	3.9952	1.42177	1.29325	1.47252	1.40655	1.44673	1.3781	1.49378	1.70117	1.31887	1.42509	2.70496	1.52355	1.54842	1.52086	1.47997	1.54085	2.13635	1.38359	1.38178	1.20668	1.50468	1.30405
AKAP14	1.65146	1.17943	1.12382	1.63414	1.68631	1.55822	1.20301	1.30681	1.84826	2.19031	1.20083	1.22961	1.79031	2.28999	1.18253	1.19379	1.18541	2.2592	1.15872	2.09134	1.55598	1.96401	1.2025	1.1781	1.2062	1.92088	1.19946	1.63337	1.16045	2.09997	2.28851	1.30465	1.7786	1.42083
AKAP17A	1.22845	1.15136	1.19834	1.3275	1.26884	1.25064	1.15511	1.23082	1.32753	1.33846	1.50101	1.20991	1.47157	1.3545	1.21628	1.20317	1.18626	1.34428	1.85313	1.46152	1.26729	1.29545	1.28397	1.19559	1.17302	1.19486	1.24396	1.21851	1.15996	1.31286	1.41094	1.4007	1.21829	1.2794
AKAP17BP	1.10338	1.06484	1.13584	1.15985	1.1584	1.09686	1.07539	1.14088	1.13186	1.14518	1.24181	1.08727	1.09901	1.86168	1.08638	1.094	1.06464	1.65516	1.21705	1.22978	1.1082	1.14585	1.0882	1.10411	1.07468	1.0874	1.10725	1.32309	1.087	1.13426	1.22402	1.18649	1.14865	1.11449
AKAP2	1.18526	1.2624	1.18833	1.2731	1.2831	1.19467	1.16542	1.14308	1.2865	1.34226	1.34691	1.23986	1.54413	1.50749	1.18615	1.17106	1.22827	1.27574	1.32083	1.21146	1.253	1.29165	1.18674	1.18271	1.22774	2.56077	1.15203	2.02243	1.19048	1.30194	1.14726	1.43766	1.1731	1.29123
AKAP3	1.10933	1.08666	1.06091	1.06094	1.07215	1.09349	1.13286	1.09852	1.05955	1.07224	1.08825	1.11283	1.10413	1.06633	1.0817	1.21377	1.08682	1.0815	1.0873	1.09575	1.04043	1.05384	1.12796	1.11232	1.09495	1.09794	1.11727	1.11075	1.06313	1.04644	1.15145	1.19828	1.0651	1.06057
AKAP4	2.2802	1.45238	1.66764	1.13924	1.45362	1.9576	2.05964	1.83335	1.57957	1.86674	1.23755	1.10788	1.10161	1.72919	1.65536	1.89705	1.6528	1.83177	1.18391	1.20851	1.17151	1.693	1.43185	1.41644	2.44642	1.49684	2.05176	1.11112	2.01243	1.63875	2.2216	2.3615	2.31554	2.00421
AKAP5	1.17625	1.24632	1.11467	1.16517	1.16594	1.17581	1.2125	1.09462	1.18493	1.42491	1.19695	1.32006	1.30117	1.60336	1.18568	2.00103	1.54219	1.17341	1.1768	1.48591	1.18567	1.1684	1.1931	1.17814	1.23112	1.19083	1.15363	1.19683	1.42183	1.18654	1.07874	1.20289	1.42951	1.18014
AKAP6	1.14898	1.19775	1.08384	1.13536	1.13424	1.14745	1.1743	3.15562	1.13797	1.5348	1.10645	1.12384	1.16351	1.13085	1.85272	1.14108	1.17751	1.68881	1.12002	1.08897	2.00729	1.13618	1.13225	1.68549	1.16651	1.13028	1.11616	1.12643	1.13703	2.32116	1.24837	1.14782	1.09524	1.13263
AKAP7	1.1888	1.09323	1.90892	1.07863	1.08432	1.09422	1.13719	1.8857	1.0672	1.07284	1.13853	1.0939	2.82523	2.64449	1.09201	1.51124	1.09359	1.63497	1.64063	1.10611	1.05458	1.06798	1.11639	1.10693	1.09168	1.08127	1.10651	1.094	1.86568	1.07301	1.13346	1.19018	2.00151	1.05376
AKAP8	1.36118	1.25717	1.29671	1.64946	1.54452	1.406	1.29326	1.29105	1.62441	1.64031	2.1269	1.29657	2.06499	1.85087	1.38691	1.28353	1.29564	1.65585	1.58317	1.55075	1.51522	1.5873	1.42679	1.24963	1.27596	1.29691	1.36261	1.29527	1.26825	1.65377	1.72888	1.86133	1.36786	1.49605
AKAP8L	1.28352	1.23077	1.05822	1.0695	1.04226	1.20825	1.33833	1.04053	1.07354	1.0667	1.04229	1.32455	1.17269	1.14991	1.2366	1.85109	1.24133	2.01781	1.05098	1.03936	1.11281	1.11402	1.26745	2.41045	1.35907	1.36871	1.23794	1.27033	1.16799	1.11955	1.07829	1.07338	1.05983	1.10931
AKAP9	1.31997	1.28202	1.19361	1.22472	1.23601	1.297	1.27257	1.32051	1.2246	1.24215	1.31729	1.39362	1.25286	1.25683	1.51912	1.59331	1.28717	1.28901	1.17676	1.23897	1.20128	1.43376	1.26408	1.29686	1.38238	1.34075	1.53702	1.32515	1.22963	1.22135	1.21889	1.26573	1.18322	1.29578
AKIP1	1.61815	1.53116	1.27918	1.41385	1.50705	1.5932	1.42968	4.85037	1.47459	1.32831	1.6366	1.72302	1.51495	1.32503	1.61255	1.49019	1.5603	1.41188	1.54101	1.45784	1.35249	1.39324	1.62377	1.64127	1.72914	1.66451	1.53966	1.6788	1.40835	1.42643	1.44391	1.25026	1.31196	1.33358
AKIRIN1	1.68712	1.33259	1.34089	1.16575	1.1638	1.1101	1.07256	1.46317	1.16143	1.17843	3.38561	1.1147	1.15196	1.69727	1.11076	1.64773	1.09697	1.29409	1.19975	1.22378	1.31602	1.1506	1.388	1.42246	1.54924	1.11131	1.48007	1.11725	1.30138	1.52915	1.49838	1.21148	1.40351	1.50791
AKIRIN2	1.10409	1.08185	1.13029	1.13646	1.15628	1.10193	1.08753	1.13059	1.11955	1.12273	1.22055	1.09323	1.06799	1.10241	1.10454	1.09524	1.07916	1.12474	1.21478	1.21282	1.10585	1.60947	1.07781	1.11022	1.09541	1.10754	1.10745	1.09264	2.36909	1.1202	1.1951	1.10808	1.45871	1.09635
AKNA	1.13721	1.13369	1.09053	1.09674	1.10283	1.11683	1.13511	1.09105	1.09769	1.09602	1.12055	1.11657	1.10078	1.09105	1.12554	1.11762	1.12493	1.0978	1.14253	1.11512	1.10453	1.09542	1.16365	1.12382	1.13415	1.14504	1.10861	1.11418	1.11425	1.32196	1.10874	1.12747	1.09575	1.09269
AKNAD1	2.76964	1.99827	2.21533	2.01273	1.67524	1.79479	1.17981	2.30249	1.59869	1.88815	1.16406	1.23675	1.22191	1.1847	1.97223	1.69124	1.93639	2.16946	1.18485	2.30133	2.36812	1.18222	1.17027	1.18478	1.6052	1.27105	1.93065	1.74339	2.32152	1.72729	2.02546	1.22242	2.18685	2.05031
AKR1A1	2.91219	3.39681	1.50793	1.39115	3.5748	2.412	3.11546	1.45297	1.69596	3.92978	4.17849	4.50434	3.58135	2.58928	3.061	2.94634	2.14821	1.33993	3.16346	3.03502	2.30778	3.23272	3.41918	4.52399	3.93808	4.21029	2.00495	3.98101	2.50267	2.29959	2.96665	2.95946	1.83337	2.12173
AKR1B1	1.09467	1.07551	1.21535	1.09051	1.09115	1.07243	1.11294	1.11842	1.07525	2.12852	1.17549	1.08191	1.08802	2.59544	1.20636	1.08602	1.72763	1.10249	2.44627	1.13566	1.05848	1.08107	1.63093	1.08881	1.07146	1.05577	1.09367	1.07917	1.06615	1.07618	1.16331	1.21075	1.47071	2.31355
AKR1B10	1.98918	1.35095	1.22224	1.35619	1.27661	1.6855	1.40232	1.20336	2.35867	2.83003	1.48326	1.67011	1.51677	1.4277	1.34281	1.4361	1.39681	1.33362	1.31465	1.91469	1.29264	1.3476	1.46318	1.40264	1.58842	1.60637	1.34249	1.51562	1.28866	1.34804	1.41209	1.42512	1.22999	1.31273
AKR1B15	1.09293	1.10966	1.34914	1.07354	1.07077	1.09453	1.09999	1.1	1.06862	1.12017	1.08462	1.1552	1.09847	1.11819	1.11625	1.1057	1.10313	1.06918	1.08247	1.12213	1.13951	1.07637	1.0932	1.10648	1.14186	1.16965	1.08568	1.12543	1.1106	1.09112	1.12079	1.0659	1.10917	1.09899
AKR1C1	1.57301	1.52585	1.32012	1.20731	1.68098	1.2797	1.25595	1.23915	1.2242	1.99414	1.2793	1.50224	1.64837	1.22595	1.83524	1.53501	1.53629	1.19584	1.2118	1.39406	1.19141	1.21204	1.40411	1.42176	1.35596	2.31816	1.64262	1.8386	1.60634	1.59963	1.69043	1.56208	1.53013	1.2004
AKR1C3	1.62771	2.01982	1.27832	2.00998	3.42162	1.59901	2.71143	4.11005	3.53874	1.50804	3.35169	1.74787	2.15334	2.1431	1.54795	1.49944	1.56953	3.72652	2.42192	1.45225	2.83611	4.44829	1.62763	2.98793	2.36543	1.68396	1.54628	3.31141	1.41516	4.2833	2.58864	1.2474	2.00159	1.66614
AKR1C4	1.1822	1.43882	1.34831	1.30465	1.25392	1.18097	1.15366	1.37445	1.2852	1.68946	1.59474	2.40318	1.40464	1.35965	1.20745	1.16719	1.83428	1.3762	1.75816	1.30966	1.35503	1.26999	1.2064	1.1497	1.13832	1.14193	1.72612	1.16765	1.548	1.29013	1.85086	1.44868	1.96204	1.25159
AKR1D1	1.32552	1.25148	1.13407	1.18823	1.18663	1.18121	1.16251	1.23189	1.63426	1.21164	1.19361	1.21191	1.3356	1.49515	1.17243	1.78237	1.21551	1.21129	1.21046	1.12559	1.69181	1.55287	1.15694	1.16862	2.09796	1.60236	1.12943	1.17287	1.15739	1.2137	1.11116	1.26784	1.13607	1.20863
AKR1E2	1.64763	2.29778	1.38269	2.31769	3.33735	2.43402	1.55375	2.30838	2.73365	3.08117	1.08646	1.25246	2.61882	1.72976	2.83859	1.18569	2.95751	3.73513	3.39374	1.113	2.4854	2.72451	3.02929	1.52178	3.1289	2.26323	2.67576	2.41992	2.04141	2.52525	1.11543	1.0534	3.18914	2.91387
AKR7A2	1.24197	1.16443	1.24622	1.38036	1.31089	1.25576	1.16449	1.24313	1.36483	1.43297	1.65811	1.22348	1.42015	3.03392	1.26239	1.23317	1.19778	1.37916	3.23084	1.38175	1.28738	1.32925	1.27636	1.38978	1.19578	1.21837	1.78079	1.23559	1.19062	1.34527	1.42949	1.38461	1.26903	1.30697
AKR7A3	1.12789	1.07502	1.49592	1.2221	1.20485	1.13272	1.06059	1.45466	1.20858	1.24107	1.34426	1.12045	1.2031	1.22207	1.11757	1.89262	1.09383	1.22558	1.23826	1.27103	1.24779	1.6461	1.14101	1.11891	1.0863	1.10388	1.15265	1.1302	1.0949	1.1807	1.30755	1.31743	1.81839	1.18925
AKR7L	1.31573	1.22432	1.84887	1.72147	1.29551	1.29855	1.2346	1.69793	2.63515	2.31155	1.3852	1.32986	1.21212	2.72913	1.56839	1.27873	1.72524	1.24487	1.31109	1.26983	1.23437	2.62505	1.27711	1.32228	1.34613	1.97636	1.33453	1.3461	1.27015	1.2502	1.24596	1.09329	1.23632	1.35542
AKT1	7.99407	8.14537	8.22287	7.86287	8.06375	7.96622	8.01814	8.05927	7.84521	8.10453	8.7412	8.49017	8.55839	8.09	7.67066	7.96622	8.1504	8.09857	8.10935	8.36734	8.00511	7.87069	9.77542	9.2789	8.0402	8.07286	8.0425	8.20135	8.1359	7.97572	7.95776	8.06581	8.02172	8.1716
AKT1S1	1.11368	1.12275	1.44802	1.83617	1.1635	1.11309	2.12901	1.76431	2.297	1.19736	1.21662	1.15561	1.19502	1.20056	1.13406	1.1247	1.12632	1.16924	1.20037	1.2131	1.16975	1.16666	1.67648	1.12244	1.138	1.15674	1.13101	1.14065	1.13135	1.17897	1.19955	1.14773	1.61466	1.55466
AKT2	1.40505	1.33807	1.32731	1.24737	1.39893	1.31377	1.28436	1.45005	1.50095	1.40886	1.27142	1.46878	1.26602	1.36871	1.59133	1.96314	1.47632	1.27456	1.30531	1.64311	1.20996	1.49688	1.42129	1.365	1.4489	1.80572	1.47885	1.66049	1.62724	1.23147	1.21992	1.23698	1.32329	1.29117
AKT3	1.56983	1.4343	1.29063	1.89275	1.41103	1.5174	1.39102	1.30489	1.421	1.73867	1.5225	1.66219	1.47707	1.36592	2.46932	1.44647	1.47566	1.81994	1.42077	1.39983	1.3528	1.81553	1.52936	1.55627	1.64113	1.6014	1.4787	1.68467	1.36391	1.4178	1.40222	2.13267	1.44029	1.33272
AKTIP	1.24014	1.16672	1.22463	1.89593	1.28689	1.24018	1.96995	1.29954	2.58994	1.27861	1.37483	1.23785	1.25051	1.23093	1.25836	1.22915	1.49272	1.43592	1.34254	1.31123	2.31517	1.26477	1.24511	1.253	1.77397	1.9355	1.2712	1.24788	1.21068	1.27243	1.29109	1.1673	1.24461	2.10826
AL033381.1	1.72799	2.23505	2.03216	1.14705	1.30458	2.25118	1.54881	2.93484	1.14657	1.53387	1.45403	1.24295	1.90346	1.1744	1.54816	1.96765	1.63689	2.10522	1.3969	1.41482	1.90331	1.44846	1.5509	1.93703	1.29974	2.34181	1.15458	1.54141	1.55205	1.17674	1.43158	1.09984	2.00336	1.51076
AL121578.2	1.10481	1.05411	1.14119	1.17121	2.1516	1.10118	1.05844	1.15276	1.14731	1.16949	1.26984	1.09235	1.34806	1.15696	1.08332	1.10046	1.06288	1.16634	1.21107	1.23999	1.32084	1.15345	1.10096	1.10091	1.06504	1.08078	1.11587	1.09129	1.07615	1.13641	1.25328	1.24155	1.14999	1.13475
AL121761.2	1.09577	1.06893	1.37257	1.14463	1.14793	1.18229	1.08015	1.27233	1.11723	1.1259	1.22046	1.07957	1.08379	1.11552	1.08032	1.08411	1.06354	1.12968	1.20693	1.21482	1.09891	1.13396	1.07883	1.09726	1.07394	2.28146	1.18837	1.0748	1.33405	1.12389	1.20401	1.16527	1.13987	1.10008
AL122127.25	8.54501	8.04769	8.81942	8.53295	8.62481	8.06818	7.82825	8.90244	8.59813	8.65109	9.93127	8.85039	9.12793	9.22187	8.1389	8.08171	7.51117	8.84146	8.97443	8.71344	8.23062	8.5615	9.85733	9.71217	9.17394	8.38031	7.93315	8.709	7.73738	8.77164	9.07377	9.14163	8.26235	8.87084
AL132709.1	1.93589	2.35491	1.7543	1.92143	1.37569	1.90181	2.06236	2.01313	1.35507	2.22555	1.48679	1.61728	1.41971	1.92553	1.83935	1.3872	2.41493	1.48597	1.8354	1.57508	1.27647	1.67233	1.64124	1.4517	1.52573	1.46182	1.57065	1.46614	2.13061	1.57579	1.27819	1.30401	1.38144	1.58099
AL132796.1	1.36255	1.65345	1.74827	1.35453	1.38364	1.35071	1.2305	1.54438	2.21127	2.22816	1.67184	1.36839	1.39227	1.40111	1.34132	1.28842	1.84696	1.35025	1.37088	1.63031	1.2873	1.72729	1.32289	1.3227	1.35459	1.34242	2.18314	1.35951	1.63517	1.59124	1.69288	1.37854	1.57545	1.76989
AL157359.3	1.28304	1.36229	1.11063	1.15678	1.15997	1.26115	1.35688	1.10769	1.18182	1.14749	1.15892	1.4148	1.24091	1.169	1.26496	1.29504	1.33397	1.17232	1.10643	1.07219	1.1641	1.17186	1.29779	1.61346	1.42613	1.32893	1.24608	1.34423	1.24805	1.17736	1.07343	1.19771	1.10558	1.1599
AL157359.4	1.22368	1.7384	1.24329	1.40552	1.34816	1.24579	1.1596	1.4849	1.9152	1.4953	1.87933	1.21832	1.49177	1.50338	2.55722	1.59853	1.19016	1.40774	1.36245	1.36814	2.14644	1.35357	1.257	1.18535	1.18434	1.20083	1.26021	1.22122	1.41044	1.35788	1.48119	1.59179	1.27421	1.33202
AL161668.5	1.99145	1.09443	1.19727	1.26628	1.24244	1.1629	1.09448	1.2989	1.25259	1.29496	1.43198	1.14482	1.25073	1.26314	1.15083	1.15845	1.11999	2.27098	1.27223	1.29644	1.19658	1.23427	1.17166	1.1426	1.11275	1.2838	1.18709	2.01013	1.12062	1.22495	1.34106	1.34946	1.20885	2.11489
AL162759.1	1.29887	1.13779	2.09258	2.22992	3.09999	1.35331	1.07758	1.69948	2.06615	2.3499	1.16566	1.08229	2.26148	1.14341	1.09871	1.06168	1.12554	2.54557	1.9128	1.13011	1.98166	3.3649	2.10354	1.05122	1.10731	1.09203	2.02739	1.08018	1.09414	1.50644	1.11274	1.11662	2.12781	1.12946
AL163953.2	1.0621	1.10738	1.09938	1.07149	1.07888	1.06684	1.07422	1.09447	1.07736	1.10882	1.09459	1.11839	1.0971	1.9355	1.09924	1.08012	1.10036	1.07929	1.10071	1.13827	1.11599	1.21429	1.10828	1.0674	1.1182	1.13275	1.06858	1.10196	1.09776	1.08071	1.12897	1.07913	1.09747	1.10031
AL163953.3	1.25875	1.23718	1.43466	1.35831	1.71344	1.28204	1.58158	1.41571	1.52043	1.64665	1.27908	1.28854	1.7782	1.30029	1.41978	1.26853	1.34172	1.65768	1.80876	1.54588	1.21159	1.23061	1.28771	1.25614	1.27188	1.26462	1.23951	1.50766	1.51608	1.47777	1.22575	1.27275	1.58956	1.40018
AL353997.3	1.70692	2.23732	3.29325	2.35335	1.41401	2.61148	2.21937	3.08031	2.35328	1.52825	1.15951	1.5529	1.31022	1.29039	1.57203	1.48927	2.44167	2.90823	1.23972	1.10894	2.43113	1.90513	1.74497	1.2848	2.1314	2.34462	2.40991	2.20623	1.6476	1.1784	2.0219	2.80016	3.148	2.85001
AL592494.5	1.27613	1.27867	1.23523	1.39831	1.34299	1.29728	1.22644	1.23277	1.67766	1.74174	1.59007	1.38933	1.72054	1.55792	1.27172	1.26566	1.27063	1.41692	1.37714	1.3266	1.36471	1.39405	1.29458	1.26285	1.90984	1.32236	2.34962	1.29156	1.23049	1.41534	1.39051	2.7748	1.40311	1.3577
ALAD	1.18738	1.28036	1.13798	1.20914	1.20371	1.1996	1.17847	1.11422	2.23291	1.21709	1.20996	1.20577	1.31902	1.2713	1.19504	1.18345	1.24687	1.22835	1.21092	1.10573	1.20816	1.21768	1.1737	1.18993	1.22717	1.1957	1.14695	2.45528	1.93678	1.24436	1.08427	1.26815	1.1385	1.22839
ALAS1	1.41132	1.35088	1.1098	1.13295	1.08393	1.28949	1.47995	1.09225	1.14614	1.12949	1.06549	1.59326	1.21355	1.20389	1.30082	1.42873	2.92769	1.07809	1.07794	1.05709	1.13215	1.16922	1.38221	1.3877	2.14388	1.57564	1.29823	1.46757	1.25675	1.14355	2.41487	1.11696	1.08072	1.15541
ALAS2	1.24677	1.78482	4.39358	3.99877	3.76374	3.4968	5.35588	4.67573	6.33982	4.9191	1.12186	1.0985	1.1474	5.07454	3.08094	4.10449	2.45427	3.62218	3.57976	2.82239	4.17096	2.6623	3.43787	4.86697	3.41536	2.99253	3.67637	5.6042	2.51488	1.15043	3.98359	3.47322	4.44677	5.17563
ALB	1.19329	1.28903	1.13553	1.20643	1.20069	1.20446	1.18897	1.1137	1.22472	1.21185	1.19111	1.21407	1.31425	1.26155	1.20058	1.18969	1.25292	1.22627	1.19967	1.10105	1.20767	1.21595	1.99137	3.57043	3.71132	1.20295	1.15165	1.18855	1.17243	1.24353	1.07891	1.25932	1.1389	1.22341
ALCAM	1.23041	1.25263	1.16548	1.155	1.18413	2.04719	1.22612	1.1584	1.16954	1.17571	3.00838	3.00551	2.37673	1.12545	1.2649	1.63744	1.18176	1.13503	1.11498	1.17074	1.19902	1.15796	1.19667	1.25125	2.0717	1.28621	1.25224	1.26488	1.21118	1.87878	1.15917	1.06565	1.17523	1.14431
ALDH16A1	1.54058	4.02326	3.84082	4.11848	4.49196	3.66186	1.4469	4.00813	4.51937	4.16531	3.75218	1.51267	1.20481	2.28849	3.81773	2.35333	3.89395	4.62188	4.30506	4.08078	4.13917	4.61185	4.5884	4.15567	1.95872	1.47454	3.89811	2.76172	4.2581	4.7473	4.71432	3.48073	4.1706	4.27991
ALDH18A1	1.08606	1.11093	2.45574	1.84298	2.90673	2.07986	2.53086	2.46304	1.08119	1.11085	1.09239	1.11837	1.10773	1.12528	2.01822	1.07488	2.28314	1.80328	3.25847	2.52051	2.83001	1.07204	3.59028	1.06176	1.11682	1.12978	2.73263	1.09881	2.51332	1.66359	1.12449	3.25583	2.05031	1.99156
ALDH1A1	2.87412	2.33703	2.9678	2.41273	2.15484	3.03514	2.3495	2.6527	1.90925	1.95956	1.13395	2.67472	1.38794	2.49305	2.52363	2.21594	2.87436	2.68586	2.07578	2.36375	2.49983	2.01178	2.61129	2.5908	1.44454	2.82799	3.0977	1.35851	2.69195	2.66464	1.822	2.3425	2.7016	2.41039
ALDH1A2	1.07649	2.04945	1.10682	1.11946	1.12971	1.06907	1.09005	1.11221	1.09627	1.09916	1.17947	1.05887	1.06467	1.09286	1.07718	1.06314	1.32874	1.10491	1.1858	1.18276	1.08375	1.11315	1.06013	1.08177	1.07745	1.07474	1.0795	1.05365	1.21605	1.10795	1.16346	1.12425	1.12213	1.07761
ALDH1A3	1.09897	1.11378	3.06767	1.74157	1.73727	2.26874	1.12116	2.93687	2.17986	1.08021	1.12976	1.06606	2.19393	1.08416	1.94329	1.84487	1.10519	2.37591	1.1382	3.05384	1.07983	1.10184	1.07865	3.23919	1.093	1.07338	1.10579	1.57543	3.25747	2.46341	1.92637	1.13509	2.45634	2.66135
ALDH1B1	3.91626	4.41375	4.11401	4.07531	4.51222	3.99877	3.26086	4.11223	4.33757	3.85707	5.10337	1.47598	2.79592	2.93789	3.79716	3.93354	4.16363	4.32663	3.74452	3.63529	3.78871	4.53864	4.61547	4.50302	5.04101	2.62233	3.94991	3.59615	4.02222	4.78336	4.34613	4.193	4.31902	4.00632
ALDH1L1	1.26756	1.37294	2.09273	1.27602	1.84107	1.28666	1.24339	2.14922	1.28974	2.27982	1.1591	1.52826	1.65026	1.44263	1.23919	1.28061	1.30541	2.66591	1.27186	1.70597	1.2973	2.99553	1.26817	1.30293	1.39378	2.49531	2.33937	1.32877	1.24383	1.60293	1.65178	3.14842	1.45966	1.49815
ALDH1L2	4.14622	4.4362	3.44352	3.43986	4.3474	3.68272	4.59524	3.58818	3.45497	4.22716	4.65274	4.15514	4.03814	4.64459	2.87793	4.06992	3.14707	3.78384	4.67312	3.97338	4.16933	4.32279	4.91067	5.52379	3.78413	4.63324	3.10796	3.56975	3.18153	3.93228	3.16897	3.68804	4.26801	4.26094
ALDH2	1.18696	1.66152	1.13428	1.16051	1.57497	1.17559	1.17804	1.13975	1.16063	1.14971	2.28384	1.18561	1.67509	1.11857	1.18851	1.1812	1.84944	1.4447	1.20028	1.18416	1.1407	1.14414	1.79095	2.20453	1.18322	1.18595	1.51067	1.19382	1.15573	1.15268	1.18589	1.97587	1.14362	1.1652
ALDH3A1	1.52566	1.24694	1.86666	1.52525	1.31359	1.30855	1.27686	1.65841	1.39461	2.1943	2.01932	1.25884	1.95105	1.7473	1.48808	1.24813	1.26719	1.40056	1.35647	1.32674	1.32167	2.05264	1.34662	1.2393	1.25641	1.25487	1.27863	1.55927	1.68957	1.40601	1.39641	1.48652	1.36176	1.31185
ALDH3A2	2.96457	2.53686	3.5309	3.79556	3.83459	3.56173	2.57154	3.61144	3.84609	3.82496	3.02494	3.08876	3.71152	2.34936	3.00278	3.49497	3.35565	3.90999	3.89283	3.66624	4.38144	3.96892	4.00576	4.78999	3.44692	3.44119	3.54285	3.74942	3.52512	4.06588	3.77871	3.9501	3.75301	3.78604
ALDH3B1	3.15956	3.46448	3.51258	3.01529	3.03878	3.14123	2.20378	3.49144	2.93478	2.82839	2.70166	2.52345	3.25413	2.76552	3.43383	3.10337	3.32462	3.00333	3.0929	3.09871	3.19633	3.37168	2.71754	3.31441	2.54323	1.95009	3.16396	2.39138	3.44864	2.86144	2.72446	3.70028	3.19082	3.22688
ALDH3B2	3.01824	3.50012	4.34166	3.52733	2.39446	2.46585	1.08809	4.43111	2.48554	3.24439	1.22499	2.55722	4.55346	2.18956	2.98733	3.8228	4.17953	2.11572	1.21903	3.76327	3.39946	2.79262	1.08053	1.11215	1.09448	3.6759	2.76801	1.09357	4.10894	1.83038	1.19962	1.1735	4.08004	3.38432
ALDH4A1	3.68396	3.37011	2.72861	1.99001	2.2393	3.25995	1.98722	2.64275	4.04055	1.90035	2.57119	2.34013	3.04669	2.09857	3.1397	3.16366	2.59856	2.37725	2.64136	2.63019	2.15773	2.82314	3.20698	2.38696	2.65045	1.16353	2.86949	1.82141	3.52727	1.24856	1.78515	1.2818	2.17037	2.81156
ALDH5A1	1.06458	1.10983	1.09166	1.09064	1.10524	1.07293	1.08002	1.09329	1.0949	1.08883	1.16114	1.05178	1.07857	1.09356	1.08833	1.04496	1.10109	1.09923	1.92166	1.148	1.08386	1.08823	1.04452	1.06052	1.09165	1.08185	1.06443	1.05939	1.08269	1.091	1.13021	1.11011	1.09947	1.09212
ALDH6A1	1.47504	3.137	1.38472	1.19479	1.687	1.56811	1.57148	1.40511	1.19461	1.20814	1.07322	2.04316	1.27271	1.2924	1.34669	1.59364	1.51158	1.54034	1.10925	1.08978	1.15604	1.2437	1.52482	1.53743	1.92549	1.95141	1.34416	1.7194	1.32757	1.17908	1.25878	1.26019	1.14725	2.54218
ALDH7A1	1.20904	1.18969	1.21842	1.63739	1.60403	1.45166	1.40879	1.27459	1.31247	1.91539	1.50249	1.74553	1.48755	1.44739	1.22119	1.20167	2.83986	1.4085	1.32364	1.29579	1.27174	1.68465	1.35488	1.70518	1.72494	1.21864	1.21806	1.48457	1.18052	1.31149	1.33419	1.4967	1.2387	1.28825
ALDH8A1	1.58317	2.11152	1.52552	1.44507	1.24519	1.27801	2.92769	1.61215	1.27167	1.30897	4.24015	1.45309	1.53014	1.60973	2.10034	1.77601	1.31178	1.47454	2.32246	2.19324	1.53976	2.51974	1.2599	1.28847	1.37617	5.41978	1.20675	1.30563	1.23569	1.29299	1.13467	2.4162	1.83709	2.28406
ALDH9A1	1.44422	2.38735	1.31969	1.71066	1.51574	1.50073	1.36898	1.29732	1.72773	1.61605	1.99298	1.94954	3.88424	1.84732	1.46437	1.35753	1.39779	1.74748	2.28481	1.66333	1.76777	2.03964	1.6461	1.36084	1.33874	1.42	2.00202	1.38658	1.31234	1.72949	1.81741	1.85087	1.44149	1.53643
ALDOB	1.98549	1.62913	1.15344	1.23083	1.23678	1.17661	2.14462	1.13272	1.38683	1.26005	1.22035	1.45887	2.09596	1.60203	1.17702	1.16383	1.2285	1.22274	1.24948	1.95415	1.41805	1.24449	1.18073	1.42377	1.56364	1.22502	1.4475	1.18191	1.19106	1.5891	2.24655	1.27009	1.14931	1.4911
ALDOC	1.20695	1.13658	1.22468	1.30529	2.90294	1.21347	1.13892	1.22054	1.29507	1.32647	1.44522	2.04438	1.28533	1.27578	1.25825	1.20454	1.97765	1.2954	1.32879	1.32997	2.32155	1.27587	1.22744	1.20599	1.17043	1.19482	1.24247	1.2061	1.1703	1.27943	1.3409	1.27281	2.0337	1.25292
ALG1	2.34977	1.93136	2.66069	2.65465	2.27701	2.26918	2.31458	2.72562	2.31256	2.34596	1.10783	2.00924	2.10086	1.97463	2.26432	2.08619	2.30414	2.37267	2.42265	2.16877	2.2828	2.30698	2.16683	2.16024	1.60549	2.25021	2.2886	2.40361	2.16742	2.34323	2.12993	2.32397	2.7539	2.30372
ALG10	3.3974	1.245	1.16374	1.23736	1.24455	1.17328	1.1495	1.11984	1.25441	1.26621	1.30172	1.19528	1.4015	1.37952	1.16966	1.15186	1.21722	1.68267	1.28426	1.74551	1.21801	1.24245	1.16455	1.15669	1.20248	1.17251	1.12934	1.16974	1.17005	1.26077	1.11605	1.32278	1.14509	1.26135
ALG10B	3.74338	4.18446	2.15445	3.3427	3.71399	3.05247	2.86319	1.45219	2.33474	1.21247	1.30315	3.17341	1.16484	1.57777	2.61597	2.82976	3.52244	2.71569	2.45949	3.10813	3.18687	1.19823	3.90457	4.05842	1.10958	3.71132	2.63995	1.77938	3.60781	3.17804	3.35241	1.90866	2.82895	2.70885
ALG11	1.27038	1.18908	1.22861	1.29147	1.29872	1.26564	1.71217	1.21571	1.29626	1.27549	1.38488	2.47579	1.25423	1.22741	1.28221	1.24977	1.21886	1.27837	1.35542	1.30968	1.24026	1.26965	1.26493	1.28135	1.25802	1.27204	1.29463	1.28266	1.23658	1.27765	1.28663	1.13619	1.24928	1.23419
ALG12	2.05585	1.93235	2.94231	2.4613	1.41736	1.22943	2.42672	2.29443	3.12595	1.69238	1.54468	1.40529	3.09183	1.80117	1.2015	1.20106	1.20169	2.44256	1.46626	1.74836	2.61411	1.47639	1.23008	1.23805	1.37259	1.28807	1.20829	1.25295	1.23801	1.649	1.85486	1.75926	3.24472	2.62805
ALG13	1.52947	1.16802	1.56939	1.23714	1.26639	1.15407	1.13868	1.52207	1.22565	1.32344	1.35527	1.21691	1.47843	1.42187	1.14258	1.13702	1.14061	1.22894	1.32134	1.25803	1.21824	1.27844	1.14592	1.16066	1.17451	1.36582	1.13958	1.15685	1.46164	1.26983	1.22251	1.40542	1.5595	2.01333
ALG14	4.31105	4.31553	4.27978	4.24289	4.16637	4.13082	4.22115	4.23664	4.32439	4.29555	4.17354	4.47756	3.8173	3.54865	3.8691	4.05045	4.39371	4.3672	4.22298	4.20973	4.16857	4.3049	4.59672	4.60786	4.1813	4.32482	4.10357	4.20763	3.73122	4.3494	4.34775	4.45742	4.24342	4.27335
ALG1L	1.12631	1.7358	2.80903	2.19749	2.57973	1.97957	1.1573	2.50447	2.99339	3.24255	1.11245	2.11418	1.10834	1.08821	1.12183	2.07116	1.1354	2.36646	2.34917	3.56344	2.95946	2.41327	2.35868	2.9279	1.12796	1.09955	1.0991	1.09712	1.11541	1.84188	1.08446	1.19869	2.91966	2.21885
ALG1L13P	1.12546	1.15819	1.07836	1.11684	2.42755	1.14091	1.15183	1.07497	1.11185	1.08555	1.10833	1.09679	1.11813	1.10296	1.12557	1.11568	1.14294	1.28271	1.12144	1.94238	1.10162	1.11485	1.22307	1.12445	1.13248	1.10119	1.09491	1.40125	1.11745	1.13644	1.07907	1.13064	1.0874	1.10432
ALG1L2	2.50356	2.80522	2.66681	2.90089	2.79329	2.40801	2.00833	2.69343	3.22142	3.04261	2.11998	2.40122	2.33636	2.18459	2.71375	2.62388	2.28122	3.07889	2.96891	3.00134	2.93013	2.986	2.24315	2.15041	2.79729	2.56379	2.42717	2.09441	2.3484	3.20003	3.01402	3.09383	2.7889	2.67112
ALG2	1.48341	1.40442	1.17802	1.20929	1.18168	1.92457	1.80702	1.26243	2.72589	1.23059	1.27971	1.82948	1.24568	1.25743	1.73956	1.45996	1.48412	1.20581	1.12704	1.72216	1.92657	1.48074	1.41408	1.81596	2.48065	2.06882	1.33202	2.09124	1.59392	1.5089	1.18267	1.54368	1.19116	1.71399
ALG3	4.03814	4.40034	4.4045	4.52282	4.53864	4.22202	2.16726	4.22862	4.93628	4.3428	1.07325	4.47262	1.16972	1.1282	4.31763	4.22458	4.44265	5.14766	4.08541	4.4584	4.73918	4.97529	4.74162	5.03111	3.55296	1.32934	4.40034	4.41375	4.46525	5.18431	4.26521	4.72187	4.17817	4.35682
ALG5	1.22433	1.26127	1.22519	1.33058	1.37294	1.2178	1.19111	1.19282	1.33439	1.51348	3.02134	1.33221	1.85307	1.71152	1.19869	1.19061	1.21336	1.3309	1.42657	1.29907	1.32634	1.41044	1.21822	1.21961	1.2638	1.2576	1.18395	1.23424	1.2261	1.40659	1.24154	1.66314	1.22556	1.35047
ALG6	1.71696	2.11662	2.2047	2.17644	2.57675	2.8679	1.56626	2.28085	2.76935	2.83533	1.08025	2.908	1.27569	1.28315	1.34362	1.57971	1.51104	1.37439	1.11602	2.26148	1.92298	2.11549	3.06642	2.21246	1.91268	1.92155	1.34271	1.7202	2.27349	1.864	1.25098	1.28751	2.41781	2.40317
ALG8	1.45697	1.85307	3.00567	1.12028	2.78732	2.24674	1.09407	2.60688	1.51909	2.04381	3.46514	1.05603	1.06883	1.09475	2.034	2.16873	2.9997	3.18827	1.18014	1.60816	1.84334	2.81691	2.5595	2.79657	1.07417	1.06713	3.19462	1.04806	2.62909	2.52804	2.68336	1.14296	2.89416	1.47585
ALG9	1.13002	1.09029	1.17324	1.23833	1.23464	1.14295	1.06848	1.19679	2.78679	1.27784	1.35723	1.1441	1.24491	1.49513	1.12515	1.13835	2.16967	1.70495	1.2298	1.26155	1.17662	1.21519	1.14762	2.64842	1.44413	1.11371	1.16027	1.14668	1.10452	1.19074	1.33392	1.42272	1.19	1.2156
ALK	1.04658	1.12268	1.10037	1.08658	1.18273	1.04575	1.07455	1.07891	1.10086	1.11945	1.0898	1.11961	1.14072	1.15418	1.08455	1.06127	1.11216	1.09121	1.10623	1.13138	1.84745	1.08398	1.08147	1.05059	1.11571	1.12354	1.04951	1.09433	1.09999	1.09667	1.11461	1.08401	1.0908	1.12195
ALKAL1	1.17675	1.1131	1.2008	1.94203	1.77638	1.17672	1.9081	1.19416	1.23714	1.24592	1.33084	1.16669	1.20267	2.20794	1.17767	1.17464	1.13179	2.09422	1.29551	1.29277	1.48628	1.22748	1.17819	1.18449	1.15054	1.17376	1.21001	1.17742	1.15332	1.2287	1.28243	1.19674	1.21526	1.19575
ALKAL2	1.27645	1.25417	1.11414	4.39587	1.47111	1.17806	2.20711	1.07833	1.12911	1.1371	1.07076	1.41927	1.35059	1.2137	1.20245	1.28792	1.26776	1.08168	1.09665	1.09582	1.16099	1.15216	1.24551	1.26396	1.42736	1.45697	1.17705	1.3022	1.18346	1.33173	1.13922	1.09573	1.10477	1.15425
ALKBH1	1.12399	1.11785	1.39594	1.41655	1.26559	1.14288	2.25423	1.19256	1.23606	1.28341	1.24774	1.18579	1.26773	1.29104	1.99281	1.13604	1.12049	1.24375	1.20296	1.22143	1.7722	1.70543	1.13536	1.1489	2.09179	1.13533	1.15328	1.15778	1.12393	1.77953	1.3144	1.43129	1.19862	1.21962
ALKBH2	1.08524	1.07484	1.26383	1.1299	1.13639	1.07556	1.0871	1.38252	1.97112	1.10885	1.19702	1.06703	1.0726	1.10311	1.181	1.07181	1.0675	1.11469	2.593	1.19671	1.40456	1.12173	1.06933	1.0882	1.0732	1.0747	1.08515	1.06067	1.08098	1.11392	2.04395	1.14849	1.12853	1.50815
ALKBH3	1.07052	1.09277	1.12343	1.1393	1.12034	1.07174	1.07066	1.10834	1.13445	1.15679	1.18059	1.11474	1.16287	1.17934	1.0799	1.08149	1.09208	1.14028	1.15482	1.46006	1.1255	1.12938	1.09931	1.07268	1.09028	1.10181	1.0799	1.09611	1.09009	1.12784	1.18391	1.1776	1.12187	1.16377
ALKBH4	1.23208	1.16596	1.21162	1.95758	1.27416	1.22937	1.17373	1.19864	1.25744	1.23773	1.34158	1.23925	1.2003	1.18999	1.25482	2.43766	1.18215	1.23956	1.31213	1.28144	1.88943	1.23404	1.22289	1.25082	3.44352	2.08014	1.26523	1.24814	1.54828	1.24055	1.25791	1.10648	1.22833	1.19797
ALKBH5	6.34962	6.33259	7.03938	5.24964	4.58184	6.19841	6.03438	6.64871	4.84055	5.21775	5.8951	5.84463	7.17492	5.28717	5.87316	6.43398	6.43972	5.19884	4.01753	5.66335	5.49724	5.85062	4.60794	3.11066	5.46496	6.17575	6.30317	5.38268	6.74391	4.67803	4.83982	4.7772	6.36518	6.28683
ALKBH6	2.83993	2.48135	2.3125	1.08179	2.69519	1.48236	2.02945	2.29997	1.09579	1.09467	1.15799	1.07531	1.08789	1.10386	2.18327	1.0392	1.10334	1.74514	1.14331	1.14802	1.09105	2.58454	1.4168	1.32381	1.09696	2.07434	2.21101	2.44116	1.95588	1.0826	1.14698	3.32809	1.61072	1.51812
ALKBH7	5.05655	4.84095	5.26848	5.87504	5.74595	5.3169	4.22123	5.29845	5.74143	5.77798	5.35255	4.82427	4.30135	4.563	5.12869	5.23233	3.92843	6.06465	5.77729	5.90506	5.76518	6.06465	5.85688	6.14821	4.99654	4.82843	4.89198	5.33343	3.81959	5.94719	5.87339	6.11412	5.28419	5.79125
ALKBH8	1.7964	1.05189	1.92705	1.10735	1.10831	1.32239	1.07152	1.93399	1.11213	1.12906	2.69394	1.09554	1.80333	1.13157	1.32913	1.08834	1.55609	1.13777	1.68584	1.86308	1.07906	1.37256	1.10061	1.07319	1.08802	1.0609	1.1004	1.09019	1.0434	1.33386	1.22885	1.26779	1.40893	1.11203
ALLC	1.29986	1.44606	1.32498	1.2048	1.20792	1.30056	1.35484	1.13629	1.22712	1.21321	1.15648	1.57081	1.32845	1.23557	1.27383	1.32584	1.39003	1.22792	1.16089	1.08847	1.98481	1.22854	1.31851	1.32527	1.50987	2.87462	1.75133	1.40939	1.27519	1.75234	1.0988	1.26279	1.60414	1.20562
ALMS1	1.45836	1.49103	1.2112	1.32899	1.36711	1.52519	1.42726	2.00276	1.37787	1.27257	1.4202	1.64952	1.99898	1.30167	1.41951	1.42098	1.48443	1.33992	1.37417	1.56616	1.29603	1.32878	1.51152	1.49567	2.46893	1.56046	1.40734	1.56322	1.34789	1.35059	1.3135	1.37802	1.23303	1.28678
ALOX12	1.17787	1.13511	1.16647	1.16571	1.20364	1.17521	1.14201	1.1604	1.17313	1.16781	1.27952	1.19834	1.09969	1.11412	1.20279	1.1761	1.6326	1.15934	1.22689	1.21725	1.16659	1.16018	1.35883	1.29435	1.19572	1.21509	1.21366	1.20031	1.17558	1.15703	1.20053	1.08315	1.52581	1.13532
ALOX12B	3.73538	3.18791	3.97555	3.83707	3.80515	3.91775	3.73731	4.04612	4.0739	3.70942	3.14038	2.44194	1.38632	1.28612	3.49572	2.50587	2.10958	3.68941	3.30225	4.15604	3.985	4.31694	4.09272	2.18814	1.30819	2.97191	3.58936	3.31358	3.46617	4.12473	3.73479	2.97088	3.97815	3.86117
ALOX12P2	1.46079	1.33234	1.31261	1.64513	1.4805	1.5111	1.34173	1.28919	1.67321	1.56661	1.86428	1.42429	2.11662	1.70262	1.46089	1.37661	1.4174	1.67542	1.68762	1.6257	1.51548	1.73829	1.64295	1.40659	1.36786	1.43702	1.44172	1.42129	1.31847	2.82523	1.73254	1.69401	1.37674	1.50586
ALOX15	1.77417	1.69719	2.14561	2.13996	2.23189	1.69288	2.19197	2.32794	2.05757	2.05245	1.16901	2.01595	1.49503	1.21182	1.10876	1.90444	2.37757	2.51809	2.98001	2.26381	2.14017	2.90739	1.83602	2.60353	2.13869	2.13812	1.95021	1.08716	2.30637	2.26352	2.30969	1.77047	2.39052	2.1214
ALOX15B	1.07007	3.22743	2.27148	2.67389	1.80089	1.8013	3.51314	2.31212	1.54302	1.8101	2.49271	1.59667	2.80822	1.92486	3.35964	2.2924	3.2597	3.13598	3.47401	3.32432	3.09328	3.46419	3.06944	2.66591	1.10044	1.08158	2.2749	3.59666	2.36402	3.43305	3.30135	3.96599	1.86107	2.54416
ALOX5	1.43477	1.39601	1.22986	1.72686	1.40763	1.41541	1.82163	1.2286	1.75239	1.29887	1.509	1.68671	1.38892	1.92175	1.4102	1.40387	1.42559	1.29926	1.33688	1.99633	1.27743	1.34177	1.67362	1.51215	1.60546	1.58332	1.39545	1.54808	1.30613	1.32666	1.42259	1.38937	1.26951	1.33695
ALOX5AP	1.50168	1.27514	1.17835	1.2066	2.71223	3.31164	1.29052	1.37004	1.17651	1.22883	1.08113	1.53796	1.18209	1.22715	1.38676	1.32968	1.30216	1.07739	1.04708	1.11177	1.28239	1.22116	1.27825	1.41783	2.76522	2.72352	1.30613	1.37055	1.34946	1.26278	1.14483	1.04977	1.21623	1.19271
ALOXE3	4.90819	5.71199	4.39969	5.40304	5.42879	5.85161	4.82261	3.92506	5.39414	5.37428	5.39958	5.89081	5.18431	4.34134	5.35329	5.27414	5.66271	5.61185	5.40941	5.07954	5.46886	5.3828	6.17527	5.80316	5.13195	5.16966	5.90956	4.96069	5.50198	5.71885	5.21785	5.27932	4.88975	5.3029
ALPG	9.10322	9.15627	8.88762	8.60705	8.63001	9.06999	8.74444	8.8093	8.37586	8.44065	8.27971	8.96264	8.79986	7.45025	8.84804	8.7907	9.0858	8.87084	8.35534	8.4549	8.68247	8.23529	8.90244	8.28313	8.32645	8.70654	9.23125	7.93641	9.15627	8.16503	7.9714	7.96448	8.94399	8.70385
ALPI	3.1955	1.05409	3.75716	3.29372	1.10378	1.28313	2.64911	3.40196	3.32515	2.97536	1.21458	1.07996	2.47327	1.8241	1.0535	1.72114	2.90597	2.33062	2.67006	2.78893	3.54674	2.38211	2.86673	1.99053	1.04847	1.03997	3.08874	1.07596	3.57566	2.72437	2.33195	2.95364	3.39876	3.51496
ALPK1	1.58311	1.27145	1.23458	1.28687	1.32697	1.36405	3.13755	1.21837	1.75907	2.12436	1.43357	2.69678	2.80219	1.21582	1.45692	1.31258	1.30707	1.27559	1.93625	1.29569	1.25671	1.95496	1.32263	2.24984	2.84456	3.13153	1.39017	1.40999	1.42081	1.28017	1.27139	2.01626	1.47373	1.23871
ALPK2	1.20483	1.15451	1.17757	1.18196	2.22073	1.20054	1.16291	1.17017	1.19452	1.18134	1.29601	3.51038	1.1166	1.12711	1.37139	2.07837	2.58078	1.17433	1.23677	1.85861	1.18377	1.17558	1.35286	1.95677	1.22683	1.243	1.34472	1.23237	1.48431	1.17711	1.20369	1.08189	1.18793	1.14932
ALPK3	1.27846	1.19428	1.1485	1.15732	1.08578	1.21084	1.22838	1.1325	1.58074	1.19759	1.07093	1.38081	1.14522	1.19015	1.28109	1.24958	1.2012	1.05529	1.04402	1.39897	1.25025	1.173	1.21265	1.28689	1.31496	1.36662	1.23391	1.26293	1.21305	1.21942	1.0874	1.04262	1.18076	1.15333
ALPL	1.04806	1.12719	1.11522	1.08752	1.08968	1.05265	1.06603	1.42738	1.10914	1.11103	1.10652	2.77024	1.12965	1.14421	1.0884	1.0481	1.28445	1.10912	1.13015	1.13852	1.10813	1.08461	1.0723	1.03852	1.10763	1.10302	1.05215	1.08568	1.09427	1.09215	1.11894	1.09895	1.08426	1.12366
ALPP	6.35497	6.69148	6.72649	6.6084	6.73699	6.29595	6.20487	6.65465	6.79354	6.67923	6.73054	6.71076	6.56241	5.90863	5.93426	6.1199	6.50692	7.01755	7.08671	6.98776	6.73202	6.69622	7.15998	6.97814	6.42705	6.47967	6.34084	6.20878	6.34692	7.10264	6.93108	7.03566	6.62287	6.70215
ALS2	1.40027	1.55042	1.63655	1.18812	1.22661	1.21291	1.74091	1.57011	1.59471	1.16906	1.62646	1.70198	1.8831	1.18753	1.60768	1.32461	1.51994	1.15994	1.48021	1.59537	1.5866	1.15624	1.58795	1.1735	1.18905	1.86894	1.4536	1.56199	1.83015	1.32004	1.36186	1.91881	1.59859	1.44798
ALS2CL	4.97881	4.04742	5.92729	4.58766	4.70586	4.69993	4.43735	5.85488	4.92086	4.56931	1.16828	3.97815	4.13944	3.76915	4.40371	4.42595	3.97461	5.17785	4.69933	4.91181	4.68623	4.24673	4.62565	4.17737	2.83926	4.93004	4.97708	2.73096	4.32886	4.727	4.75877	4.59141	5.43942	4.91824
ALS2CR12	1.29415	1.21155	1.20554	1.22526	1.27143	1.27547	1.2252	1.19208	1.24556	1.21364	1.34562	1.74778	1.17401	1.16447	1.31044	1.26468	1.24186	1.21208	1.26898	1.23955	1.22174	1.21506	1.2554	1.30587	1.33115	1.32186	1.31213	1.32792	1.2592	1.22357	1.21874	1.08318	1.21746	1.1877
ALX1	1.11888	1.09029	1.13827	1.13776	1.16593	1.11746	1.09847	1.13671	1.12946	1.1313	1.23649	1.11273	1.06913	1.09995	1.12358	1.11417	1.09106	1.13057	1.21787	1.21437	1.11751	1.13355	1.08993	1.12883	1.11859	1.1344	1.1295	1.11943	1.12153	1.12303	1.19744	1.09764	1.15073	1.10342
ALX3	2.94612	2.53365	3.24063	3.87844	3.6435	3.2092	1.28188	3.30452	3.41869	3.12665	1.19863	1.07281	1.06715	1.10048	1.78192	1.30302	3.33862	3.62925	2.75044	3.63581	3.08433	3.59546	3.08744	1.93451	2.51068	1.40628	2.95887	1.41695	3.39421	2.78841	3.70024	3.4074	3.25032	3.31796
ALX4	3.23686	3.3882	2.97875	3.14854	2.58747	3.56252	2.3913	2.90708	2.17853	2.44985	1.86936	2.31831	2.77063	1.243	2.31894	2.54087	3.02168	3.08507	1.70337	1.96572	2.10062	2.023	3.88977	3.88608	2.41764	2.46879	3.84333	2.01458	2.88477	2.76291	2.95573	3.27125	3.12868	3.09992
ALYREF	1.20446	1.18611	1.23087	1.39664	1.43525	1.23165	1.16558	1.2491	1.37624	1.50895	1.7825	1.23973	1.49614	1.55841	2.73539	2.1133	1.18919	1.39153	1.32789	1.31212	1.29567	1.37642	1.21546	1.15801	1.1948	1.20094	1.24266	1.21614	1.19493	1.34553	1.56921	1.65362	1.28151	1.32574
AMACR	1.11528	1.17246	1.08913	1.732	1.13175	1.22663	1.82319	1.07346	1.13602	1.10877	2.03385	2.04485	1.15324	1.73715	1.12725	1.10909	1.15392	1.68437	1.36429	1.10296	1.1154	1.60769	1.69629	1.54294	2.01271	1.84598	1.08481	1.09346	1.44225	1.14714	1.08283	1.71537	1.28999	1.48315
AMBN	3.34776	3.90784	3.48943	3.2092	1.37988	3.14015	3.10552	3.81193	2.88953	2.92295	2.61858	1.3114	1.11766	1.1522	3.44653	2.24738	3.00838	3.61803	3.3658	2.83353	1.24774	1.15371	1.91321	2.54826	1.28655	3.70146	2.93993	2.39684	3.85608	1.18282	3.35501	3.12406	3.06035	3.20813
AMBP	1.26264	1.25367	1.23865	1.35487	1.37134	1.25301	1.19768	1.23647	1.35494	1.59073	1.38349	1.49905	2.00608	1.77981	1.20645	1.23041	1.20741	1.39703	1.43244	1.34889	1.4181	1.47759	3.07714	1.27244	1.30106	1.35547	1.20684	1.28675	1.23383	1.44852	1.35464	3.22673	1.25981	1.38066
AMBRA1	1.1306	1.15496	1.07495	1.08379	1.35831	1.12617	1.17552	1.07413	1.09936	1.07661	1.12347	1.12475	1.10811	1.08046	1.13742	1.12783	1.14706	1.09348	1.11968	1.09867	1.08876	1.08274	1.33903	1.13005	1.36391	1.13478	1.12744	1.12846	1.11969	1.09327	1.09561	1.11942	1.07738	1.0913
AMD1	1.17441	1.95842	1.17114	1.40869	1.13436	1.14129	1.1634	1.07691	1.39455	1.11344	1.81871	1.82042	1.17351	3.48643	2.02708	2.01427	1.17519	1.14246	1.14041	1.09641	1.1243	1.13268	1.12583	1.79786	1.163	1.14677	1.39497	1.49744	1.33893	1.15522	1.82405	1.15999	1.27171	1.14084
AMDHD1	1.90738	1.76358	1.72056	2.0871	1.24352	1.36734	1.61176	1.65166	1.76405	1.2299	1.23614	1.56361	1.19585	1.21274	1.43648	2.28902	1.35888	3.10856	1.09807	2.84883	1.26826	1.23399	1.31511	1.46826	1.53935	1.52958	2.24626	1.45952	2.93423	2.91752	1.16562	4.62495	1.22924	2.58728
AMDHD2	3.07884	3.42765	3.48558	2.51244	3.42564	2.84749	3.42603	3.56599	3.80606	3.54468	3.66362	3.00056	2.87717	2.15211	2.35907	3.08372	3.21902	3.89031	3.89183	4.14717	3.3159	3.66872	4.06404	3.91369	2.934	2.25176	3.47212	3.02585	3.61862	2.88171	3.61428	3.45049	3.57755	3.64435
AMELX	1.20641	1.15876	1.41733	3.17949	1.19441	1.99485	1.16795	2.04529	1.17158	1.17036	2.74237	1.24301	3.57662	1.1147	2.75343	2.58961	2.03463	1.45032	1.84459	1.19097	1.18453	1.15587	2.8226	1.50309	1.24005	1.25593	2.32568	1.23833	2.69678	1.15864	1.1768	2.70708	2.52975	1.67533
AMELY	1.43708	1.20919	1.27423	1.51292	1.39623	1.93039	1.22565	1.26884	1.48774	1.54858	1.93408	1.26494	1.74089	1.58791	1.32334	1.27104	1.93775	1.78984	1.4862	1.47074	1.42058	1.4487	1.35956	1.25156	1.23812	1.26125	1.78107	1.27872	1.23104	1.5091	2.25993	1.61286	1.30757	1.41758
AMER1	1.32988	2.0589	1.85895	1.17971	1.14862	1.30711	1.43405	1.60714	1.18168	1.17142	1.13618	2.27091	1.27599	1.21338	1.71946	1.39481	1.58696	1.15263	1.13483	1.07683	1.17627	1.26592	1.3806	1.37381	2.67267	1.54915	1.27948	1.48863	1.42101	1.16858	1.80361	1.22368	1.12175	1.42738
AMER2	1.41141	1.51771	1.17585	1.20759	1.19756	1.4027	1.56317	1.28506	3.88706	1.77553	5.08687	2.14098	1.30873	1.29122	1.3394	1.74997	1.53396	2.13408	1.49739	1.10698	1.95612	1.25316	1.55057	1.52819	1.95304	1.94029	1.34078	3.64661	1.3543	1.18288	1.93225	1.36081	1.22927	1.2162
AMER3	1.17191	1.157	1.20967	1.32123	1.35074	1.19663	1.13167	1.31667	1.31598	1.43194	1.49885	1.217	1.37639	1.44658	1.18952	1.1759	1.16121	1.32287	2.33367	1.28195	1.24722	1.30927	1.18415	1.14057	1.16371	1.17396	1.21428	1.19433	1.16671	1.27963	1.40627	1.57827	1.25351	1.28596
AMFR	1.18905	1.20876	1.41903	1.22649	1.29136	1.19474	1.21343	1.27549	1.23154	1.27872	1.76519	1.23994	1.301	1.31757	1.20066	1.68469	1.19645	1.2256	1.56737	1.16335	1.19112	1.23938	1.19215	1.17323	1.79672	1.2017	1.20207	1.20702	1.62345	1.2193	1.22397	1.35729	1.40444	1.20255
AMH	1.21679	1.32036	1.12737	1.19892	1.19155	1.22285	1.23241	1.11235	1.21491	1.19497	4.6695	1.25523	1.29915	1.23177	1.22044	1.21646	1.27683	1.21637	1.16123	1.08947	1.20404	1.21079	1.20609	2.66135	1.27459	1.2334	1.17243	1.21892	1.19318	1.23784	1.06427	1.23119	1.13905	1.20563
AMHR2	1.20215	1.13705	1.21189	1.26847	1.26439	1.20312	1.14415	1.20225	1.25959	1.25826	2.25009	3.70233	1.22056	1.21595	2.54284	1.19812	1.15463	1.25219	2.20685	1.29883	1.21109	1.24352	1.20422	1.21411	2.87278	1.20513	4.18806	1.20643	1.63447	1.24746	2.46148	1.17588	1.22948	1.20881
AMIGO1	2.57832	3.40932	3.15722	2.75873	3.43787	3.07902	2.76879	2.16674	1.87467	1.34327	1.46894	1.16997	2.72131	1.31655	2.60178	1.16039	3.13923	3.0911	3.64616	2.80609	2.93602	3.68341	1.1729	2.91281	1.1242	1.13883	3.09299	1.1694	2.85131	4.5065	1.37692	1.48654	2.3675	1.25251
AMIGO2	1.20171	1.18126	1.04928	2.10318	1.05513	1.2085	1.26455	1.04944	1.06605	1.0509	1.06697	1.22609	1.129	2.36774	1.18213	1.21181	1.17787	1.05905	1.06597	1.69214	1.08246	1.05975	1.22179	1.21352	1.22895	1.22575	1.20428	1.21118	1.13893	1.51484	2.2622	2.4153	1.37937	1.07401
AMIGO3	1.70465	1.7937	2.00532	1.9974	2.22013	2.1703	2.26976	1.98992	1.70283	1.36397	1.92506	1.49799	1.43601	1.47116	1.9399	2.21087	2.55224	1.79876	2.15957	2.15476	2.35075	2.32168	1.48255	1.86118	1.47458	1.94787	2.13691	1.38224	2.26474	1.96474	1.32588	1.41445	1.92042	2.13568
AMMECR1	5.87984	5.03297	6.55021	5.41029	4.42152	5.49213	5.88898	6.17642	5.23756	5.1494	5.10327	5.02303	6.20112	4.97235	5.25694	5.41651	5.46568	5.05924	4.42561	5.17201	5.0789	5.27106	3.46412	3.19151	4.64127	5.52696	5.57152	4.71453	5.94549	4.19243	4.48637	4.45073	6.079	5.84751
AMMECR1L	1.28105	1.29939	1.686	1.11078	1.09961	1.24128	1.36737	1.09102	1.14345	1.10543	1.09698	1.36875	1.19011	1.13267	1.26029	1.29274	1.29735	1.12153	1.08679	1.06032	1.82885	1.12927	1.29815	1.28182	1.39318	1.31747	2.04086	2.57044	1.22421	1.12631	1.07954	1.14963	1.23296	1.13215
AMN	6.90849	7.12516	6.97182	6.20707	6.85317	7.0112	6.72903	6.67232	6.4423	6.65693	7.26208	7.05552	7.13432	6.45818	6.79723	7.09854	7.40598	6.64648	6.56087	6.80854	6.88479	6.5392	6.62061	5.82845	6.20421	6.93444	7.21679	6.75987	7.14322	6.40168	6.28868	6.43712	6.95465	6.80167
AMN1	1.33247	1.5041	1.45937	1.68876	1.21861	1.34574	1.55757	1.15359	1.23475	1.2329	1.20022	1.82349	1.34761	1.25471	1.29599	1.42048	1.45662	1.23207	1.1844	1.09707	1.20668	1.24236	1.41396	1.45569	1.67471	1.60803	1.28027	1.56425	1.31334	1.21719	1.25289	1.31149	1.16688	1.21262
AMOT	1.08154	1.61409	1.31099	1.08384	1.26155	1.07796	1.09804	1.12265	1.1014	1.11319	1.11226	1.13488	1.54829	1.11975	1.08787	1.28174	1.09033	1.08761	1.10939	1.71436	1.10974	1.08765	1.59523	1.09957	1.50049	1.36277	1.08415	1.1052	1.08808	1.09142	1.14595	1.12345	1.30825	1.27124
AMOTL1	4.2283	3.78432	3.15516	3.34036	3.7863	4.24981	3.45922	3.04615	3.1085	3.17639	2.93128	3.54681	3.12233	2.40955	4.10484	3.61158	4.06717	3.65806	2.72695	3.24787	3.39214	3.10427	2.98141	2.38338	3.50751	3.87439	4.29921	3.24573	4.05202	3.16493	2.71809	3.52387	3.68157	3.33169
AMOTL2	1.09735	1.20292	1.53638	2.15535	1.1938	1.1171	1.12649	1.56526	1.21351	1.21561	1.19935	1.16867	1.31676	1.31371	1.12357	2.36851	1.17885	1.47646	2.06783	1.17115	1.66508	1.19919	1.13824	2.53808	1.16251	1.13886	1.07341	1.13548	1.15734	1.45164	1.67542	1.20442	1.56889	1.22208
AMPD1	1.22569	1.29027	1.13985	1.18339	1.20319	1.22866	1.26902	1.15385	1.2032	1.21169	2.01044	1.47877	1.26317	1.23455	1.19478	1.2753	1.27714	1.20301	1.14442	1.13704	1.16206	1.20064	1.27185	1.25075	1.39234	1.36228	1.20915	1.35411	1.20331	1.16353	1.21243	1.31326	1.15337	1.18819
AMPD2	2.44499	1.12479	1.64024	1.30002	1.27012	1.40906	1.12619	1.37113	1.28889	1.32771	1.91361	1.18111	1.28262	1.27984	1.20266	1.19283	1.14953	1.29217	1.31471	1.3247	1.62392	3.00124	1.2129	2.3137	1.15407	1.17689	1.52533	1.19212	2.09854	2.08785	2.38903	2.52931	1.23683	1.2512
AMPD3	1.29102	1.20139	1.2377	1.31002	2.09078	1.28813	2.57327	1.22292	1.31784	1.29817	1.40966	1.28332	1.28408	1.2484	1.29854	1.26474	1.24192	1.29901	1.38171	1.32779	1.25621	1.28841	1.28632	1.29626	1.27408	1.28562	1.31154	1.30087	1.59554	1.29867	1.3046	1.16804	1.25936	1.25218
AMPH	4.82427	4.59019	2.87324	3.22557	1.81691	5.43806	4.04816	2.38698	1.63283	3.96115	2.67882	4.59762	3.02242	1.35188	5.32496	4.02557	5.09698	3.70886	1.44618	3.34161	3.41962	1.35053	1.33358	1.29468	3.43762	4.7473	5.61938	1.30126	5.14842	1.51158	1.4136	1.28672	3.61201	3.01383
AMT	1.07354	1.09051	1.48752	1.10911	1.12103	1.06888	1.77013	1.51905	1.09434	1.42866	1.17242	1.05437	1.06831	1.7172	2.14985	1.05615	1.74999	2.00908	2.06347	1.17107	1.48728	1.70617	1.67805	1.10645	2.15866	1.07553	1.07468	1.05401	1.08199	1.38981	1.23	2.28323	1.11462	1.32747
AMTN	1.10649	1.05589	1.33026	1.18102	1.17094	1.10832	1.30874	1.29358	1.16718	1.1944	3.72043	1.10296	1.16216	1.19851	1.08671	1.10877	1.98425	1.18978	1.2012	1.48801	1.12391	1.16202	1.11762	1.09682	1.06464	1.08211	1.93388	1.10537	1.07143	1.13716	1.28036	1.29658	1.15237	1.15573
AMY1B	1.19339	1.20643	1.21975	1.38275	1.49962	1.22288	1.1747	1.24288	1.36456	1.50155	1.47504	1.26847	1.48787	1.57623	1.22622	1.18746	1.19228	1.36503	1.31093	2.14909	1.28773	1.67228	1.18933	1.15093	1.21093	1.2113	1.22915	1.21723	1.21191	1.33805	1.41923	1.62035	1.28869	1.31286
AMY1C	1.08196	1.05801	1.10101	1.11678	1.10665	1.05562	1.08971	1.12337	1.10038	1.11165	1.21441	1.07564	1.09435	1.11036	1.05748	1.07738	1.05021	1.12254	1.14445	1.18221	1.07442	1.10529	1.0889	1.0756	1.05133	1.03951	1.09095	1.07062	1.06122	1.08914	1.19982	1.22653	1.10771	1.0924
AMZ1	2.47586	2.23571	3.00361	2.49169	2.27829	2.44709	1.48429	2.89905	2.77932	2.02639	1.31596	2.44876	1.9327	1.60182	2.43866	2.63618	2.30182	2.81855	2.0602	2.80459	2.90294	3.03815	1.56359	1.49279	1.25308	2.27449	2.6844	2.52939	2.41886	2.92264	1.88822	2.14253	3.20375	2.5674
AMZ2	1.23752	1.76049	1.27679	1.307	1.20042	1.2394	1.35557	1.36782	1.72435	1.40915	1.75907	1.44455	1.36913	1.86668	1.77739	1.24823	1.29101	1.22296	1.22691	1.6351	1.20605	1.6398	1.45902	1.33328	2.1012	2.82831	1.19302	2.05135	1.21453	1.36519	1.11312	1.29525	1.44488	1.2175
ANAPC1	1.14718	1.598	1.14964	1.23971	1.25591	1.34251	1.36521	1.15428	1.38526	1.26513	1.36411	1.41198	1.32111	1.59776	1.40243	1.18089	1.30605	1.26499	1.62902	1.42998	1.19983	1.23706	1.16435	1.45765	1.46677	1.14213	1.38509	1.14847	1.1372	1.38926	1.25441	1.55558	1.23947	1.26533
ANAPC10	1.17754	1.18514	1.20465	2.27531	1.42354	1.19879	1.14854	1.22936	1.32213	1.4455	1.35307	1.25017	1.40744	2.01962	1.28352	2.37558	1.17288	2.30793	1.9049	1.25498	1.63631	1.33513	1.17055	1.14108	2.09008	1.19348	1.2095	2.25443	1.56559	1.90226	1.38083	1.56387	1.26834	1.28711
ANAPC10P1	1.84355	1.86275	1.23697	1.38166	1.34499	1.22965	1.14865	1.24673	1.36303	2.47748	1.84312	1.42553	1.4498	1.48808	2.81487	1.20355	1.79907	1.38574	2.92295	1.34158	1.31694	2.89345	1.23468	1.16937	2.31734	1.18901	1.2471	1.21055	1.71928	3.75002	2.76255	1.59749	1.76556	1.73263
ANAPC11	1.15757	1.18955	2.48864	2.6663	2.27839	1.14856	3.64616	3.52076	3.55296	2.593	1.10906	1.13798	4.25549	5.62368	3.09511	3.52755	1.17275	1.12073	1.21685	1.0846	1.4593	1.11959	3.00394	2.80072	1.17184	1.13853	1.64967	2.56274	1.14182	1.14474	1.06025	1.13302	2.02495	2.44663
ANAPC13	1.16738	1.1242	1.16828	1.17477	1.20813	1.16593	1.13212	1.16188	1.17613	1.17055	1.27993	1.17857	1.10406	1.12202	1.18287	1.16522	1.12916	1.16577	1.24477	1.23025	1.1611	1.16701	1.14679	1.18536	1.17634	1.19736	1.19932	1.18415	1.16515	1.16314	1.21205	1.08991	1.17978	1.13676
ANAPC15	2.02169	1.14791	1.52289	1.04057	1.04516	1.1363	1.21834	1.27188	1.04123	1.8761	2.50135	1.20018	1.13649	3.22143	1.13697	1.17721	1.13758	1.04881	1.2529	1.05171	1.07599	1.0566	1.17838	1.18951	1.1868	1.20515	1.16066	1.16888	1.10063	1.06499	1.09184	1.0883	1.04877	1.05812
ANAPC16	1.2083	1.28116	1.18923	1.2754	1.27846	1.21712	1.17578	1.15686	1.28894	1.36005	2.59559	1.26859	1.57268	1.50025	1.20259	1.19356	1.24075	1.28911	1.30788	1.66065	1.26782	2.23358	1.19823	1.20878	1.25018	2.41511	1.16728	1.21315	1.19242	1.30995	1.15632	1.47533	1.18315	1.2942
ANAPC2	1.58778	1.40783	1.34372	1.29155	1.35644	1.49576	1.34513	1.22203	1.32354	1.25821	1.46282	1.6155	1.26952	1.23478	1.48939	1.41736	1.45297	1.26917	2.03377	1.28892	1.27927	1.68133	1.42946	1.54605	1.63474	1.57467	1.48011	1.57537	1.3693	1.29385	1.27076	1.26368	1.2631	1.25623
ANAPC4	2.36516	1.15842	2.11925	1.04452	1.04238	1.1444	1.81782	1.35525	1.04065	1.03867	1.04525	1.21516	1.14455	1.09517	1.14706	1.18981	1.14653	1.04418	1.05414	2.62142	1.08536	1.06265	1.18647	2.35868	1.20408	1.22442	1.16829	1.17784	1.10741	1.07188	1.08584	1.0817	1.04992	1.06411
ANAPC5	8.19435	7.9714	8.70654	7.81203	8.10453	8.21949	7.77967	8.58168	7.59744	7.89223	8.77164	8.29311	8.18628	8.00511	7.99827	7.70628	8.13007	8.0425	8.00887	7.97815	7.80675	7.71364	9.29579	9.02392	8.43514	8.0402	8.42267	8.08305	8.29787	7.76158	8.01814	8.1563	8.00341	8.08171
ANAPC7	1.18895	1.18379	1.05948	1.84887	3.27703	1.16527	1.25364	1.05829	1.09086	1.06166	1.09233	2.86167	1.12372	1.05741	1.17662	1.19357	1.17891	1.07918	1.08115	1.36845	1.49248	1.06671	1.2086	1.19305	1.83089	1.19129	1.18964	1.19836	1.1476	1.08088	2.09449	1.11992	1.05559	1.07988
ANG	2.00781	1.0535	1.09265	1.09975	1.0984	1.06091	1.08566	1.12542	1.10127	1.11516	1.19476	1.08822	1.10798	1.11586	1.04733	1.08438	1.04912	1.12717	1.11964	1.16849	1.06975	1.09232	1.09762	1.07296	1.05172	1.05057	1.09664	1.08429	1.04721	1.07305	1.21296	2.20511	1.0938	1.09967
ANGEL1	1.15442	1.05715	1.86718	1.16772	1.16409	1.10394	1.03912	1.16161	1.16171	1.1913	3.45069	1.10644	1.16634	2.34322	1.07724	1.10473	1.17082	1.18585	1.17717	1.22686	1.11783	1.46433	1.11485	1.76074	1.06152	1.07873	1.1211	1.10608	2.11418	1.12019	1.27948	1.31434	1.88632	1.15445
ANGEL2	1.37781	1.35088	1.20024	1.2965	1.32175	1.42025	1.27099	1.3646	1.32802	1.26614	2.55037	1.39547	1.37577	1.27486	1.34342	1.30572	1.36077	1.30533	1.34686	1.25656	1.36658	1.28827	1.35717	1.62539	2.03842	1.37305	1.32211	1.37633	1.27292	1.31823	2.11253	1.2322	1.21816	1.35091
ANGPT1	1.11008	1.12541	2.31976	1.10538	1.10414	1.10191	1.13561	2.38391	1.09222	2.188	1.12316	2.64712	2.26488	1.92247	1.10545	1.21832	1.11558	1.09559	1.12588	2.14811	1.0834	1.10056	1.08991	1.10689	1.10356	1.08304	1.67321	1.077	1.10114	1.11624	1.10163	1.13946	2.60982	2.00935
ANGPT2	1.14779	1.3913	1.16248	1.23311	1.24103	1.16233	1.14523	1.11442	1.24962	1.25882	2.82632	1.18814	1.3858	1.37661	1.16132	1.14193	1.20893	1.23506	1.28612	1.30701	1.21134	2.08495	1.15942	1.14528	2.19952	1.16319	1.11941	1.16324	1.16919	1.25516	1.69647	1.30437	1.1416	1.25719
ANGPT4	2.26293	1.25517	2.63614	3.31128	4.06661	3.55634	3.10428	2.73832	3.85112	3.7291	1.2813	4.27822	2.78698	1.75941	3.27746	3.51957	1.99838	4.20413	4.37197	3.74312	3.87125	4.34675	3.50701	3.6298	3.1842	1.18101	2.46723	4.38056	1.59393	4.38481	3.57851	4.3126	3.58345	3.49491
ANGPTL1	1.15856	1.11849	1.12525	1.14452	1.1577	1.14953	1.14887	1.13755	1.14102	1.14088	1.19683	1.19283	2.27843	1.1186	1.58973	1.667	1.6995	1.4826	1.18712	1.17925	1.47513	1.13025	1.16345	1.64289	1.57488	1.16356	1.59672	1.16559	1.23633	1.68717	1.51362	1.72596	1.13502	1.11507
ANGPTL2	1.2599	1.25704	1.14829	1.21839	1.21853	1.48185	1.15766	1.11669	1.48353	1.238	1.26007	1.19224	1.34581	1.30758	1.1814	1.16672	1.40901	1.23563	1.88463	1.12787	1.21149	1.2254	2.07062	1.17092	1.21144	1.17968	1.1364	1.17254	1.50485	1.81864	1.09808	1.29674	1.21703	1.24449
ANGPTL3	1.09228	1.08388	1.53365	1.06615	1.08532	1.08618	1.10821	1.11101	1.09001	1.10252	1.07284	1.13339	1.14427	1.12487	1.05691	1.10474	1.07875	1.10476	1.0861	1.09949	1.07089	1.08044	1.1137	1.10742	1.09112	2.24674	1.10642	2.99439	1.16048	1.05611	1.18575	1.21571	1.07793	1.10107
ANGPTL4	1.41509	2.19508	1.27535	1.99941	1.39594	1.43204	1.26599	1.25679	1.46467	1.4346	1.5608	1.37019	1.59153	1.468	1.38619	1.521	1.33528	1.45143	1.52332	1.46261	1.37161	1.77831	1.83967	1.37299	1.3442	1.3625	1.4	1.3826	1.28906	3.0825	1.468	1.30508	1.30584	1.35565
ANGPTL5	1.481	1.37601	1.3181	1.66072	1.50132	1.5368	1.79642	1.29155	1.70298	1.5555	2.53763	1.48294	2.14505	1.70427	1.48603	1.99712	1.46343	1.69691	1.73052	1.65313	1.52431	2.15272	1.69364	1.46781	1.41339	2.90078	2.02118	1.46792	1.34249	2.92902	1.75572	1.69948	1.38746	1.51544
ANGPTL6	1.10581	1.09383	1.93922	1.09943	1.13502	1.10841	1.09217	2.1041	1.10691	1.11287	1.21243	1.11054	1.04391	1.07239	1.11892	1.10392	1.09174	2.51874	2.73799	1.18805	1.10971	1.10143	1.08069	1.11432	1.12079	1.13491	1.52289	1.11506	1.88789	2.99339	1.17425	1.08884	1.85042	1.24235
ANGPTL7	1.07759	1.08284	1.11115	1.11837	1.13421	1.07879	1.08412	1.1151	1.09971	1.10196	1.18762	1.06773	1.0601	1.09097	1.08227	1.06886	1.07616	1.10633	1.19194	1.18886	1.08815	1.11339	1.0577	1.08587	1.08215	1.08504	1.08245	1.06464	1.08877	1.38672	1.16893	1.11439	1.12589	1.07996
ANGPTL8	1.16952	1.25457	1.1525	1.22303	1.22456	1.18484	1.15507	1.11816	1.24253	1.24521	1.27228	1.19292	2.20091	1.32194	1.17938	1.16413	1.22987	1.23853	1.25611	1.14128	1.21413	1.22977	1.16466	1.16832	1.20981	1.17841	1.1357	1.17234	1.16351	1.67712	1.10375	1.30507	1.14084	1.24909
ANHX	1.06638	1.18083	1.13196	1.17133	1.15207	1.09778	1.1122	1.07541	1.18134	1.18347	2.59941	1.14749	1.26815	1.26473	1.10836	1.08912	1.15977	1.36098	1.21675	1.15641	1.16158	1.16508	1.12082	1.88244	1.14485	1.12684	1.05498	1.11678	1.13944	1.18701	1.09793	1.1409	1.11246	1.19314
ANK1	1.21027	1.15089	1.76647	1.53403	1.59182	1.59618	2.0063	1.33391	1.23238	1.21608	1.3214	1.21906	1.16987	2.09399	1.75443	1.54122	2.06743	1.21768	1.71532	1.72853	1.38063	1.21447	1.19735	1.22915	1.21157	1.83435	1.24484	1.226	2.45203	1.47781	1.24435	1.10193	1.60666	1.70173
ANK2	2.36469	2.50336	1.68418	1.43842	1.70614	2.42459	1.44477	1.55457	1.53108	2.48199	1.58249	2.39651	1.69991	1.58025	2.2335	2.23824	2.3107	1.5335	1.45982	1.3453	1.98241	1.42776	2.68143	1.42057	2.02	2.98282	2.61858	1.55072	2.33099	1.43275	1.52784	1.5793	1.82084	1.58529
ANK3	1.42608	1.75563	1.36826	1.48369	1.31204	1.63017	1.51508	1.30738	1.38997	1.57976	1.61265	1.48778	1.2591	1.26342	1.26301	1.37033	1.33087	1.4548	1.27934	1.27696	1.36235	1.70477	1.30016	1.63294	1.68163	1.27132	1.35006	1.44351	1.57271	1.86796	1.31157	1.27553	1.45124	1.65552
ANKAR	1.95171	1.25465	1.30949	1.24733	2.45647	1.18509	1.15613	1.12736	1.2642	1.28438	1.30832	1.21	1.43661	1.40845	1.17863	1.1628	2.03255	1.2549	1.29029	1.51731	1.22913	2.20707	1.17254	1.16938	1.21434	1.18586	1.13901	1.18021	1.17551	1.27285	1.12333	1.35528	1.15379	1.26986
ANKDD1A	2.95811	2.99465	2.91819	2.92432	2.85836	2.86531	3.00068	2.9545	3.11399	3.54316	3.18699	3.28989	3.24684	3.27097	2.8861	2.8304	2.8654	3.12315	3.11903	3.0576	2.77864	2.96267	3.2489	3.1701	3.15331	3.04365	2.80316	2.81659	2.84351	3.11293	3.10716	3.22559	2.85815	3.00992
ANKDD1B	1.11918	1.09557	1.44009	1.13935	1.13795	1.12698	1.1166	1.44035	1.11916	1.70236	1.20162	1.09876	1.1059	1.10961	1.10865	1.11095	1.09662	1.1901	1.17616	1.47879	1.14938	1.12744	1.11037	1.11982	2.58025	1.09743	1.18723	1.09942	1.1024	1.1277	1.176	1.17464	1.12341	1.10069
ANKEF1	1.14454	1.40395	1.82667	1.233	1.32196	1.6762	1.34231	1.90033	1.21322	1.25133	1.4363	1.33092	1.24628	1.2456	1.31185	1.13688	1.10472	1.55117	1.38937	1.90191	1.24554	1.30508	1.76473	1.12955	1.84085	1.11186	1.39451	1.13356	1.72994	1.20184	1.30993	1.55883	1.63581	1.38899
ANKFN1	1.10891	1.70054	1.29018	1.1193	1.12504	2.16726	1.12391	1.57873	1.82157	1.75267	1.1394	1.08322	1.13344	1.12726	1.12052	1.4188	1.14458	2.63498	2.54903	2.35563	1.86798	1.7825	1.98556	1.21958	1.12541	3.00034	1.08046	1.08488	1.10789	1.83027	3.05576	1.14659	2.27531	1.73095
ANKFY1	1.30889	1.44337	1.38468	1.193	1.19839	1.30268	1.38537	1.13167	1.21745	1.19817	4.32697	1.586	1.30375	1.22063	1.27977	1.34186	1.39782	1.21289	1.14181	1.94159	1.1962	1.2157	1.33552	1.33177	1.53122	1.44836	1.80141	1.43352	1.9718	1.21183	1.10062	1.25393	1.14367	1.19461
ANKH	1.18999	1.18436	1.15387	1.21647	1.63748	1.19043	1.17633	1.14735	1.21582	1.20112	1.23992	1.18314	1.22078	1.97111	1.19845	1.18593	1.18462	1.51039	1.22005	1.19804	1.18271	1.20452	1.18857	1.91291	1.19092	1.18458	1.19012	1.72835	1.16797	1.22237	1.17455	1.18457	1.16942	1.18654
ANKHD1	1.09456	1.126	1.08403	1.71402	1.11252	1.0949	1.11546	1.08709	1.09968	1.8425	1.12819	1.06129	1.09251	1.09567	1.10129	1.08141	1.11443	1.10218	2.24952	1.11722	1.08719	1.10431	1.8777	1.09079	1.09844	1.07762	1.07407	1.06135	1.09552	1.11661	1.10637	1.12396	1.09776	1.09245
ANKHD1-EIF4EBP3	1.34067	1.55654	2.47059	1.2325	1.24702	1.41501	1.62937	1.18703	3.83235	1.28497	1.22788	2.21211	2.2747	2.75934	1.31718	1.55075	1.53606	1.24875	1.23636	1.15103	1.20831	1.2829	1.54211	1.51864	1.93337	1.93081	1.31267	3.47443	1.37257	1.21452	1.27922	1.49984	1.69252	1.23807
ANKIB1	1.12033	1.19996	1.11458	1.15998	1.16277	1.13642	1.1229	1.08811	1.18127	1.16029	1.22508	1.11382	1.23178	2.04945	1.13952	1.11981	1.17927	1.17767	1.1993	1.11394	1.15005	1.15825	1.28578	1.1163	1.15487	1.1168	1.09004	1.11768	1.12713	1.18016	1.08787	1.2162	1.1034	1.18561
ANKK1	1.09391	1.07741	1.08379	1.09632	1.09466	1.07077	1.11244	1.10828	1.07694	1.08893	1.18025	1.07749	1.08491	2.38372	1.06995	1.08305	1.0744	1.10212	1.12265	1.14361	1.06202	1.08667	1.09276	1.08808	3.37523	1.05307	1.09071	1.07377	1.06982	1.0833	1.15977	1.20145	1.08475	1.06858
ANKLE1	1.48997	1.38185	1.31457	1.6349	1.49683	1.5393	1.37536	1.28824	1.67952	1.53966	1.76527	1.49259	2.11402	1.66223	1.4853	1.41174	1.46711	1.66749	1.71568	1.63666	1.50982	1.57365	1.68532	1.47878	1.42694	1.49815	1.46792	1.47825	1.34514	1.66445	1.72372	1.64877	1.38099	1.50039
ANKLE2	1.0721	1.34006	1.10505	1.12882	2.2704	1.06596	1.1121	1.07972	1.11603	1.44148	1.11994	1.11288	2.23354	1.8424	1.08354	1.17673	1.20524	1.11497	1.20317	1.1411	1.11442	1.4262	1.09863	1.07687	1.10842	1.09814	1.12889	1.08503	1.10651	1.13597	1.11512	1.67804	1.1045	1.62816
ANKMY1	7.71241	6.49174	8.2179	8.10933	6.8925	7.73031	7.34667	8.47297	8.07605	7.73937	6.76048	7.5061	7.37693	5.89333	7.51592	7.51273	6.84282	7.75212	6.67425	7.67047	7.61156	7.89097	6.45829	6.22571	6.71354	7.43111	7.66946	6.96882	6.96249	6.78785	7.07286	7.36726	8.24072	8.21124
ANKMY2	4.30327	5.12628	3.68941	5.05831	5.76091	4.0817	4.73415	3.4038	4.74394	4.61716	1.9887	4.11556	4.64776	2.25472	5.21842	4.66334	5.2766	3.32515	5.34542	4.86166	3.92978	5.99915	4.14198	3.15786	4.55613	4.82261	3.71291	4.03814	4.99016	5.99474	4.95196	4.93521	3.41518	3.09562
ANKRA2	1.26724	1.29594	1.08571	1.11702	1.10924	1.23375	1.3433	1.09201	1.14654	1.10687	1.10496	1.33021	1.19185	2.74821	1.25237	1.27559	1.28856	1.13103	1.09009	1.063	1.12897	1.13125	1.28453	1.2678	1.36101	1.29336	1.24394	1.30829	1.21938	1.13402	1.07134	1.1565	1.07413	1.13233
ANKRD1	1.13788	1.08509	1.16881	1.20153	1.20113	1.13449	1.09999	1.16718	1.18019	1.18915	1.28043	1.12217	1.13392	1.16321	1.13121	1.13335	1.0969	1.18568	1.25911	1.26122	1.14785	1.18391	1.95204	1.14437	1.11142	1.13147	1.15429	1.13161	1.12382	1.17859	1.25042	2.42755	1.18307	1.14902
ANKRD10	1.6254	1.15503	1.43581	1.1274	1.12865	1.11285	1.14138	1.23492	1.13252	1.13033	1.15222	1.13042	1.19075	1.1663	1.11693	1.11292	1.14339	1.13202	1.16705	1.12615	1.11319	1.12101	1.13348	1.11193	1.13608	1.11617	1.0984	1.12271	1.28285	1.13629	1.10643	1.18526	1.09102	1.12847
ANKRD11	1.14372	1.54546	1.657	1.56567	1.65928	1.55767	1.40016	1.45419	1.42933	1.64403	1.7541	1.69301	1.48768	1.89946	1.4477	1.22335	1.39881	1.62466	1.58337	1.55194	1.59034	1.90891	1.21637	1.72524	1.65242	1.91713	1.61885	1.67343	1.6683	1.67501	1.52842	1.75101	1.55435	1.54149
ANKRD12	1.745	1.79792	1.5538	1.85865	1.20281	1.853	1.64602	1.30204	1.53166	1.46343	1.68103	1.69269	1.79278	1.26374	1.79976	1.29116	1.37418	1.22806	1.94587	1.69551	1.69902	2.05161	1.98529	1.34808	1.2583	1.30505	1.46111	1.66294	2.0406	2.07954	1.19991	1.57138	1.83457	1.62002
ANKRD13A	1.24936	1.18829	1.17954	1.18227	1.224	1.82109	1.19	1.17029	1.19711	1.18331	2.00961	2.05323	1.78489	1.13534	1.26572	1.22567	1.19843	1.17009	1.21461	1.2113	1.19364	1.17861	1.20561	2.03996	1.2881	2.21806	1.26475	2.42833	1.21904	1.18199	1.19505	1.07853	1.18993	1.15616
ANKRD13B	4.27471	3.6283	4.6457	4.21288	3.76402	4.0313	3.68508	4.68635	4.14195	3.89812	3.52196	3.59554	3.9614	3.20755	3.99716	3.71512	4.17379	4.05453	3.56073	4.10404	4.07243	4.03612	3.36177	3.06552	3.5163	4.15111	3.96886	3.2338	4.37653	3.79664	3.66878	4.27984	4.47823	4.08703
ANKRD13C	1.40658	1.4092	1.19826	1.24417	1.24706	1.3154	1.91199	1.34615	2.04481	1.91185	1.29626	1.43714	1.20843	1.22496	1.63566	1.30309	1.29864	1.20292	1.19969	1.25083	1.22482	1.23751	1.71726	1.37786	1.41453	1.97607	1.31184	2.31138	1.24445	1.78018	1.24711	1.35773	1.22055	1.69911
ANKRD13D	1.52933	2.53275	2.00608	1.3219	1.81572	1.2221	1.35706	1.91691	1.2462	1.262	1.25668	2.5105	1.4098	2.62401	1.1996	2.08629	1.19655	1.75101	1.29609	1.9596	2.49861	2.8679	1.15872	1.12826	1.18486	1.15847	1.09317	1.15651	1.17961	2.65806	2.35	1.25929	2.37926	2.8058
ANKRD16	1.0587	1.12572	1.10707	1.10227	1.05996	1.04148	1.10425	1.06193	1.08344	1.14439	1.06718	1.17824	1.17992	1.18862	1.08537	1.08656	1.11217	1.07093	1.07794	1.11273	1.16375	1.10556	1.10112	1.08136	1.13677	1.16782	1.0437	1.1071	1.11358	1.13955	1.09001	1.06229	1.11187	1.12812
ANKRD17	1.07247	1.11148	2.18445	1.51749	1.91331	1.42073	1.98798	2.24742	1.26522	1.48961	1.14941	1.05029	1.08131	1.09306	1.17411	1.05753	1.10233	1.98549	1.64378	2.1136	1.82295	1.88857	1.05465	1.8741	1.17394	1.07668	1.63109	2.25512	1.98756	1.82777	1.55641	1.11617	2.08481	2.14695
ANKRD18A	1.08031	1.07647	1.67587	1.94653	1.11478	1.06872	1.07064	2.14787	1.11205	1.12828	1.22812	2.56757	1.10947	1.12704	1.05243	1.08334	1.03936	2.53702	2.03807	1.19221	2.4124	1.11128	1.09425	1.0721	1.04043	1.04529	1.09636	1.08073	1.053	2.14223	1.2254	1.25345	2.32982	1.10764
ANKRD18B	1.17425	1.28813	1.3945	1.28544	1.26144	1.19334	1.14569	1.2741	1.28315	1.66535	1.55681	1.16608	1.36697	1.36258	1.19804	1.74601	1.42532	1.88455	1.34578	1.23867	1.22664	1.25999	1.18496	1.15104	1.17131	1.15921	1.17645	1.16806	1.15539	1.27347	1.57384	1.41155	1.37613	1.25787
ANKRD2	1.80726	2.87706	2.0327	1.23673	1.62557	1.39032	1.26606	2.19433	2.26474	1.26542	1.11938	1.44291	1.43808	1.29699	2.39446	2.46542	1.32883	1.57763	2.17747	1.10425	1.24662	1.26297	2.68713	1.65759	1.39413	1.53306	1.21187	1.3103	1.91088	1.78391	1.1073	1.30183	2.75973	1.24528
ANKRD20A1	1.12524	1.11675	3.16438	1.04745	1.06015	1.10777	1.15568	2.03896	1.05216	1.06431	1.05172	1.17226	1.14621	1.10316	1.09581	1.1363	1.91729	1.06087	1.06645	1.06809	1.07172	1.06391	1.13783	1.15036	1.14018	1.16478	1.12431	1.13505	1.07232	1.91762	1.12407	1.1029	1.06535	1.07225
ANKRD20A10P	1.74974	1.72453	1.28098	1.42481	1.55254	1.67602	1.64967	1.25335	1.44525	1.31271	1.4951	2.28705	1.52162	1.48447	1.71309	1.69096	1.76642	1.31114	1.367	1.48508	1.38432	1.49402	1.7543	1.95813	2.1238	2.10432	1.61859	4.30829	1.51461	1.47946	1.50605	1.36687	1.35686	1.39677
ANKRD20A11P	1.19623	1.10909	1.75941	1.46404	1.86168	3.07135	2.93979	1.35067	2.11418	1.16844	1.26155	2.73365	1.11516	1.14981	1.67843	1.11006	1.07649	1.36232	2.58843	1.25182	2.22323	1.16296	1.43642	1.1188	1.0848	3.24233	2.77992	1.10098	2.53763	2.51593	1.83882	1.19108	2.04405	1.40587
ANKRD20A2	1.95767	2.09808	1.6386	1.83362	1.47946	1.92581	1.92183	1.59557	1.69572	2.13274	1.88152	2.13407	1.8184	1.85146	1.88893	1.72076	1.92954	1.86725	1.8798	1.85748	1.35175	1.76992	1.85181	1.90502	2.06145	2.03022	1.962	1.7823	1.89017	1.8117	2.10146	2.01479	1.7923	1.8047
ANKRD20A21P	1.06618	1.09758	1.09758	1.09136	1.11044	1.06958	1.07342	1.10142	1.08882	1.09104	1.17258	1.06338	1.06193	1.08026	1.08643	1.05086	1.09014	1.09407	1.16844	1.16429	1.08382	1.08903	1.04004	1.96727	1.08974	1.08799	1.07136	1.0656	1.08533	1.08808	1.1454	1.10498	1.10826	1.08247
ANKRD20A3	1.44375	1.31922	1.31906	1.70466	1.51239	1.49815	1.36434	1.42367	1.72239	1.61531	1.99216	1.39549	2.17579	1.84096	1.46132	1.35556	1.39414	1.7421	1.72047	1.65941	1.55144	1.61225	1.64116	1.35742	1.33692	1.93539	1.4296	1.38444	1.31059	1.72562	1.80991	1.84405	1.39444	1.86658
ANKRD20A5P	1.05926	1.11086	2.17718	1.66082	2.30808	2.41127	1.93208	2.56475	2.23982	1.64482	1.16291	1.06928	1.08379	2.10326	2.3656	2.40441	2.50703	2.62431	1.95248	2.30714	2.19586	1.68584	1.14354	1.14007	1.0953	2.46148	2.65392	2.36361	1.81814	2.46233	1.13198	1.36498	2.55235	2.01144
ANKRD20A7P	1.24417	1.18203	1.19417	1.20698	2.64059	1.23472	1.19357	1.18293	1.86231	1.19974	1.32143	2.63864	1.14726	1.67744	2.06111	1.23127	1.19305	1.19681	1.25813	1.23256	1.59613	1.19803	1.33097	1.26482	1.27052	1.27941	1.27498	1.27723	1.22825	1.33557	1.21285	2.68026	1.20481	1.16951
ANKRD22	1.37891	1.20881	1.0563	1.05813	1.06845	1.10349	1.80476	1.40468	1.05479	1.06355	1.08613	1.12009	1.10229	1.05617	1.09932	1.12191	1.0989	1.07628	1.08429	1.08897	1.03927	1.04719	1.13807	1.12435	1.10963	1.10854	1.12604	1.12123	1.62557	1.04706	1.13489	1.1796	1.05973	1.04936
ANKRD23	1.13562	1.19302	1.19435	1.43155	2.17917	1.23496	1.43529	1.11487	1.5494	1.16466	2.09195	1.14746	2.16305	1.18401	1.14511	1.12756	1.17031	1.16923	1.19998	1.14186	1.45431	1.16512	1.11696	1.139	1.16527	1.15038	1.47162	1.59816	1.13282	1.2217	1.12227	1.19559	1.13228	1.47436
ANKRD24	1.85307	1.22674	2.23511	2.16417	3.35887	3.06389	2.56086	1.94581	2.89981	3.29537	1.25672	1.14845	1.29345	1.27391	1.15876	2.64597	1.20281	4.14465	3.1191	3.65257	3.52893	3.87893	2.04042	3.34505	2.39759	1.14537	2.35098	1.14543	1.14644	3.15287	1.09326	3.65113	3.31908	2.9476
ANKRD26	1.3987	1.65518	1.34001	2.09043	1.29123	1.49457	1.8181	1.50476	2.67677	1.59085	1.33676	2.11738	1.32572	2.54068	1.35704	1.437	1.97323	1.2647	1.30379	1.22127	1.5227	1.2795	1.44648	1.82	1.67777	1.65502	1.57116	1.60336	1.33559	1.64427	1.27822	1.27828	1.58245	1.81295
ANKRD27	2.45705	1.55905	2.01488	2.28599	1.67655	2.27244	2.05568	2.06989	2.01175	2.47115	2.08815	2.04041	1.23177	1.18707	1.77379	2.0711	2.40553	2.61242	2.69845	2.64462	2.65335	2.20687	2.45808	2.43697	1.17644	2.87685	2.29429	1.65579	2.27917	2.74671	2.06157	2.04565	2.11932	2.40851
ANKRD28	1.12243	1.10185	1.05902	1.06265	1.07163	1.10576	1.15439	1.09055	1.05734	1.06278	2.63485	1.11573	1.09682	1.30072	1.10418	1.12198	1.10318	1.07803	1.0878	1.09041	1.04404	1.16617	1.13842	1.12436	2.71385	1.10458	1.12631	1.1198	1.07842	1.05579	1.12811	1.70386	1.06126	1.0984
ANKRD29	1.14137	1.23723	1.61663	1.22679	1.91891	2.30528	1.09143	1.34191	1.20717	1.22772	1.3212	1.12467	1.18278	1.20269	1.59743	1.42095	2.22718	1.21674	1.26319	1.27984	1.16561	1.20278	2.78466	1.14126	1.10214	1.12269	1.71402	3.03898	2.78335	1.19667	1.286	1.24547	2.3579	1.1786
ANKRD30A	1.55518	1.53157	1.25515	1.3983	1.37511	1.83997	1.69788	1.23132	3.16508	1.56859	1.37489	2.03536	2.71035	1.43484	1.63961	1.56316	1.57436	1.36491	1.70524	1.36724	1.33668	1.40541	1.63817	1.64465	1.84209	2.29618	1.46626	2.08296	1.45699	1.40386	1.76928	1.60685	1.29147	1.37769
ANKRD30B	1.38297	1.80099	1.22339	1.35546	1.34796	1.37623	1.26919	2.02678	1.37816	1.46946	1.53412	1.40472	1.49613	1.33266	1.8526	1.3399	1.32713	1.36294	1.41794	1.38965	1.34361	2.19326	1.42222	1.36673	1.38329	1.37032	1.49555	1.38971	1.25342	1.35653	1.66549	1.33386	1.24874	1.54809
ANKRD30BL	2.59401	1.96697	1.60267	1.20269	2.31359	2.21284	1.67059	1.82529	1.7552	1.21447	1.33046	1.49783	1.17628	1.31804	1.50728	1.12857	1.1138	1.81608	2.00221	2.15072	1.6967	1.18469	1.12778	2.29698	1.12594	2.25189	1.67026	1.64443	2.22363	1.18238	1.5643	1.92249	1.71577	1.65829
ANKRD30BP2	1.08554	1.07881	1.10903	1.13428	1.1584	1.09921	1.05757	1.14774	1.15006	1.17545	1.09899	1.13374	1.18371	1.18884	1.06431	1.10334	1.07931	1.16886	1.11626	1.16985	1.10996	1.14113	1.10837	1.08855	1.07994	1.09829	1.11356	1.11692	1.20367	1.09169	1.25793	1.30352	1.12855	1.14931
ANKRD31	1.20549	1.30367	1.17671	1.25372	1.49394	1.22326	1.46811	1.23351	1.32903	1.7648	1.33351	2.18562	2.40975	1.45714	1.25272	1.22485	1.2557	1.26043	1.3103	1.38139	1.56108	1.3158	1.82444	1.23873	1.50102	1.68139	1.37844	1.29328	1.22391	1.29924	1.42016	1.45266	1.32475	1.2639
ANKRD33	6.49976	6.28044	6.42513	4.94883	5.82972	6.31187	5.81865	5.64334	5.11509	4.92201	5.52379	6.06529	5.85757	5.02272	5.92811	5.77538	6.25727	5.37077	5.3828	5.52309	5.42605	5.36483	5.727	5.44922	5.4432	6.18784	6.37713	4.91496	6.43387	4.97107	5.3632	5.10893	6.32862	5.58515
ANKRD33B	1.43669	2.22904	1.23219	1.44017	1.34095	1.44369	1.44561	1.21213	1.45113	1.36933	1.45781	1.66339	1.70634	1.45982	1.40239	1.44344	1.46872	1.4341	1.80048	1.36827	1.34337	1.39796	1.57841	1.71807	1.58478	1.90962	1.39043	1.54469	1.33018	1.42651	1.45542	1.47458	1.25944	1.35007
ANKRD34A	1.1136	1.873	1.08487	1.12088	1.12555	1.11825	1.12993	1.07019	1.12539	1.09862	2.64948	1.08661	1.13383	1.12519	1.12307	1.10553	1.14643	1.12619	1.13817	1.10209	1.10833	1.1206	1.08956	1.11024	1.12889	1.09657	1.08352	1.08758	1.11076	1.14045	1.14245	1.14518	1.09271	1.12415
ANKRD34B	1.25767	2.7225	1.22019	1.31499	1.3086	1.26319	1.2041	1.21734	1.32326	1.50603	1.81823	1.47916	1.87363	1.63391	1.21696	1.24505	1.99248	1.36332	1.35071	1.27156	1.36276	1.39565	1.24591	1.27857	1.31658	1.35706	1.2019	1.29173	1.22635	1.94258	1.27386	2.21611	1.24109	1.33588
ANKRD34C	1.2925	1.20735	1.17189	1.17121	1.18277	1.2462	1.22968	1.16097	1.17822	1.19137	1.19035	1.35617	1.13096	1.27936	1.3061	2.36269	1.24355	1.12631	1.08822	1.62858	1.22606	1.17683	1.23261	1.29969	1.34379	1.35362	1.2813	1.31034	1.24327	1.19874	1.14332	1.06038	1.1877	1.16059
ANKRD35	1.34151	1.90969	1.32639	1.09503	1.05993	1.24601	1.41498	1.54605	1.11286	1.09351	1.05328	1.43669	1.1868	1.17245	1.27177	1.34959	1.29811	1.05341	1.06183	1.04662	1.1197	1.13811	1.31377	1.39	1.46842	8.85039	1.26955	1.51621	2.05531	1.12941	1.09627	1.08852	1.0683	1.13203
ANKRD36	1.21463	1.15771	1.12714	1.14757	1.16827	1.18099	1.16957	1.14163	1.32227	1.15963	1.17149	1.24164	1.16063	1.14738	1.19399	1.65634	1.16878	1.37194	1.17618	1.15391	1.14375	1.46309	1.18453	1.20352	1.22449	1.22199	1.42049	1.22115	1.25155	1.13895	1.18541	1.18907	1.92702	1.13592
ANKRD36B	1.24843	1.69715	1.17253	1.30049	1.25068	1.41	1.23224	1.23279	1.29891	1.45315	1.97724	1.2543	1.4539	1.35145	1.24772	1.41623	1.22671	1.63353	1.73315	1.27033	1.24541	1.51773	1.29279	1.68377	1.5497	1.23395	1.25298	1.5261	1.1874	1.64403	1.64915	1.40961	1.19029	1.25453
ANKRD36BP2	2.00869	1.1519	2.2155	1.69703	2.26764	1.87182	1.83552	2.13418	1.60003	2.32191	1.61495	1.1888	1.20919	1.66146	2.20389	1.1679	2.36734	1.60789	1.32566	1.73927	1.75322	1.61676	1.18451	1.69039	1.18947	1.20186	1.81064	1.19655	1.99257	1.40707	1.68862	1.24837	2.05832	1.50714
ANKRD36C	1.14062	1.21605	1.21757	1.2147	1.36361	1.13253	1.14805	1.19521	1.32624	1.11714	1.17412	1.13899	1.21452	1.32433	1.23103	1.13902	1.23842	1.54146	1.15431	1.40205	1.58207	1.12222	1.14214	1.50062	1.14346	1.1407	1.13996	1.19893	1.38968	1.12247	1.23543	1.1456	1.3328	1.46435
ANKRD37	1.24782	1.31038	1.0951	1.14462	1.14616	1.23005	1.30799	1.0976	1.16538	1.1264	1.14306	1.30228	1.40139	1.14602	1.24298	1.25374	1.28846	1.15851	1.10181	1.07004	1.60001	1.1546	1.26182	1.25393	1.32856	1.26709	1.2228	1.27812	1.21811	1.17009	1.05698	1.17244	1.09067	1.14665
ANKRD39	1.09827	1.09753	1.08345	1.10409	1.10226	2.75656	1.63995	1.09852	1.08006	1.08102	1.14705	1.06925	1.08059	1.07894	1.08414	1.08239	1.0924	1.09207	1.13361	1.12711	1.07155	1.09659	1.08369	1.09431	1.08456	1.06536	1.08345	1.06377	1.08459	1.10194	1.12905	1.15972	1.09546	1.06688
ANKRD40	1.17275	1.72753	1.07138	1.09978	1.09828	1.15805	1.23079	1.0672	1.7972	1.07804	1.11985	1.16814	1.13481	1.07994	1.16607	1.17049	1.17895	1.10967	1.09587	1.0777	1.11138	1.09971	1.17823	2.05955	1.19007	2.58961	1.15728	1.93378	1.14971	1.12291	1.0632	1.13372	1.0727	1.22159
ANKRD40CL	1.28851	1.24498	1.17354	1.3257	1.20197	1.27267	1.33904	2.3299	1.86987	1.23767	1.23971	2.04751	2.17483	1.86605	1.42418	1.25514	1.25783	1.33149	1.36593	1.50696	1.71453	1.57124	1.30513	1.30809	1.40407	1.65857	1.24656	1.82144	1.47634	1.27648	1.22382	1.13043	1.20127	1.26137
ANKRD42	1.17851	1.12738	1.33448	1.8304	1.62553	1.27029	2.30548	1.69502	2.0536	1.88629	1.29228	1.18562	2.28583	2.80986	1.91989	2.11431	1.14106	1.57181	2.07821	1.44346	1.70002	1.7535	1.58546	2.10468	2.10781	1.65212	1.18824	2.26462	1.15809	1.48233	2.09625	1.1373	1.17408	1.40499
ANKRD44	1.1452	1.27728	1.11161	1.13221	1.13878	1.13523	1.15853	1.11056	1.12815	1.11689	1.18591	1.13256	1.11069	1.49915	1.13883	1.14087	1.12547	1.1274	1.67613	1.16223	1.11204	1.1883	1.50366	1.15004	1.14106	1.13742	1.14621	1.13955	1.12958	1.12881	1.15152	1.12926	1.12006	1.1059
ANKRD45	3.27051	4.20016	5.04285	3.94301	4.41269	4.07934	3.54409	5.19265	4.32396	3.92941	1.11652	2.18475	4.7054	1.59132	5.09462	5.99529	5.28818	1.8069	2.40037	4.99707	5.6636	6.16387	1.25599	1.31879	1.35855	4.6551	3.48042	4.61843	4.72256	2.99572	2.89847	3.72098	5.80568	3.28399
ANKRD46	1.29974	1.22891	1.1847	1.25109	1.27861	1.3197	1.20232	1.22178	1.26232	1.21615	1.35034	1.28486	1.25587	1.1949	1.26877	1.22454	1.25638	1.24618	1.34334	1.29369	1.20371	1.23481	1.27776	1.28704	1.29756	1.28596	1.27075	1.28213	1.41393	1.24977	1.27341	1.16837	1.20676	1.19325
ANKRD49	1.21055	1.15891	1.18069	1.18753	1.22822	1.20607	2.44428	1.17244	1.20002	2.29747	1.30082	1.23575	1.12223	1.13119	1.24361	1.20544	1.66406	2.3788	1.24236	1.22417	1.18742	1.18009	1.18829	1.23331	1.23295	1.24839	1.2468	2.28876	1.20256	1.27745	1.20604	1.08223	1.19131	1.59554
ANKRD50	1.52787	1.4097	1.3005	1.54208	1.48954	1.5499	1.36295	1.27317	1.58808	1.46089	1.61272	1.54246	1.8855	1.5103	1.48825	1.42784	1.48294	1.55138	1.64364	1.72202	1.45268	1.50188	1.64676	1.53024	1.49362	1.56361	1.48643	1.52999	1.36382	1.57237	1.70117	1.41619	1.34914	1.43673
ANKRD52	1.27674	1.39484	1.61584	1.18699	1.18737	1.26936	2.17113	1.11945	1.20786	1.18277	1.14249	1.42362	1.28632	1.20534	1.26056	1.28774	1.34334	1.20558	1.12887	1.08086	1.35701	1.2043	1.28462	1.28935	1.42146	2.33657	1.23128	1.33147	1.25003	1.21628	1.40338	1.22481	1.13485	1.18693
ANKRD53	1.74523	1.6783	1.86936	1.27796	1.23756	1.46511	1.44422	1.80935	2.45377	1.27594	1.08936	1.85167	1.25462	1.31086	2.84784	1.50363	2.66555	1.12992	1.85544	1.17591	1.34416	2.14206	1.40674	1.66028	1.72793	1.75788	2.73016	1.56494	2.27455	1.34517	1.15633	1.06634	1.74692	1.83535
ANKRD54	2.56258	2.90916	2.68233	2.75926	2.18356	2.64151	2.8095	2.55624	2.27894	2.29448	1.26721	2.75681	2.55682	2.51207	2.2895	2.64466	2.67855	2.70252	2.81025	2.63263	2.50492	2.33167	2.41957	1.97761	2.29537	3.1586	2.59063	1.14463	2.83335	2.63114	2.65507	1.22984	2.92168	2.44055
ANKRD55	1.28716	1.41516	1.2179	1.19279	1.19473	1.28254	1.33703	1.12549	1.21502	1.19277	1.14994	1.4791	1.30031	1.21531	1.26703	1.30348	1.36366	1.21255	1.13666	1.11591	1.19897	1.21237	1.29912	1.77931	1.45804	1.37085	1.23967	1.36265	1.26092	1.21947	1.08407	1.23829	1.14151	1.71209
ANKRD6	1.23883	1.49645	1.05483	1.06307	1.67355	1.19303	1.30219	1.04688	1.07678	1.05988	2.24907	1.2725	1.14827	1.1059	1.21728	1.2515	1.2136	1.0543	1.06104	1.50244	1.09687	1.07888	1.31095	1.68446	1.28679	1.2797	1.22792	1.2489	1.15944	1.08516	1.07984	1.08987	1.04808	1.09406
ANKRD60	1.08387	1.06833	1.10153	1.1202	1.11445	1.05551	1.0955	1.11809	1.0958	1.55733	1.20114	1.06638	1.08342	1.1034	1.0644	1.07236	1.061	1.1139	1.1609	1.18041	1.07586	1.10911	1.08171	1.07988	1.06008	1.04774	1.08596	1.0599	1.0705	1.09793	1.18126	1.19623	1.11247	1.08372
ANKRD61	1.49039	1.32172	1.43585	1.29376	1.78327	1.43511	1.29248	1.22226	1.32341	5.09116	3.52494	1.48347	1.2676	1.22503	1.42481	1.35301	1.36554	1.28089	1.35725	1.29904	1.26774	1.653	1.37026	1.45225	1.50383	1.98949	1.43306	1.47594	1.32715	1.28997	1.27633	1.10408	1.26005	1.24914
ANKRD62	1.18032	1.16322	1.12936	1.16203	1.69681	1.16512	1.17058	1.57752	1.1635	1.53571	1.22223	1.17347	1.15249	1.13692	1.17757	1.16479	1.16567	1.16113	1.18175	1.16804	1.14067	1.154	1.16429	1.18174	1.18748	1.16734	1.17599	1.17798	1.15593	1.16421	1.61994	1.15151	1.1392	1.18341
ANKRD62P1	1.07686	1.07437	1.09064	1.10039	1.12411	1.08788	1.07223	1.13382	1.1256	1.1445	1.0905	1.12542	1.16097	1.15991	1.04765	1.09803	1.07212	1.1451	1.10354	1.14454	1.09266	1.11509	1.10529	1.13686	1.07701	1.09463	1.10638	1.10928	1.05762	1.07285	1.23445	1.27504	1.10768	1.1293
ANKRD63	1.18795	1.20242	1.58896	1.09507	1.09517	1.17013	1.2508	1.43068	1.11499	1.07779	1.11434	1.19545	1.1416	1.07926	1.18092	2.07543	1.19251	1.10901	1.09173	1.07233	1.10584	1.09685	1.19822	1.19042	1.21217	1.18278	1.17645	1.19066	2.4183	1.11727	1.0623	2.20527	1.0697	1.10046
ANKRD65	1.25612	1.07898	1.33357	1.17657	1.18851	1.46597	1.04886	1.1689	1.18215	1.21216	1.23738	1.13225	1.20307	1.21691	1.08512	1.11383	1.08627	1.20037	1.16219	1.21225	1.13166	1.16926	1.12006	1.09154	1.0808	1.09749	1.12805	1.12487	1.40166	1.12821	1.28969	1.35701	1.15273	1.17334
ANKRD66	4.5084	5.2319	4.62824	4.80624	4.69671	4.56733	4.67518	4.57796	5.17862	4.65236	4.86995	4.81117	4.98595	5.02359	4.53163	4.67099	4.77437	4.62445	5.02208	4.58016	4.73095	4.47342	5.13417	4.74601	4.61507	4.63107	4.53144	4.53604	4.65511	4.6252	4.51143	4.4195	4.58994	4.65661
ANKRD7	2.69733	1.84392	1.92374	1.31938	2.28996	1.23748	3.12964	1.58751	2.10981	1.50318	1.3805	1.37447	1.84231	1.80489	1.25561	1.21134	1.69465	1.34346	1.38452	1.489	1.91479	2.92209	2.6409	1.24087	1.27818	2.86818	1.19174	2.23832	1.21779	1.87233	1.81681	3.12234	1.62201	1.52556
ANKRD9	1.45363	1.29818	1.33634	1.3323	1.37226	1.70131	2.44902	1.23388	2.05055	1.9704	1.47408	3.62576	1.3247	3.83012	1.40015	1.3357	1.34482	1.32549	1.43236	1.41523	1.67494	1.31291	1.38652	2.54452	1.43642	1.41832	1.41726	2.2707	1.31196	1.32771	1.32029	1.16106	1.27637	1.27446
ANKS1A	1.17862	1.13587	1.16647	1.1654	1.20354	1.17611	1.14312	1.16045	1.17317	1.16791	1.27952	1.19987	1.09978	1.11388	1.20445	1.40627	1.14003	1.15891	1.22582	1.2163	1.16716	2.11374	1.15628	1.1983	1.19709	1.2162	1.21478	2.1404	1.1764	1.157	1.19963	1.08271	1.17623	1.13545
ANKS1B	1.58105	2.15407	1.79169	1.97095	1.91806	1.99505	1.45042	1.40514	1.86258	1.86241	1.20761	1.97298	1.70752	1.82881	1.51706	1.44183	2.05079	2.18968	2.32058	2.00681	1.73777	2.08855	1.78129	1.71105	1.20429	1.54989	1.9603	1.7137	1.87886	2.29653	2.1112	1.81738	1.9294	1.84677
ANKS3	1.19686	1.22211	1.07495	1.11194	1.10655	2.08234	1.69977	1.07862	1.12904	1.08981	1.12426	1.20926	1.15999	1.1008	1.19365	1.19692	1.21403	1.12328	1.09509	2.82569	1.11742	1.16529	2.84023	1.31735	1.22758	1.19481	1.18105	1.2001	1.17212	1.1366	1.05457	1.13783	1.07456	1.11341
ANKS4B	1.1199	1.13924	1.35433	1.10731	1.10927	1.11135	1.14823	1.39347	1.099	1.07811	1.11538	2.91113	3.29854	3.06035	1.11535	1.10763	1.12731	1.10055	1.11955	1.1004	1.0898	1.10385	1.42984	2.30616	1.1175	3.13793	1.09341	2.13305	1.10925	1.12204	1.08986	1.13677	1.66158	1.08736
ANKS6	1.25964	1.30822	2.17275	2.58568	2.65142	1.23447	1.32749	2.20161	1.15891	2.21023	1.14108	1.34906	2.92665	1.13867	3.2046	1.7204	1.29329	1.90063	2.16074	2.05623	2.96214	1.30455	2.08234	1.63702	1.35074	1.28294	2.65856	1.29742	2.5286	2.05013	1.06384	1.16934	2.41082	2.46616
ANKUB1	1.4267	1.28262	1.25197	1.3354	1.36626	1.40587	1.26715	1.23391	1.3668	1.30677	1.46707	1.40506	1.32727	1.26239	1.3859	1.32437	1.32829	1.32816	1.43346	1.35359	1.28499	1.31405	1.37388	1.39805	1.40892	1.39629	1.40424	1.41636	1.30276	1.3294	1.32315	1.16745	1.27611	1.27496
ANKZF1	1.1092	1.11594	1.07807	1.10188	1.10058	1.09822	1.86534	1.09115	1.08384	1.07687	1.13245	1.0814	1.08867	1.07501	1.10141	1.09494	1.1087	1.09125	1.12303	1.11008	1.07658	1.0954	1.09228	1.10571	1.09812	1.07964	1.08867	1.07733	1.09702	1.10806	1.10939	1.15025	1.08522	1.07197
ANLN	1.25887	1.24346	1.24477	1.37916	1.43323	1.23902	1.20138	1.23374	1.37085	1.61572	1.53734	1.46303	2.03284	1.8468	1.20211	1.21135	1.19346	1.39434	1.48265	1.38583	1.42076	1.51415	1.23816	1.25516	1.28777	1.31771	1.2068	1.26932	1.24165	1.48079	4.66023	1.83328	1.80347	1.39782
ANO1	1.1279	1.10007	1.13026	1.1456	1.45941	1.1151	1.46185	1.1361	1.13119	1.13301	1.22896	1.11848	1.77009	1.10953	1.12372	1.11879	1.10122	1.13703	1.37771	1.19702	1.1149	1.20695	1.99328	1.13391	1.11988	1.12068	1.13958	1.11946	1.11776	1.13288	1.18691	1.13839	1.1423	1.11026
ANO10	3.86295	3.55063	2.9562	1.98796	1.31173	2.59406	2.32012	3.02927	4.34447	2.00696	2.12598	1.75902	1.41609	1.31223	2.65437	2.06756	3.03136	2.42477	1.99252	2.15702	2.02018	1.30775	1.62305	1.92927	2.8421	2.74765	3.11386	2.01052	3.50155	1.45123	2.07262	1.73812	2.63542	1.42413
ANO2	3.28575	3.12495	3.5992	4.16092	4.01256	3.72486	2.84146	3.68235	4.27341	4.04659	3.85778	3.6478	3.78865	3.43271	3.23121	3.60555	2.57492	4.27915	4.34598	4.11986	4.01237	4.21302	4.18212	4.23911	3.67804	3.7102	3.57549	3.90185	2.79509	4.30134	4.32266	4.35407	3.81197	3.91288
ANO3	1.14614	1.10717	1.15089	1.16837	1.19128	1.65532	1.103	1.1836	1.17542	1.18143	1.26054	2.32384	1.14514	1.15659	1.22234	1.14941	1.11431	1.17853	1.19496	1.21586	1.14648	1.16113	1.14653	1.15167	1.14277	1.15944	1.17742	1.16767	1.12817	1.14012	1.72409	1.19957	1.16087	1.15016
ANO4	1.27752	1.40213	1.28319	1.19361	1.19355	1.27349	1.74375	1.12292	1.2142	1.19139	1.1389	1.43791	1.29948	1.21499	1.26095	1.29005	1.34869	1.21271	1.13636	1.0832	1.20024	1.21174	1.28528	1.29234	1.42748	1.66926	1.23047	1.33483	1.25218	1.22273	1.07717	1.23319	1.14121	1.19375
ANO5	1.14146	1.12642	1.0552	1.06157	1.06994	1.12225	1.75312	1.07748	1.05997	1.05596	1.09159	1.1338	1.10095	2.27403	1.1248	1.14149	1.3353	1.07438	1.08407	1.08149	1.05485	1.05061	1.15811	2.37197	1.14039	1.12752	1.14298	2.32665	1.66835	1.06122	1.1061	1.15473	1.30748	1.04316
ANO6	1.19603	1.97496	1.32237	1.32889	2.40648	1.21484	1.76633	1.33575	1.32582	2.2315	1.57361	3.63217	2.09367	2.14211	1.72996	1.18598	1.21166	1.41366	1.34374	1.29217	1.70468	1.88768	1.22326	1.66653	1.19119	1.18517	1.61115	1.60992	1.50142	1.76985	1.30984	1.40172	1.28317	1.29791
ANO7	6.02888	5.83153	5.84943	5.7906	4.91676	5.11995	5.87295	5.68241	6.04275	5.33495	5.53561	5.89933	5.15376	5.28735	5.57317	4.87895	5.42675	5.43396	5.59572	5.30553	4.73824	5.14438	5.94726	5.79974	5.82413	5.3972	4.98745	5.41463	5.56003	5.8941	5.49684	5.67566	5.06824	5.41682
ANO7P1	1.13313	1.13373	1.87522	1.08556	2.44563	1.11789	1.17167	2.29832	1.07909	1.06798	1.12658	1.21666	1.09911	1.05889	1.12111	3.6532	1.12675	1.08623	1.10064	1.46889	1.70035	1.07873	1.13481	1.13187	1.12857	1.10522	1.12157	1.11544	1.69364	1.0915	1.09433	1.15709	2.04291	1.06489
ANO8	1.539	1.39648	1.13797	4.59178	1.07323	1.31817	1.54935	1.08987	1.14939	1.47352	1.04123	1.81633	1.24461	3.705	1.33038	1.56332	1.44233	1.41576	1.62557	1.0598	1.15104	3.87147	1.42828	1.53087	1.8197	1.90969	1.31051	1.54821	1.27594	1.20012	1.64533	1.09811	1.12842	1.18863
ANO9	2.15979	1.82057	2.32873	3.78646	3.28538	3.09	3.05559	2.38959	3.99564	3.52587	1.1264	3.94563	1.33782	1.09184	2.593	3.11675	2.76543	3.96539	3.81335	4.12247	3.49877	4.12919	4.33544	4.05566	1.09682	2.27677	3.14539	2.43945	1.7435	4.04742	4.40998	4.59945	3.16346	3.01095
ANOS1	1.29234	1.30537	1.08809	1.11141	1.0977	1.24778	1.38232	1.09159	1.14377	1.6761	1.95106	1.39484	1.1926	2.23646	2.16569	1.30455	1.30549	1.11806	1.08576	1.05959	1.125	1.13201	1.30798	1.2908	1.41797	1.34058	1.26131	1.34936	1.22976	1.12535	1.08489	1.14817	1.07193	1.13434
ANP32A	1.30901	1.37634	1.34947	1.80769	1.30275	1.49323	1.90625	1.27921	1.35061	1.52893	1.7111	1.55312	1.6225	1.32121	1.30932	1.29899	1.36105	1.33572	1.36501	1.28778	1.27228	1.30836	1.87692	1.35052	1.39516	1.38656	1.27963	1.73637	1.32031	1.33884	1.8985	1.71582	1.21628	1.7293
ANP32AP1	8.16706	8.25248	7.88062	7.40432	7.81669	8.03731	8.10343	7.58352	7.41566	7.67769	9.01322	8.32841	8.68247	8.4549	7.81203	7.8861	8.34059	7.5412	7.71926	8.09392	7.66893	7.35452	9.8242	9.283	8.03489	8.1762	8.10153	7.85154	8.27452	7.34774	7.32502	7.32329	7.66588	7.91081
ANP32B	1.97238	2.28221	2.02444	2.70025	1.61169	1.90593	1.12971	2.29725	2.82014	2.78335	1.12397	1.09815	1.11421	4.03328	2.36822	2.17644	1.05826	1.98921	1.77856	1.69647	2.85286	1.21337	2.19089	2.10812	1.76405	2.41973	2.12123	1.09175	1.42876	2.21623	1.20842	2.82503	1.97324	1.09837
ANP32BP1	1.08947	1.06745	2.11633	1.76788	2.32014	1.07153	1.67641	2.34892	1.0792	2.04596	1.11587	1.09575	1.13939	3.85521	1.9631	2.10771	1.06537	1.10988	1.10272	2.28529	2.14179	1.07175	1.10759	2.07743	1.06917	1.06919	1.78231	1.09107	1.58889	1.87829	1.18851	1.23686	1.07691	2.13456
ANP32C	1.84709	2.77518	2.40495	2.78439	1.27467	2.61777	2.50982	2.41655	3.61748	1.41321	1.21617	3.01132	1.6992	1.50626	1.83121	2.68736	2.16117	2.25358	2.46388	2.89882	1.71316	3.17322	1.63156	1.86252	1.34379	1.35478	2.31688	3.11691	1.22759	1.33014	3.28508	1.53708	2.36925	2.6283
ANP32D	1.34949	1.24285	1.22231	1.2613	1.30262	1.31926	1.24839	1.20805	1.2842	1.23992	1.39696	1.37318	1.21857	1.1932	1.35374	1.29421	1.5661	1.24772	1.31126	1.26976	1.24074	1.79689	1.29205	1.34835	1.38816	1.36712	1.36232	1.37677	1.28311	1.25518	1.24641	1.09249	1.2395	1.21547
ANP32E	1.29033	1.4834	1.39703	1.17666	1.69103	1.89163	1.29818	1.15468	1.35902	1.19727	1.51202	1.78298	1.21672	1.18619	1.56129	1.5323	1.29274	1.16762	1.15897	1.50665	1.65961	1.19202	1.52078	1.88969	1.44831	1.43644	1.4256	1.83586	1.29379	1.19588	1.1722	1.18626	1.17508	1.17038
ANPEP	3.42162	1.68477	2.84415	1.32867	1.899	2.82295	1.1795	3.37605	2.19892	1.62333	3.62517	1.24322	4.90781	1.8868	2.61349	3.29625	2.73644	1.31917	4.59235	2.40053	1.26196	1.30124	1.27365	1.25816	1.22282	1.24394	1.28413	1.25593	2.57464	1.31214	1.34342	1.24038	1.5444	2.27218
ANTXR1	1.23413	1.33191	1.45014	1.15346	1.15596	1.25839	2.08792	1.14324	1.76362	1.20056	1.15211	1.65398	1.24526	1.20566	1.22702	1.52755	1.31319	1.1552	1.14782	1.11928	1.18622	1.17906	1.31173	1.50776	1.51363	1.51723	1.46218	1.43771	1.24109	1.21199	1.50793	1.24545	1.15605	1.16636
ANTXR2	2.07725	2.24873	2.21409	2.29641	2.27047	2.31432	1.93237	2.28506	2.32567	2.35791	2.04846	2.02881	2.3255	2.22449	2.09054	2.15239	2.09069	2.32303	2.55287	2.37793	2.29406	2.38948	2.66903	2.43839	2.04682	2.13932	2.09433	2.28934	2.14176	2.40671	2.36938	2.37979	2.27236	2.2977
ANTXRL	2.96963	2.97066	3.56691	2.67622	3.00921	2.92097	3.36875	3.53862	2.6587	2.69224	3.39204	2.78452	3.9193	4.12457	2.81822	2.96641	2.89312	2.72109	3.11628	3.02966	3.04338	2.62658	2.96868	2.73697	2.793	2.96485	2.73165	3.0279	2.78905	2.70716	3.6005	2.52381	3.17753	3.14671
ANXA1	1.31377	1.22623	1.28084	1.57307	1.47622	1.34534	2.15564	2.48103	3.06588	2.74797	2.06173	1.27289	1.93208	3.67286	1.34285	1.26686	1.26908	1.57105	1.51329	1.49033	1.46463	2.04381	1.35985	1.23383	1.24841	1.26559	1.73772	1.27622	1.24397	1.80807	1.64008	1.75958	1.32965	1.45593
ANXA10	1.05939	1.16246	1.22361	1.13792	1.12372	1.08956	1.09727	1.06532	1.15418	1.1524	1.12505	1.11903	1.21703	1.21681	1.10302	1.07848	1.1457	1.14604	1.18395	1.14321	1.13612	1.13323	2.01884	1.05971	1.12917	1.11158	1.05273	1.10197	1.11992	1.14801	1.10314	1.12135	1.09726	1.16745
ANXA11	1.99318	1.85881	2.05649	1.92993	1.4724	1.48482	1.24938	2.08436	1.56596	1.85189	1.47915	1.3257	2.06642	2.52159	1.862	1.46667	1.87094	1.93554	1.44489	1.57207	1.90643	1.92647	1.37162	1.31788	1.29368	1.80712	1.90869	1.322	1.99991	1.37641	1.4049	1.40198	2.05798	1.88393
ANXA13	1.14209	1.17159	1.72958	2.65897	3.61066	1.13353	1.17766	1.53897	3.0689	2.07734	2.55377	2.79205	1.12615	1.63438	1.13789	2.31084	1.1552	3.99194	1.11139	1.68728	2.82239	2.83265	3.723	4.25293	1.15084	2.58056	2.03444	1.11794	1.12914	1.13844	3.51957	2.93735	1.99364	2.18743
ANXA2	1.12784	1.08554	1.634	2.29149	1.69669	1.13843	1.87095	2.11167	1.64356	1.26673	1.3832	1.13719	1.22956	2.58078	1.27407	2.19185	1.10144	1.43645	1.21984	2.12278	1.49009	1.2029	1.19387	1.71711	1.09373	1.51151	2.08447	1.60847	1.09648	1.66855	1.32861	1.39131	1.18003	1.81887
ANXA2R	3.78936	3.54893	1.96428	2.76569	1.63438	2.72229	4.07082	1.99186	2.38038	2.40298	1.83928	3.39506	3.44032	3.27834	3.36057	1.64704	3.35522	3.69404	1.62252	2.37941	1.40379	1.49839	2.954	2.84896	2.92922	4.74615	3.94051	3.99055	3.80818	1.50475	1.6099	1.47181	2.41069	2.88254
ANXA3	1.16644	1.32542	1.193	1.23944	1.23288	1.16612	3.26738	1.40338	1.33347	1.78299	2.68783	2.62414	3.25666	2.16557	1.1661	1.16454	1.12306	1.22324	1.28669	1.28444	1.50678	1.76314	1.16465	2.03463	1.55856	1.165	1.19543	2.5777	1.14668	1.21664	2.16022	1.24731	1.20764	1.62119
ANXA4	2.01717	2.29794	2.2545	2.10165	3.1165	2.25154	2.33657	2.52754	2.15256	1.99745	1.14501	1.20172	1.44637	1.52896	1.7878	1.95173	2.27323	2.43506	2.76587	3.19782	2.3796	2.70568	2.60912	2.59327	1.27396	1.67446	2.27302	1.58888	2.40386	2.80873	2.48311	2.33393	2.53352	2.43343
ANXA5	1.74498	1.5539	1.23391	1.2946	2.84585	1.53507	2.47356	1.20964	1.2925	2.03662	1.25753	1.90302	1.27641	2.67006	2.6708	1.53316	1.57401	1.20023	1.11985	1.24269	1.32442	1.31586	1.48829	1.69317	1.83843	3.87476	1.49463	1.6696	1.40678	1.33634	1.2294	1.08863	1.27658	2.26824
ANXA6	2.80973	1.41692	1.97219	1.94858	1.25947	2.96009	2.37531	2.56142	1.88077	1.37033	1.20011	2.39629	1.23163	1.25757	2.52265	3.30638	2.43857	2.87848	2.07901	1.30426	1.30029	2.26259	1.8392	1.58835	1.66709	1.65258	2.37334	1.54496	2.80072	1.29573	1.63807	3.79372	1.29975	1.23959
ANXA7	1.09535	1.0976	1.10804	2.14849	1.1213	1.09387	1.101	1.11219	1.09607	1.10146	2.22038	1.08686	1.06001	1.07838	1.10497	1.08831	1.09338	2.08888	1.55277	1.16618	1.465	1.09945	1.53525	1.10122	1.10919	1.11056	1.15864	1.76711	1.10186	1.09753	1.15192	1.10378	1.11879	1.46514
ANXA8	7.17122	7.21	7.86481	6.86732	6.74918	7.15085	7.05245	7.74488	6.65465	7.05245	7.75954	7.05834	7.67905	7.21563	7.24507	7.21901	7.48683	6.86732	6.59455	7.03438	7.29232	6.92371	5.97306	5.99134	6.75589	7.43946	7.14076	7.08671	7.4295	6.83779	6.59455	6.55578	7.53388	7.25414
ANXA8L1	1.12091	1.13873	2.13305	1.1055	1.10307	1.11172	1.15009	2.01792	2.40005	1.70912	1.11704	1.09263	1.10204	1.08253	1.11564	1.10895	1.12712	1.09948	1.5873	1.09974	1.08874	1.10164	1.10355	1.11902	1.11811	1.09382	1.0953	1.09024	2.37353	1.12043	1.09009	1.13867	1.08261	1.0856
ANXA9	3.45793	1.73328	1.61019	2.11247	2.34758	3.52159	1.13402	1.44726	1.32804	1.44992	1.66934	2.75343	2.85379	1.51203	2.97263	1.18525	2.72762	1.34198	1.30189	1.7651	1.25834	1.74685	2.36059	1.14909	2.86038	2.91765	2.36137	1.91784	2.47713	1.29302	1.92904	1.93235	1.92042	1.8463
AOAH	1.05184	2.2296	1.10126	1.08523	1.07269	1.0455	1.08321	1.08071	1.09104	1.12289	1.08347	1.13283	1.14109	1.15526	1.08676	1.073	1.10934	1.0814	1.09529	1.12563	1.1301	1.08376	1.08553	1.05991	1.12118	1.13712	1.05048	1.09965	1.10238	2.37006	1.11111	1.0764	1.48236	1.11878
AOC1	1.17996	1.11737	1.20166	1.2534	1.24718	1.18073	1.12649	1.40218	1.23836	1.24436	2.53662	1.17249	1.20146	1.20665	1.18439	1.17806	1.13492	1.80717	1.29789	1.29178	1.19483	1.22806	1.21006	2.31709	1.30669	1.17992	1.60798	1.18181	1.15817	1.22991	1.27903	1.18639	1.21651	1.19495
AOC2	3.14683	2.72153	1.39655	2.19117	2.50623	2.28146	2.13697	1.41523	3.2768	3.14793	3.55795	2.22146	3.32837	3.11102	3.38335	1.13145	3.44717	3.5097	4.43522	3.54755	3.42238	3.74873	2.74839	2.08796	2.10771	2.94992	2.44341	3.83812	2.89564	2.38805	4.11822	4.62188	2.79027	3.01308
AOC3	1.12741	1.12025	1.06681	1.07752	1.08376	1.11164	1.16406	1.58958	1.07062	3.12964	1.12195	1.10835	1.09461	1.05384	1.114	2.01195	2.25621	1.08302	1.09792	2.39001	1.10374	1.80682	1.13383	1.12654	1.11819	1.10082	1.12116	1.11261	1.10108	1.84149	1.10677	2.70833	2.08211	2.3892
AOX1	3.1866	2.90211	1.98735	3.08394	1.75366	3.26454	2.24848	2.17767	1.99084	3.07416	1.40042	1.49535	2.58574	1.18445	2.86363	2.47994	3.17593	2.40239	1.27634	1.97151	2.8171	1.80305	1.35039	1.40776	2.3983	3.27241	3.29923	1.44675	3.16409	2.32856	1.26796	2.01128	2.99261	1.70578
AP000146.2	1.19274	1.28685	1.14491	1.21797	1.21358	1.20526	1.17985	1.12023	1.23632	1.23419	1.22209	2.3448	2.21118	1.29106	1.19914	1.18781	1.25017	1.23814	1.22447	1.11097	1.21777	1.22856	4.04082	1.19529	1.23392	1.20382	1.15173	1.18988	1.17263	1.25313	2.86456	3.13857	1.14463	1.23952
AP000221.1	1.0881	1.18219	1.22524	1.15365	1.80935	2.16938	1.6945	1.80578	1.17481	1.16229	1.21347	1.11449	1.23301	1.22843	1.1205	1.4791	1.16292	1.16726	1.20871	1.13507	1.1433	1.14988	1.1065	1.08607	2.38903	1.11033	1.07137	1.10959	1.12457	1.16677	1.09849	1.19182	1.23414	1.183
AP000233.3	1.32237	1.3667	1.16571	1.65526	1.55912	1.26465	3.07103	1.15553	1.33259	1.18167	1.21909	2.70878	1.99931	1.15978	1.5031	1.53804	1.92833	1.27064	2.09072	1.4454	1.59954	1.89445	1.22502	1.30163	2.1387	1.35209	1.26847	2.01336	1.41215	3.17237	1.17026	1.79905	1.17894	1.67905
AP000233.4	1.57135	1.57377	1.3149	1.58359	1.58429	2.65738	1.50268	1.28351	1.67407	1.44069	1.65453	1.78268	2.04395	3.35408	2.41069	1.52668	1.60408	1.61046	1.75277	1.64236	1.47385	1.83473	2.08155	2.15457	1.68811	1.73563	1.5556	1.71486	1.42957	1.61392	1.68389	1.53661	2.33829	1.75895
AP000235.3	1.15897	1.18502	1.65615	1.3053	1.8103	1.18645	1.14305	1.22001	2.09745	1.41114	1.2677	1.25533	1.37719	3.32134	1.17216	1.16418	1.16664	1.76631	1.26233	2.10536	1.23906	1.3204	1.15464	2.0691	2.7853	1.19285	1.19107	1.19681	1.18726	1.27296	1.34143	2.09169	1.26156	1.37419
AP000253.1	4.23028	5.4655	4.49102	5.07898	5.53333	4.54954	5.27915	4.45187	4.62903	5.18424	4.37126	4.60506	4.86439	4.26514	4.93176	4.82644	5.22139	5.21954	5.92152	5.53785	5.38008	6.04037	5.81043	6.06767	4.99471	5.53875	4.54221	4.81668	4.76273	5.79378	5.5646	5.42257	5.03265	5.17847
AP000265.1	2.09043	1.19368	1.19162	1.19955	1.24467	1.24573	1.20811	1.18024	1.21895	1.19709	1.31282	1.29119	1.14354	1.20383	1.28848	1.24372	1.20931	1.18696	1.23189	1.21787	1.20914	1.19319	1.22781	1.2808	1.298	1.30052	1.2864	1.29714	1.23947	1.20079	1.19955	1.07761	1.20168	1.73807
AP000318.2	1.17031	1.16178	1.08898	1.07707	1.48015	1.15193	1.20019	1.08417	1.08672	1.10212	1.08568	1.21577	1.11618	1.09492	1.82404	1.17678	1.15834	1.07186	1.07357	1.08679	1.66374	1.45703	1.17677	1.22198	1.20686	1.21391	1.51071	1.19076	1.14752	1.10159	1.80645	1.5482	1.3967	1.09749
AP000344.4	2.59057	2.68414	2.55348	2.05357	2.54216	2.54491	2.18583	2.34173	1.77788	2.99799	2.10644	2.29207	2.31836	2.21785	2.89744	2.15102	2.78142	2.11844	2.01811	2.23542	2.94465	2.45349	1.75885	2.5668	2.31183	2.43501	2.51546	1.31548	2.69824	2.03105	2.30894	1.59072	2.7979	1.99568
AP000345.4	1.35344	1.23471	1.69928	1.42738	1.36561	1.36863	1.24177	1.25182	1.42998	1.42222	1.54605	1.31494	1.51544	1.37815	2.13955	1.30256	1.29522	1.42352	1.48515	1.43191	1.33614	1.3784	1.38991	1.32686	1.29877	1.31506	1.366	1.33944	2.52731	1.42773	1.43922	1.29308	1.29426	1.33026
AP000350.5	1.2031	2.54595	2.5029	1.05432	1.07236	3.07714	3.3633	2.63096	1.06023	2.79902	1.06016	1.23028	2.82066	1.07716	1.90409	1.80867	2.36699	2.6042	1.06178	1.80288	1.88859	2.77427	3.08753	2.33842	1.23158	1.23339	2.23664	1.2101	2.03832	1.0713	3.19398	1.09216	2.6336	2.2219
AP000350.6	1.11635	1.11242	1.11284	1.07677	1.0792	1.11335	1.11053	1.1099	1.07609	1.12396	1.09058	1.17019	1.08364	1.10561	1.13507	1.1239	1.10836	1.0707	1.08341	1.12625	1.14555	1.08175	1.10407	1.12942	1.15645	1.18561	1.11478	1.14476	1.12308	1.09275	1.12859	1.06439	1.11743	1.09674
AP000354.2	1.30408	1.21759	3.92523	5.67221	5.11885	2.61812	6.532	5.54563	6.08718	5.77729	2.82396	1.32099	6.81065	8.20135	6.31368	6.81368	1.25088	1.23329	5.80392	1.2595	4.45545	2.99389	4.87874	6.0726	6.64076	2.39557	4.12845	6.65862	1.26459	3.99655	5.87808	1.08964	1.22991	5.19795
AP000354.4	6.70306	7.01667	7.03748	7.62398	7.37326	6.5659	7.05705	7.08671	7.52709	7.63157	6.94935	7.22522	5.90254	5.72021	6.25131	6.68381	6.49383	7.84813	7.8196	7.69027	7.33064	7.60079	8.89301	9.30355	7.11063	6.69622	6.40687	7.40598	6.43264	7.85658	7.76467	8.28651	7.00242	7.53953
AP000402.3	1.08283	1.07708	1.10585	1.12869	1.15175	2.16459	1.05826	1.14537	1.14535	1.17012	1.09805	1.13106	1.17883	1.24543	1.06113	1.10196	1.07751	1.2438	2.7572	1.16711	1.21789	1.1363	3.13067	1.7742	1.07875	1.09674	1.11211	1.11447	1.0663	2.63976	1.25431	1.29891	1.12469	1.14555
AP000431.2	1.13022	1.08102	1.17396	1.23142	1.21691	1.13845	1.06204	1.19222	1.22179	1.25878	1.36578	1.12874	1.22304	1.24156	1.12207	1.13632	1.10086	1.23753	1.23726	1.27111	1.64563	1.20574	1.14624	1.11782	1.09043	1.10749	1.15776	1.13831	1.09834	1.18722	1.32143	1.36301	1.18536	1.20286
AP000432.2	1.86488	1.31699	1.09443	1.13484	2.34322	1.24205	1.34327	1.09805	1.16069	1.12134	1.13984	1.35211	2.52345	2.13265	1.2553	1.27854	1.30235	1.1484	1.09649	1.06709	1.87933	1.1477	1.28536	1.27264	1.37556	1.29834	1.24187	1.31381	1.31535	1.22496	1.06846	1.17335	1.28761	1.14264
AP000438.4	5.78738	5.72463	4.52231	4.36414	4.81605	6.11693	4.63957	4.15228	3.97338	3.71348	1.24979	5.50347	4.46732	1.10781	5.40304	5.18973	6.13387	4.94487	3.35964	4.33801	4.65847	4.17696	4.50828	3.38151	4.09102	5.30776	6.33784	3.80093	5.88045	3.53213	4.44299	2.95654	5.2979	4.77117
AP000439.2	1.25503	1.18945	1.63683	1.16847	1.19982	2.19257	1.20715	1.53453	1.1844	1.18352	1.25342	1.29796	1.11941	1.13522	1.28241	1.23861	1.85148	1.14566	1.12335	1.17666	1.20798	1.17027	1.21389	1.27271	1.29851	1.30678	1.27023	1.28807	1.6899	1.18165	1.16345	1.06648	1.24335	1.15357
AP000439.3	1.48646	1.5139	1.38083	1.08321	1.08998	1.28512	1.13043	1.29291	1.50561	1.08874	1.67161	1.10625	1.1097	1.0888	1.0829	1.10716	1.09414	1.10336	1.10129	1.60206	2.32114	1.08087	1.11839	1.10763	1.09685	1.09091	1.10901	1.10357	1.07512	1.07689	1.1505	1.20277	1.28945	1.08298
AP000439.5	1.07413	1.09676	1.09345	2.11152	1.11795	1.07215	1.09829	1.10037	1.08788	1.08732	1.15012	1.04253	1.06921	1.08533	1.08123	1.05728	1.94003	1.09538	1.16837	1.1561	1.6414	1.10243	1.25524	1.07411	1.08314	1.07049	1.07211	1.04081	1.44277	1.10382	1.13736	1.12006	1.10984	1.07626
AP000442.4	1.11953	1.11515	1.07224	1.08785	1.08989	1.10509	1.15103	1.09034	1.07455	1.07103	1.13716	1.0967	2.90386	1.06188	1.10697	1.10964	1.11132	1.08617	1.10656	1.1005	1.0676	1.07988	1.11835	2.08383	1.10664	1.08994	1.10735	1.09677	1.09796	1.08957	1.10988	2.00684	1.07541	1.05967
AP000459.7	1.15303	1.1175	1.15114	1.14172	1.1798	1.15104	1.17804	1.32744	1.14764	1.14836	1.25653	1.16635	1.07972	1.09987	1.1681	1.56615	1.47271	1.13845	1.20557	1.20658	1.14552	1.13995	1.12951	1.16778	1.16808	1.18909	1.7507	2.62947	2.15916	1.13248	1.19207	1.08343	1.1604	1.1175
AP000462.2	1.16219	1.13387	1.20405	1.2997	1.76219	1.18331	1.11394	1.22353	1.29465	1.38908	1.49553	1.19236	1.32505	1.37551	3.12383	1.16862	1.14542	1.30371	1.27477	1.28518	1.22824	1.27909	1.17991	3.21117	1.14265	1.15488	1.2036	1.18142	1.14492	1.25556	1.39321	1.53643	1.23548	1.27022
AP000470.2	1.09511	1.09341	1.11736	1.15609	1.19098	1.10988	1.06906	1.15669	1.17235	1.19909	1.09175	1.16067	1.21316	1.21903	1.07667	1.73747	1.09343	1.1852	1.12199	1.16847	1.78079	1.16706	1.11109	1.09858	1.0948	1.37392	1.11945	1.13129	1.08934	1.11758	1.26451	1.31397	1.14938	1.8618
AP000472.3	1.10882	1.21382	2.16527	1.99853	3.19958	2.83941	2.51593	2.36864	1.22968	2.11123	1.22255	1.18652	1.3597	1.36059	1.75446	1.114	1.18719	2.90205	1.27753	2.67799	3.60465	2.7638	1.14905	2.1359	3.02302	1.14922	1.08164	1.14537	1.17009	2.74061	1.10403	2.16606	2.53484	1.23878
AP000473.6	1.28266	1.68862	1.14035	1.19616	1.18734	1.2714	1.32054	1.13754	1.9722	1.23081	2.17303	1.46367	1.39854	1.27506	1.25628	1.29544	1.3183	1.21728	1.17414	1.10933	1.20924	1.43188	1.29115	1.29817	1.41826	1.37225	1.23672	1.34542	1.24263	1.2212	1.12112	1.2973	1.14297	1.20959
AP000474.1	1.24676	2.25855	1.24827	1.38813	2.06861	1.26038	1.16807	1.24499	1.37245	1.44176	3.83373	1.53835	1.43507	1.39589	1.26648	1.23615	1.20236	1.38679	1.38908	1.38731	1.29298	1.94896	1.28122	1.22704	1.19867	3.45684	1.27723	1.23907	1.19305	3.54811	1.43845	1.39454	1.48347	1.31162
AP000477.2	1.09997	1.20586	1.15005	1.20823	1.19972	1.11878	1.12886	1.09257	1.21752	1.22193	1.20336	1.17334	1.32547	1.32465	1.12529	1.10771	1.18103	1.19513	1.26331	1.17399	1.18522	1.20415	1.14118	1.10645	1.16492	1.1414	2.72837	1.13815	1.16031	1.2259	1.10149	1.20998	1.12812	1.22641
AP000477.3	1.70646	1.62887	1.27556	1.39026	1.53583	1.64577	1.5598	1.25243	1.4498	2.78599	1.69065	2.02278	1.46407	1.33988	1.78971	1.59326	1.78756	1.35296	1.46415	2.37926	1.73292	2.27349	1.6832	1.79391	2.00758	2.34216	1.60062	1.85888	1.46467	1.40684	1.4433	1.26273	1.3153	1.33583
AP000569.9	2.89583	2.16164	2.95809	2.98118	3.35862	2.1647	1.14892	2.93201	2.6409	2.81028	3.88999	1.1243	1.21777	1.19022	1.15573	2.50255	1.19151	1.1719	2.68376	3.71078	3.37176	3.18379	1.12807	1.74583	1.48034	1.13287	1.87233	1.12881	2.11194	2.16685	2.09795	1.19802	3.07447	2.52389
AP000593.5	1.12192	1.12315	1.38652	1.09152	1.09236	1.10835	1.15469	1.33276	1.07871	1.07143	1.13364	1.09816	1.09403	1.49611	1.11094	1.112	1.11674	1.08753	1.10788	1.20272	1.07264	1.08394	1.11871	1.11983	1.11238	1.09299	1.10746	1.09823	1.10316	1.09557	1.10277	1.16015	1.07643	1.06487
AP000619.5	3.10152	3.6902	3.3364	4.14778	2.83129	3.46402	1.86559	3.21264	4.12601	2.68603	4.74563	4.14433	2.17396	3.5533	2.74988	1.29499	4.04742	2.6283	3.66262	3.56109	4.10449	2.60927	1.71667	4.18318	3.74273	2.79494	2.62519	1.30979	3.33611	4.90745	1.83412	2.47848	3.20151	3.47261
[truncated: 22,785 more rows]

## Sheet: Supplementary Table 4
Supplementary Table S4. KEGG enrichment analysis in SCLC patients before and after EP treatment
#Term	Database	ID	Input number	Background number	P-Value	Corrected P-Value	Input
[truncated: 131 more rows]

## Sheet: Supplementary Table 5
Supplementary Table S5. GO enrichment analysis in SCLC patients before and after EP treatment
[truncated: 1,170 more rows]

[truncated: 6 more sheets: Supplementary Table 6, Supplementary Table 7, Supplementary Table 8, Supplementary Table 9, Supplementary Table 10, Supplementary Table 11]
